# Supplementary material for: Electrical Pacing of Cardiac Tissue Including Potassium Inward Rectification
Source: PLoS One. 2015 Jun 9;10(6):e0127837. doi: 10.1371/journal.pone.0127837 (PMC4461281; doi:10.1371/journal.pone.0127837)
Supplement: S1 Data — (ZIP) [file pone.0127837.s001.zip › All-Data/Fig4-Data/BDT281/Vm143.txt]

    -0.8733E+02    -0.8729E+02    -0.8729E+02    -0.8729E+02    -0.8728E+02    -0.8728E+02    -0.8727E+02    -0.8727E+02    -0.8726E+02    -0.8726E+02    -0.8725E+02    -0.8724E+02    -0.8724E+02    -0.8723E+02    -0.8722E+02    -0.8721E+02    -0.8721E+02    -0.8720E+02    -0.8719E+02    -0.8719E+02    -0.8718E+02    -0.8717E+02    -0.8717E+02    -0.8716E+02    -0.8715E+02    -0.8715E+02    -0.8714E+02    -0.8714E+02    -0.8713E+02    -0.8713E+02    -0.8712E+02    -0.8712E+02    -0.8711E+02    -0.8711E+02    -0.8710E+02    -0.8710E+02    -0.8709E+02    -0.8709E+02    -0.8709E+02    -0.8708E+02    -0.8708E+02    -0.8708E+02    -0.8708E+02    -0.8708E+02    -0.8707E+02    -0.8707E+02    -0.8707E+02    -0.8707E+02    -0.8707E+02    -0.8707E+02    -0.8707E+02    -0.8707E+02    -0.8707E+02    -0.8707E+02    -0.8707E+02    -0.8707E+02    -0.8708E+02    -0.8708E+02    -0.8708E+02    -0.8708E+02    -0.8709E+02    -0.8709E+02    -0.8709E+02    -0.8710E+02    -0.8710E+02    -0.8710E+02    -0.8711E+02    -0.8711E+02    -0.8712E+02    -0.8712E+02    -0.8713E+02    -0.8713E+02    -0.8714E+02    -0.8715E+02    -0.8715E+02    -0.8716E+02    -0.8716E+02    -0.8717E+02    -0.8718E+02    -0.8718E+02    -0.8719E+02    -0.8720E+02    -0.8720E+02    -0.8721E+02    -0.8722E+02    -0.8722E+02    -0.8723E+02    -0.8724E+02    -0.8724E+02    -0.8725E+02    -0.8726E+02    -0.8726E+02    -0.8727E+02    -0.8727E+02    -0.8728E+02    -0.8728E+02    -0.8729E+02    -0.8729E+02    -0.8729E+02    -0.8729E+02
    -0.8729E+02    -0.8729E+02    -0.8729E+02    -0.8729E+02    -0.8728E+02    -0.8728E+02    -0.8727E+02    -0.8727E+02    -0.8726E+02    -0.8726E+02    -0.8725E+02    -0.8724E+02    -0.8724E+02    -0.8723E+02    -0.8722E+02    -0.8721E+02    -0.8721E+02    -0.8720E+02    -0.8719E+02    -0.8719E+02    -0.8718E+02    -0.8717E+02    -0.8717E+02    -0.8716E+02    -0.8715E+02    -0.8715E+02    -0.8714E+02    -0.8714E+02    -0.8713E+02    -0.8713E+02    -0.8712E+02    -0.8712E+02    -0.8711E+02    -0.8711E+02    -0.8710E+02    -0.8710E+02    -0.8709E+02    -0.8709E+02    -0.8709E+02    -0.8708E+02    -0.8708E+02    -0.8708E+02    -0.8708E+02    -0.8708E+02    -0.8707E+02    -0.8707E+02    -0.8707E+02    -0.8707E+02    -0.8707E+02    -0.8707E+02    -0.8707E+02    -0.8707E+02    -0.8707E+02    -0.8707E+02    -0.8707E+02    -0.8707E+02    -0.8708E+02    -0.8708E+02    -0.8708E+02    -0.8708E+02    -0.8709E+02    -0.8709E+02    -0.8709E+02    -0.8710E+02    -0.8710E+02    -0.8710E+02    -0.8711E+02    -0.8711E+02    -0.8712E+02    -0.8712E+02    -0.8713E+02    -0.8713E+02    -0.8714E+02    -0.8715E+02    -0.8715E+02    -0.8716E+02    -0.8716E+02    -0.8717E+02    -0.8718E+02    -0.8718E+02    -0.8719E+02    -0.8720E+02    -0.8720E+02    -0.8721E+02    -0.8722E+02    -0.8722E+02    -0.8723E+02    -0.8724E+02    -0.8724E+02    -0.8725E+02    -0.8726E+02    -0.8726E+02    -0.8727E+02    -0.8727E+02    -0.8728E+02    -0.8728E+02    -0.8729E+02    -0.8729E+02    -0.8729E+02    -0.8729E+02
    -0.8728E+02    -0.8728E+02    -0.8728E+02    -0.8728E+02    -0.8727E+02    -0.8727E+02    -0.8726E+02    -0.8725E+02    -0.8724E+02    -0.8723E+02    -0.8723E+02    -0.8722E+02    -0.8721E+02    -0.8720E+02    -0.8719E+02    -0.8718E+02    -0.8717E+02    -0.8716E+02    -0.8715E+02    -0.8715E+02    -0.8714E+02    -0.8713E+02    -0.8712E+02    -0.8711E+02    -0.8710E+02    -0.8710E+02    -0.8709E+02    -0.8708E+02    -0.8707E+02    -0.8707E+02    -0.8706E+02    -0.8705E+02    -0.8705E+02    -0.8704E+02    -0.8704E+02    -0.8703E+02    -0.8703E+02    -0.8702E+02    -0.8702E+02    -0.8701E+02    -0.8701E+02    -0.8701E+02    -0.8700E+02    -0.8700E+02    -0.8700E+02    -0.8700E+02    -0.8700E+02    -0.8700E+02    -0.8700E+02    -0.8699E+02    -0.8699E+02    -0.8700E+02    -0.8700E+02    -0.8700E+02    -0.8700E+02    -0.8700E+02    -0.8700E+02    -0.8701E+02    -0.8701E+02    -0.8701E+02    -0.8702E+02    -0.8702E+02    -0.8702E+02    -0.8703E+02    -0.8703E+02    -0.8704E+02    -0.8705E+02    -0.8705E+02    -0.8706E+02    -0.8706E+02    -0.8707E+02    -0.8708E+02    -0.8708E+02    -0.8709E+02    -0.8710E+02    -0.8711E+02    -0.8712E+02    -0.8712E+02    -0.8713E+02    -0.8714E+02    -0.8715E+02    -0.8716E+02    -0.8717E+02    -0.8718E+02    -0.8718E+02    -0.8719E+02    -0.8720E+02    -0.8721E+02    -0.8722E+02    -0.8723E+02    -0.8724E+02    -0.8724E+02    -0.8725E+02    -0.8726E+02    -0.8727E+02    -0.8727E+02    -0.8728E+02    -0.8728E+02    -0.8728E+02    -0.8728E+02
    -0.8727E+02    -0.8727E+02    -0.8727E+02    -0.8726E+02    -0.8725E+02    -0.8725E+02    -0.8724E+02    -0.8723E+02    -0.8722E+02    -0.8720E+02    -0.8719E+02    -0.8718E+02    -0.8717E+02    -0.8716E+02    -0.8714E+02    -0.8713E+02    -0.8712E+02    -0.8711E+02    -0.8710E+02    -0.8709E+02    -0.8707E+02    -0.8706E+02    -0.8705E+02    -0.8704E+02    -0.8703E+02    -0.8702E+02    -0.8701E+02    -0.8700E+02    -0.8699E+02    -0.8698E+02    -0.8697E+02    -0.8696E+02    -0.8695E+02    -0.8695E+02    -0.8694E+02    -0.8693E+02    -0.8693E+02    -0.8692E+02    -0.8691E+02    -0.8691E+02    -0.8690E+02    -0.8690E+02    -0.8690E+02    -0.8689E+02    -0.8689E+02    -0.8689E+02    -0.8689E+02    -0.8688E+02    -0.8688E+02    -0.8688E+02    -0.8688E+02    -0.8688E+02    -0.8688E+02    -0.8689E+02    -0.8689E+02    -0.8689E+02    -0.8689E+02    -0.8690E+02    -0.8690E+02    -0.8691E+02    -0.8691E+02    -0.8692E+02    -0.8692E+02    -0.8693E+02    -0.8694E+02    -0.8694E+02    -0.8695E+02    -0.8696E+02    -0.8697E+02    -0.8698E+02    -0.8698E+02    -0.8699E+02    -0.8700E+02    -0.8701E+02    -0.8702E+02    -0.8703E+02    -0.8704E+02    -0.8706E+02    -0.8707E+02    -0.8708E+02    -0.8709E+02    -0.8710E+02    -0.8711E+02    -0.8712E+02    -0.8714E+02    -0.8715E+02    -0.8716E+02    -0.8717E+02    -0.8718E+02    -0.8720E+02    -0.8721E+02    -0.8722E+02    -0.8723E+02    -0.8724E+02    -0.8725E+02    -0.8726E+02    -0.8726E+02    -0.8727E+02    -0.8727E+02    -0.8727E+02
    -0.8725E+02    -0.8725E+02    -0.8725E+02    -0.8724E+02    -0.8723E+02    -0.8722E+02    -0.8721E+02    -0.8720E+02    -0.8718E+02    -0.8717E+02    -0.8715E+02    -0.8714E+02    -0.8712E+02    -0.8711E+02    -0.8709E+02    -0.8708E+02    -0.8706E+02    -0.8704E+02    -0.8703E+02    -0.8701E+02    -0.8700E+02    -0.8698E+02    -0.8697E+02    -0.8696E+02    -0.8694E+02    -0.8693E+02    -0.8692E+02    -0.8690E+02    -0.8689E+02    -0.8688E+02    -0.8687E+02    -0.8686E+02    -0.8684E+02    -0.8683E+02    -0.8683E+02    -0.8682E+02    -0.8681E+02    -0.8680E+02    -0.8679E+02    -0.8679E+02    -0.8678E+02    -0.8677E+02    -0.8677E+02    -0.8676E+02    -0.8676E+02    -0.8676E+02    -0.8675E+02    -0.8675E+02    -0.8675E+02    -0.8675E+02    -0.8675E+02    -0.8675E+02    -0.8675E+02    -0.8676E+02    -0.8676E+02    -0.8676E+02    -0.8677E+02    -0.8677E+02    -0.8678E+02    -0.8678E+02    -0.8679E+02    -0.8680E+02    -0.8680E+02    -0.8681E+02    -0.8682E+02    -0.8683E+02    -0.8684E+02    -0.8685E+02    -0.8686E+02    -0.8687E+02    -0.8688E+02    -0.8690E+02    -0.8691E+02    -0.8692E+02    -0.8693E+02    -0.8695E+02    -0.8696E+02    -0.8698E+02    -0.8699E+02    -0.8700E+02    -0.8702E+02    -0.8703E+02    -0.8705E+02    -0.8706E+02    -0.8708E+02    -0.8710E+02    -0.8711E+02    -0.8713E+02    -0.8714E+02    -0.8716E+02    -0.8717E+02    -0.8719E+02    -0.8720E+02    -0.8721E+02    -0.8722E+02    -0.8724E+02    -0.8724E+02    -0.8725E+02    -0.8726E+02    -0.8726E+02
    -0.8724E+02    -0.8724E+02    -0.8723E+02    -0.8722E+02    -0.8721E+02    -0.8720E+02    -0.8718E+02    -0.8717E+02    -0.8715E+02    -0.8713E+02    -0.8711E+02    -0.8709E+02    -0.8707E+02    -0.8705E+02    -0.8703E+02    -0.8701E+02    -0.8699E+02    -0.8698E+02    -0.8696E+02    -0.8694E+02    -0.8692E+02    -0.8690E+02    -0.8688E+02    -0.8686E+02    -0.8685E+02    -0.8683E+02    -0.8681E+02    -0.8680E+02    -0.8678E+02    -0.8677E+02    -0.8675E+02    -0.8674E+02    -0.8673E+02    -0.8671E+02    -0.8670E+02    -0.8669E+02    -0.8668E+02    -0.8667E+02    -0.8666E+02    -0.8665E+02    -0.8664E+02    -0.8664E+02    -0.8663E+02    -0.8662E+02    -0.8662E+02    -0.8661E+02    -0.8661E+02    -0.8661E+02    -0.8661E+02    -0.8661E+02    -0.8661E+02    -0.8661E+02    -0.8661E+02    -0.8661E+02    -0.8662E+02    -0.8662E+02    -0.8663E+02    -0.8663E+02    -0.8664E+02    -0.8665E+02    -0.8665E+02    -0.8666E+02    -0.8667E+02    -0.8668E+02    -0.8669E+02    -0.8671E+02    -0.8672E+02    -0.8673E+02    -0.8675E+02    -0.8676E+02    -0.8677E+02    -0.8679E+02    -0.8680E+02    -0.8682E+02    -0.8684E+02    -0.8685E+02    -0.8687E+02    -0.8689E+02    -0.8691E+02    -0.8693E+02    -0.8694E+02    -0.8696E+02    -0.8698E+02    -0.8700E+02    -0.8702E+02    -0.8704E+02    -0.8706E+02    -0.8708E+02    -0.8710E+02    -0.8712E+02    -0.8713E+02    -0.8715E+02    -0.8717E+02    -0.8719E+02    -0.8720E+02    -0.8721E+02    -0.8722E+02    -0.8723E+02    -0.8724E+02    -0.8724E+02
    -0.8722E+02    -0.8722E+02    -0.8721E+02    -0.8720E+02    -0.8719E+02    -0.8717E+02    -0.8715E+02    -0.8713E+02    -0.8711E+02    -0.8709E+02    -0.8707E+02    -0.8704E+02    -0.8702E+02    -0.8700E+02    -0.8697E+02    -0.8695E+02    -0.8693E+02    -0.8690E+02    -0.8688E+02    -0.8686E+02    -0.8683E+02    -0.8681E+02    -0.8679E+02    -0.8677E+02    -0.8675E+02    -0.8673E+02    -0.8671E+02    -0.8669E+02    -0.8667E+02    -0.8665E+02    -0.8663E+02    -0.8662E+02    -0.8660E+02    -0.8658E+02    -0.8657E+02    -0.8655E+02    -0.8654E+02    -0.8653E+02    -0.8652E+02    -0.8651E+02    -0.8650E+02    -0.8649E+02    -0.8648E+02    -0.8647E+02    -0.8647E+02    -0.8646E+02    -0.8646E+02    -0.8646E+02    -0.8646E+02    -0.8645E+02    -0.8645E+02    -0.8646E+02    -0.8646E+02    -0.8646E+02    -0.8647E+02    -0.8647E+02    -0.8648E+02    -0.8649E+02    -0.8649E+02    -0.8650E+02    -0.8651E+02    -0.8652E+02    -0.8654E+02    -0.8655E+02    -0.8656E+02    -0.8658E+02    -0.8659E+02    -0.8661E+02    -0.8662E+02    -0.8664E+02    -0.8666E+02    -0.8668E+02    -0.8670E+02    -0.8672E+02    -0.8674E+02    -0.8676E+02    -0.8678E+02    -0.8680E+02    -0.8682E+02    -0.8684E+02    -0.8686E+02    -0.8689E+02    -0.8691E+02    -0.8693E+02    -0.8696E+02    -0.8698E+02    -0.8700E+02    -0.8703E+02    -0.8705E+02    -0.8707E+02    -0.8709E+02    -0.8712E+02    -0.8714E+02    -0.8716E+02    -0.8717E+02    -0.8719E+02    -0.8720E+02    -0.8721E+02    -0.8722E+02    -0.8722E+02
    -0.8720E+02    -0.8720E+02    -0.8719E+02    -0.8718E+02    -0.8716E+02    -0.8714E+02    -0.8712E+02    -0.8710E+02    -0.8707E+02    -0.8705E+02    -0.8702E+02    -0.8699E+02    -0.8697E+02    -0.8694E+02    -0.8691E+02    -0.8688E+02    -0.8685E+02    -0.8683E+02    -0.8680E+02    -0.8677E+02    -0.8675E+02    -0.8672E+02    -0.8669E+02    -0.8667E+02    -0.8664E+02    -0.8662E+02    -0.8659E+02    -0.8657E+02    -0.8655E+02    -0.8653E+02    -0.8651E+02    -0.8649E+02    -0.8647E+02    -0.8645E+02    -0.8643E+02    -0.8641E+02    -0.8640E+02    -0.8638E+02    -0.8637E+02    -0.8636E+02    -0.8635E+02    -0.8633E+02    -0.8633E+02    -0.8632E+02    -0.8631E+02    -0.8630E+02    -0.8630E+02    -0.8630E+02    -0.8629E+02    -0.8629E+02    -0.8629E+02    -0.8630E+02    -0.8630E+02    -0.8630E+02    -0.8631E+02    -0.8631E+02    -0.8632E+02    -0.8633E+02    -0.8634E+02    -0.8635E+02    -0.8636E+02    -0.8638E+02    -0.8639E+02    -0.8641E+02    -0.8642E+02    -0.8644E+02    -0.8646E+02    -0.8648E+02    -0.8650E+02    -0.8652E+02    -0.8654E+02    -0.8656E+02    -0.8658E+02    -0.8661E+02    -0.8663E+02    -0.8665E+02    -0.8668E+02    -0.8670E+02    -0.8673E+02    -0.8676E+02    -0.8678E+02    -0.8681E+02    -0.8684E+02    -0.8686E+02    -0.8689E+02    -0.8692E+02    -0.8695E+02    -0.8697E+02    -0.8700E+02    -0.8703E+02    -0.8705E+02    -0.8708E+02    -0.8710E+02    -0.8713E+02    -0.8715E+02    -0.8717E+02    -0.8718E+02    -0.8719E+02    -0.8720E+02    -0.8720E+02
    -0.8718E+02    -0.8718E+02    -0.8717E+02    -0.8716E+02    -0.8714E+02    -0.8711E+02    -0.8709E+02    -0.8706E+02    -0.8703E+02    -0.8700E+02    -0.8697E+02    -0.8694E+02    -0.8691E+02    -0.8688E+02    -0.8685E+02    -0.8681E+02    -0.8678E+02    -0.8675E+02    -0.8672E+02    -0.8669E+02    -0.8665E+02    -0.8662E+02    -0.8659E+02    -0.8656E+02    -0.8653E+02    -0.8651E+02    -0.8648E+02    -0.8645E+02    -0.8642E+02    -0.8640E+02    -0.8637E+02    -0.8635E+02    -0.8633E+02    -0.8631E+02    -0.8628E+02    -0.8627E+02    -0.8625E+02    -0.8623E+02    -0.8621E+02    -0.8620E+02    -0.8618E+02    -0.8617E+02    -0.8616E+02    -0.8615E+02    -0.8614E+02    -0.8614E+02    -0.8613E+02    -0.8613E+02    -0.8613E+02    -0.8612E+02    -0.8612E+02    -0.8613E+02    -0.8613E+02    -0.8613E+02    -0.8614E+02    -0.8615E+02    -0.8616E+02    -0.8617E+02    -0.8618E+02    -0.8619E+02    -0.8621E+02    -0.8622E+02    -0.8624E+02    -0.8626E+02    -0.8628E+02    -0.8630E+02    -0.8632E+02    -0.8634E+02    -0.8636E+02    -0.8639E+02    -0.8641E+02    -0.8644E+02    -0.8646E+02    -0.8649E+02    -0.8652E+02    -0.8655E+02    -0.8658E+02    -0.8661E+02    -0.8664E+02    -0.8667E+02    -0.8670E+02    -0.8673E+02    -0.8676E+02    -0.8679E+02    -0.8682E+02    -0.8685E+02    -0.8689E+02    -0.8692E+02    -0.8695E+02    -0.8698E+02    -0.8701E+02    -0.8704E+02    -0.8707E+02    -0.8709E+02    -0.8712E+02    -0.8714E+02    -0.8716E+02    -0.8717E+02    -0.8718E+02    -0.8718E+02
    -0.8716E+02    -0.8716E+02    -0.8715E+02    -0.8713E+02    -0.8711E+02    -0.8709E+02    -0.8706E+02    -0.8703E+02    -0.8699E+02    -0.8696E+02    -0.8692E+02    -0.8689E+02    -0.8685E+02    -0.8681E+02    -0.8678E+02    -0.8674E+02    -0.8670E+02    -0.8667E+02    -0.8663E+02    -0.8659E+02    -0.8656E+02    -0.8652E+02    -0.8649E+02    -0.8645E+02    -0.8642E+02    -0.8639E+02    -0.8636E+02    -0.8632E+02    -0.8629E+02    -0.8626E+02    -0.8624E+02    -0.8621E+02    -0.8618E+02    -0.8616E+02    -0.8613E+02    -0.8611E+02    -0.8609E+02    -0.8607E+02    -0.8605E+02    -0.8603E+02    -0.8602E+02    -0.8600E+02    -0.8599E+02    -0.8598E+02    -0.8597E+02    -0.8596E+02    -0.8595E+02    -0.8595E+02    -0.8595E+02    -0.8595E+02    -0.8595E+02    -0.8595E+02    -0.8595E+02    -0.8596E+02    -0.8597E+02    -0.8597E+02    -0.8598E+02    -0.8600E+02    -0.8601E+02    -0.8603E+02    -0.8604E+02    -0.8606E+02    -0.8608E+02    -0.8610E+02    -0.8612E+02    -0.8615E+02    -0.8617E+02    -0.8620E+02    -0.8622E+02    -0.8625E+02    -0.8628E+02    -0.8631E+02    -0.8634E+02    -0.8637E+02    -0.8640E+02    -0.8644E+02    -0.8647E+02    -0.8650E+02    -0.8654E+02    -0.8657E+02    -0.8661E+02    -0.8664E+02    -0.8668E+02    -0.8672E+02    -0.8675E+02    -0.8679E+02    -0.8683E+02    -0.8686E+02    -0.8690E+02    -0.8693E+02    -0.8697E+02    -0.8700E+02    -0.8703E+02    -0.8706E+02    -0.8709E+02    -0.8712E+02    -0.8714E+02    -0.8715E+02    -0.8716E+02    -0.8716E+02
    -0.8714E+02    -0.8714E+02    -0.8713E+02    -0.8711E+02    -0.8708E+02    -0.8706E+02    -0.8702E+02    -0.8699E+02    -0.8695E+02    -0.8691E+02    -0.8687E+02    -0.8683E+02    -0.8679E+02    -0.8675E+02    -0.8671E+02    -0.8667E+02    -0.8662E+02    -0.8658E+02    -0.8654E+02    -0.8650E+02    -0.8646E+02    -0.8642E+02    -0.8638E+02    -0.8634E+02    -0.8630E+02    -0.8627E+02    -0.8623E+02    -0.8619E+02    -0.8616E+02    -0.8612E+02    -0.8609E+02    -0.8606E+02    -0.8603E+02    -0.8600E+02    -0.8597E+02    -0.8595E+02    -0.8592E+02    -0.8590E+02    -0.8588E+02    -0.8586E+02    -0.8584E+02    -0.8582E+02    -0.8581E+02    -0.8579E+02    -0.8578E+02    -0.8577E+02    -0.8577E+02    -0.8576E+02    -0.8576E+02    -0.8576E+02    -0.8576E+02    -0.8576E+02    -0.8577E+02    -0.8577E+02    -0.8578E+02    -0.8579E+02    -0.8580E+02    -0.8582E+02    -0.8583E+02    -0.8585E+02    -0.8587E+02    -0.8589E+02    -0.8591E+02    -0.8594E+02    -0.8596E+02    -0.8599E+02    -0.8602E+02    -0.8605E+02    -0.8608E+02    -0.8611E+02    -0.8614E+02    -0.8618E+02    -0.8621E+02    -0.8625E+02    -0.8628E+02    -0.8632E+02    -0.8636E+02    -0.8640E+02    -0.8644E+02    -0.8648E+02    -0.8652E+02    -0.8656E+02    -0.8660E+02    -0.8664E+02    -0.8668E+02    -0.8672E+02    -0.8676E+02    -0.8680E+02    -0.8684E+02    -0.8688E+02    -0.8692E+02    -0.8696E+02    -0.8700E+02    -0.8703E+02    -0.8706E+02    -0.8709E+02    -0.8711E+02    -0.8713E+02    -0.8714E+02    -0.8714E+02
    -0.8711E+02    -0.8711E+02    -0.8710E+02    -0.8708E+02    -0.8706E+02    -0.8702E+02    -0.8699E+02    -0.8695E+02    -0.8691E+02    -0.8687E+02    -0.8682E+02    -0.8678E+02    -0.8673E+02    -0.8668E+02    -0.8664E+02    -0.8659E+02    -0.8654E+02    -0.8650E+02    -0.8645E+02    -0.8640E+02    -0.8636E+02    -0.8631E+02    -0.8627E+02    -0.8622E+02    -0.8618E+02    -0.8614E+02    -0.8610E+02    -0.8605E+02    -0.8602E+02    -0.8598E+02    -0.8594E+02    -0.8590E+02    -0.8587E+02    -0.8584E+02    -0.8580E+02    -0.8577E+02    -0.8575E+02    -0.8572E+02    -0.8569E+02    -0.8567E+02    -0.8565E+02    -0.8563E+02    -0.8561E+02    -0.8560E+02    -0.8559E+02    -0.8558E+02    -0.8557E+02    -0.8556E+02    -0.8556E+02    -0.8556E+02    -0.8556E+02    -0.8556E+02    -0.8557E+02    -0.8557E+02    -0.8558E+02    -0.8560E+02    -0.8561E+02    -0.8563E+02    -0.8564E+02    -0.8566E+02    -0.8569E+02    -0.8571E+02    -0.8574E+02    -0.8576E+02    -0.8579E+02    -0.8582E+02    -0.8585E+02    -0.8589E+02    -0.8592E+02    -0.8596E+02    -0.8600E+02    -0.8604E+02    -0.8608E+02    -0.8612E+02    -0.8616E+02    -0.8620E+02    -0.8624E+02    -0.8629E+02    -0.8633E+02    -0.8638E+02    -0.8642E+02    -0.8647E+02    -0.8651E+02    -0.8656E+02    -0.8661E+02    -0.8665E+02    -0.8670E+02    -0.8674E+02    -0.8679E+02    -0.8683E+02    -0.8688E+02    -0.8692E+02    -0.8696E+02    -0.8700E+02    -0.8703E+02    -0.8706E+02    -0.8709E+02    -0.8711E+02    -0.8712E+02    -0.8712E+02
    -0.8709E+02    -0.8709E+02    -0.8708E+02    -0.8706E+02    -0.8703E+02    -0.8699E+02    -0.8695E+02    -0.8691E+02    -0.8686E+02    -0.8682E+02    -0.8677E+02    -0.8672E+02    -0.8667E+02    -0.8661E+02    -0.8656E+02    -0.8651E+02    -0.8646E+02    -0.8641E+02    -0.8635E+02    -0.8630E+02    -0.8625E+02    -0.8620E+02    -0.8615E+02    -0.8610E+02    -0.8605E+02    -0.8600E+02    -0.8596E+02    -0.8591E+02    -0.8587E+02    -0.8582E+02    -0.8578E+02    -0.8574E+02    -0.8570E+02    -0.8566E+02    -0.8563E+02    -0.8559E+02    -0.8556E+02    -0.8553E+02    -0.8550E+02    -0.8547E+02    -0.8545E+02    -0.8543E+02    -0.8541E+02    -0.8539E+02    -0.8538E+02    -0.8537E+02    -0.8536E+02    -0.8535E+02    -0.8535E+02    -0.8534E+02    -0.8534E+02    -0.8535E+02    -0.8535E+02    -0.8536E+02    -0.8537E+02    -0.8539E+02    -0.8540E+02    -0.8542E+02    -0.8544E+02    -0.8547E+02    -0.8549E+02    -0.8552E+02    -0.8555E+02    -0.8558E+02    -0.8561E+02    -0.8565E+02    -0.8568E+02    -0.8572E+02    -0.8576E+02    -0.8580E+02    -0.8585E+02    -0.8589E+02    -0.8593E+02    -0.8598E+02    -0.8603E+02    -0.8608E+02    -0.8612E+02    -0.8617E+02    -0.8622E+02    -0.8627E+02    -0.8632E+02    -0.8638E+02    -0.8643E+02    -0.8648E+02    -0.8653E+02    -0.8658E+02    -0.8663E+02    -0.8668E+02    -0.8673E+02    -0.8678E+02    -0.8683E+02    -0.8688E+02    -0.8692E+02    -0.8696E+02    -0.8700E+02    -0.8704E+02    -0.8706E+02    -0.8709E+02    -0.8710E+02    -0.8710E+02
    -0.8707E+02    -0.8707E+02    -0.8706E+02    -0.8703E+02    -0.8700E+02    -0.8696E+02    -0.8692E+02    -0.8687E+02    -0.8682E+02    -0.8677E+02    -0.8671E+02    -0.8666E+02    -0.8660E+02    -0.8654E+02    -0.8649E+02    -0.8643E+02    -0.8637E+02    -0.8631E+02    -0.8625E+02    -0.8620E+02    -0.8614E+02    -0.8608E+02    -0.8603E+02    -0.8597E+02    -0.8592E+02    -0.8586E+02    -0.8581E+02    -0.8576E+02    -0.8571E+02    -0.8566E+02    -0.8561E+02    -0.8556E+02    -0.8552E+02    -0.8548E+02    -0.8544E+02    -0.8540E+02    -0.8536E+02    -0.8533E+02    -0.8529E+02    -0.8526E+02    -0.8524E+02    -0.8521E+02    -0.8519E+02    -0.8517E+02    -0.8515E+02    -0.8514E+02    -0.8513E+02    -0.8512E+02    -0.8512E+02    -0.8511E+02    -0.8512E+02    -0.8512E+02    -0.8513E+02    -0.8514E+02    -0.8515E+02    -0.8516E+02    -0.8518E+02    -0.8520E+02    -0.8523E+02    -0.8525E+02    -0.8528E+02    -0.8531E+02    -0.8535E+02    -0.8538E+02    -0.8542E+02    -0.8546E+02    -0.8550E+02    -0.8555E+02    -0.8559E+02    -0.8564E+02    -0.8569E+02    -0.8574E+02    -0.8579E+02    -0.8584E+02    -0.8589E+02    -0.8594E+02    -0.8600E+02    -0.8605E+02    -0.8611E+02    -0.8617E+02    -0.8622E+02    -0.8628E+02    -0.8634E+02    -0.8639E+02    -0.8645E+02    -0.8651E+02    -0.8656E+02    -0.8662E+02    -0.8667E+02    -0.8673E+02    -0.8678E+02    -0.8683E+02    -0.8688E+02    -0.8693E+02    -0.8697E+02    -0.8701E+02    -0.8704E+02    -0.8706E+02    -0.8708E+02    -0.8708E+02
    -0.8705E+02    -0.8705E+02    -0.8703E+02    -0.8700E+02    -0.8697E+02    -0.8693E+02    -0.8688E+02    -0.8683E+02    -0.8677E+02    -0.8672E+02    -0.8666E+02    -0.8659E+02    -0.8653E+02    -0.8647E+02    -0.8641E+02    -0.8634E+02    -0.8628E+02    -0.8621E+02    -0.8615E+02    -0.8609E+02    -0.8602E+02    -0.8596E+02    -0.8590E+02    -0.8584E+02    -0.8577E+02    -0.8571E+02    -0.8565E+02    -0.8560E+02    -0.8554E+02    -0.8548E+02    -0.8543E+02    -0.8538E+02    -0.8533E+02    -0.8528E+02    -0.8523E+02    -0.8519E+02    -0.8515E+02    -0.8511E+02    -0.8507E+02    -0.8504E+02    -0.8501E+02    -0.8498E+02    -0.8495E+02    -0.8493E+02    -0.8491E+02    -0.8490E+02    -0.8489E+02    -0.8488E+02    -0.8487E+02    -0.8487E+02    -0.8487E+02    -0.8487E+02    -0.8488E+02    -0.8489E+02    -0.8491E+02    -0.8493E+02    -0.8495E+02    -0.8497E+02    -0.8500E+02    -0.8503E+02    -0.8506E+02    -0.8510E+02    -0.8514E+02    -0.8518E+02    -0.8522E+02    -0.8526E+02    -0.8531E+02    -0.8536E+02    -0.8541E+02    -0.8546E+02    -0.8552E+02    -0.8557E+02    -0.8563E+02    -0.8569E+02    -0.8575E+02    -0.8581E+02    -0.8587E+02    -0.8593E+02    -0.8599E+02    -0.8605E+02    -0.8612E+02    -0.8618E+02    -0.8624E+02    -0.8631E+02    -0.8637E+02    -0.8643E+02    -0.8649E+02    -0.8655E+02    -0.8661E+02    -0.8667E+02    -0.8673E+02    -0.8679E+02    -0.8684E+02    -0.8689E+02    -0.8694E+02    -0.8698E+02    -0.8701E+02    -0.8704E+02    -0.8705E+02    -0.8705E+02
    -0.8702E+02    -0.8702E+02    -0.8701E+02    -0.8698E+02    -0.8694E+02    -0.8689E+02    -0.8684E+02    -0.8678E+02    -0.8672E+02    -0.8666E+02    -0.8660E+02    -0.8653E+02    -0.8646E+02    -0.8639E+02    -0.8632E+02    -0.8625E+02    -0.8618E+02    -0.8611E+02    -0.8604E+02    -0.8597E+02    -0.8590E+02    -0.8583E+02    -0.8576E+02    -0.8569E+02    -0.8562E+02    -0.8556E+02    -0.8549E+02    -0.8543E+02    -0.8536E+02    -0.8530E+02    -0.8524E+02    -0.8518E+02    -0.8512E+02    -0.8507E+02    -0.8502E+02    -0.8497E+02    -0.8492E+02    -0.8488E+02    -0.8483E+02    -0.8480E+02    -0.8476E+02    -0.8473E+02    -0.8470E+02    -0.8467E+02    -0.8465E+02    -0.8463E+02    -0.8462E+02    -0.8461E+02    -0.8460E+02    -0.8460E+02    -0.8460E+02    -0.8461E+02    -0.8462E+02    -0.8463E+02    -0.8465E+02    -0.8467E+02    -0.8469E+02    -0.8472E+02    -0.8475E+02    -0.8479E+02    -0.8482E+02    -0.8486E+02    -0.8491E+02    -0.8495E+02    -0.8500E+02    -0.8505E+02    -0.8511E+02    -0.8516E+02    -0.8522E+02    -0.8528E+02    -0.8534E+02    -0.8540E+02    -0.8547E+02    -0.8553E+02    -0.8560E+02    -0.8566E+02    -0.8573E+02    -0.8580E+02    -0.8587E+02    -0.8594E+02    -0.8601E+02    -0.8608E+02    -0.8615E+02    -0.8621E+02    -0.8628E+02    -0.8635E+02    -0.8642E+02    -0.8649E+02    -0.8655E+02    -0.8662E+02    -0.8668E+02    -0.8674E+02    -0.8680E+02    -0.8686E+02    -0.8691E+02    -0.8695E+02    -0.8699E+02    -0.8701E+02    -0.8703E+02    -0.8703E+02
    -0.8700E+02    -0.8700E+02    -0.8698E+02    -0.8695E+02    -0.8691E+02    -0.8686E+02    -0.8680E+02    -0.8674E+02    -0.8668E+02    -0.8661E+02    -0.8654E+02    -0.8647E+02    -0.8639E+02    -0.8632E+02    -0.8624E+02    -0.8616E+02    -0.8609E+02    -0.8601E+02    -0.8593E+02    -0.8585E+02    -0.8578E+02    -0.8570E+02    -0.8562E+02    -0.8554E+02    -0.8547E+02    -0.8539E+02    -0.8532E+02    -0.8525E+02    -0.8518E+02    -0.8511E+02    -0.8504E+02    -0.8497E+02    -0.8491E+02    -0.8485E+02    -0.8479E+02    -0.8473E+02    -0.8468E+02    -0.8463E+02    -0.8458E+02    -0.8453E+02    -0.8449E+02    -0.8446E+02    -0.8442E+02    -0.8439E+02    -0.8437E+02    -0.8435E+02    -0.8433E+02    -0.8432E+02    -0.8432E+02    -0.8431E+02    -0.8431E+02    -0.8432E+02    -0.8433E+02    -0.8435E+02    -0.8437E+02    -0.8439E+02    -0.8442E+02    -0.8445E+02    -0.8448E+02    -0.8452E+02    -0.8457E+02    -0.8461E+02    -0.8466E+02    -0.8471E+02    -0.8477E+02    -0.8483E+02    -0.8489E+02    -0.8495E+02    -0.8502E+02    -0.8508E+02    -0.8515E+02    -0.8522E+02    -0.8529E+02    -0.8537E+02    -0.8544E+02    -0.8551E+02    -0.8559E+02    -0.8566E+02    -0.8574E+02    -0.8582E+02    -0.8589E+02    -0.8597E+02    -0.8605E+02    -0.8612E+02    -0.8620E+02    -0.8627E+02    -0.8635E+02    -0.8642E+02    -0.8649E+02    -0.8656E+02    -0.8663E+02    -0.8670E+02    -0.8676E+02    -0.8682E+02    -0.8687E+02    -0.8692E+02    -0.8696E+02    -0.8699E+02    -0.8701E+02    -0.8701E+02
    -0.8697E+02    -0.8697E+02    -0.8695E+02    -0.8692E+02    -0.8688E+02    -0.8682E+02    -0.8676E+02    -0.8670E+02    -0.8663E+02    -0.8655E+02    -0.8648E+02    -0.8640E+02    -0.8632E+02    -0.8624E+02    -0.8615E+02    -0.8607E+02    -0.8599E+02    -0.8590E+02    -0.8581E+02    -0.8573E+02    -0.8564E+02    -0.8556E+02    -0.8547E+02    -0.8539E+02    -0.8530E+02    -0.8522E+02    -0.8514E+02    -0.8506E+02    -0.8498E+02    -0.8490E+02    -0.8482E+02    -0.8475E+02    -0.8467E+02    -0.8460E+02    -0.8454E+02    -0.8447E+02    -0.8441E+02    -0.8435E+02    -0.8430E+02    -0.8425E+02    -0.8420E+02    -0.8416E+02    -0.8412E+02    -0.8409E+02    -0.8406E+02    -0.8404E+02    -0.8402E+02    -0.8401E+02    -0.8400E+02    -0.8400E+02    -0.8400E+02    -0.8400E+02    -0.8402E+02    -0.8403E+02    -0.8406E+02    -0.8408E+02    -0.8412E+02    -0.8415E+02    -0.8419E+02    -0.8424E+02    -0.8429E+02    -0.8434E+02    -0.8440E+02    -0.8446E+02    -0.8452E+02    -0.8459E+02    -0.8465E+02    -0.8473E+02    -0.8480E+02    -0.8487E+02    -0.8495E+02    -0.8503E+02    -0.8511E+02    -0.8519E+02    -0.8527E+02    -0.8536E+02    -0.8544E+02    -0.8552E+02    -0.8561E+02    -0.8569E+02    -0.8578E+02    -0.8586E+02    -0.8594E+02    -0.8603E+02    -0.8611E+02    -0.8619E+02    -0.8627E+02    -0.8635E+02    -0.8643E+02    -0.8650E+02    -0.8658E+02    -0.8665E+02    -0.8672E+02    -0.8678E+02    -0.8684E+02    -0.8689E+02    -0.8693E+02    -0.8697E+02    -0.8698E+02    -0.8698E+02
    -0.8695E+02    -0.8695E+02    -0.8693E+02    -0.8689E+02    -0.8684E+02    -0.8679E+02    -0.8672E+02    -0.8665E+02    -0.8658E+02    -0.8650E+02    -0.8642E+02    -0.8633E+02    -0.8624E+02    -0.8616E+02    -0.8607E+02    -0.8597E+02    -0.8588E+02    -0.8579E+02    -0.8570E+02    -0.8560E+02    -0.8551E+02    -0.8541E+02    -0.8532E+02    -0.8522E+02    -0.8513E+02    -0.8504E+02    -0.8495E+02    -0.8485E+02    -0.8476E+02    -0.8468E+02    -0.8459E+02    -0.8451E+02    -0.8442E+02    -0.8434E+02    -0.8427E+02    -0.8419E+02    -0.8412E+02    -0.8406E+02    -0.8400E+02    -0.8394E+02    -0.8389E+02    -0.8384E+02    -0.8379E+02    -0.8376E+02    -0.8372E+02    -0.8370E+02    -0.8368E+02    -0.8366E+02    -0.8365E+02    -0.8365E+02    -0.8365E+02    -0.8366E+02    -0.8367E+02    -0.8369E+02    -0.8372E+02    -0.8375E+02    -0.8379E+02    -0.8383E+02    -0.8388E+02    -0.8393E+02    -0.8398E+02    -0.8405E+02    -0.8411E+02    -0.8418E+02    -0.8425E+02    -0.8433E+02    -0.8440E+02    -0.8448E+02    -0.8457E+02    -0.8465E+02    -0.8474E+02    -0.8483E+02    -0.8492E+02    -0.8501E+02    -0.8510E+02    -0.8519E+02    -0.8528E+02    -0.8538E+02    -0.8547E+02    -0.8556E+02    -0.8565E+02    -0.8575E+02    -0.8584E+02    -0.8593E+02    -0.8602E+02    -0.8611E+02    -0.8619E+02    -0.8628E+02    -0.8636E+02    -0.8645E+02    -0.8653E+02    -0.8660E+02    -0.8668E+02    -0.8674E+02    -0.8681E+02    -0.8686E+02    -0.8691E+02    -0.8694E+02    -0.8696E+02    -0.8696E+02
    -0.8692E+02    -0.8692E+02    -0.8690E+02    -0.8686E+02    -0.8681E+02    -0.8675E+02    -0.8668E+02    -0.8661E+02    -0.8653E+02    -0.8644E+02    -0.8635E+02    -0.8626E+02    -0.8617E+02    -0.8607E+02    -0.8598E+02    -0.8588E+02    -0.8578E+02    -0.8567E+02    -0.8557E+02    -0.8547E+02    -0.8537E+02    -0.8526E+02    -0.8516E+02    -0.8505E+02    -0.8495E+02    -0.8484E+02    -0.8474E+02    -0.8464E+02    -0.8454E+02    -0.8444E+02    -0.8434E+02    -0.8425E+02    -0.8415E+02    -0.8406E+02    -0.8398E+02    -0.8389E+02    -0.8381E+02    -0.8374E+02    -0.8367E+02    -0.8360E+02    -0.8354E+02    -0.8348E+02    -0.8343E+02    -0.8339E+02    -0.8335E+02    -0.8332E+02    -0.8329E+02    -0.8328E+02    -0.8327E+02    -0.8326E+02    -0.8326E+02    -0.8327E+02    -0.8329E+02    -0.8332E+02    -0.8335E+02    -0.8338E+02    -0.8342E+02    -0.8347E+02    -0.8353E+02    -0.8359E+02    -0.8365E+02    -0.8372E+02    -0.8380E+02    -0.8388E+02    -0.8396E+02    -0.8404E+02    -0.8413E+02    -0.8423E+02    -0.8432E+02    -0.8442E+02    -0.8451E+02    -0.8461E+02    -0.8471E+02    -0.8481E+02    -0.8492E+02    -0.8502E+02    -0.8512E+02    -0.8522E+02    -0.8533E+02    -0.8543E+02    -0.8553E+02    -0.8563E+02    -0.8573E+02    -0.8583E+02    -0.8593E+02    -0.8602E+02    -0.8612E+02    -0.8621E+02    -0.8630E+02    -0.8639E+02    -0.8647E+02    -0.8656E+02    -0.8663E+02    -0.8671E+02    -0.8677E+02    -0.8683E+02    -0.8688E+02    -0.8692E+02    -0.8694E+02    -0.8694E+02
    -0.8690E+02    -0.8690E+02    -0.8688E+02    -0.8684E+02    -0.8678E+02    -0.8672E+02    -0.8664E+02    -0.8656E+02    -0.8648E+02    -0.8639E+02    -0.8629E+02    -0.8619E+02    -0.8609E+02    -0.8599E+02    -0.8588E+02    -0.8578E+02    -0.8567E+02    -0.8556E+02    -0.8545E+02    -0.8533E+02    -0.8522E+02    -0.8510E+02    -0.8499E+02    -0.8487E+02    -0.8476E+02    -0.8464E+02    -0.8453E+02    -0.8441E+02    -0.8430E+02    -0.8419E+02    -0.8408E+02    -0.8397E+02    -0.8386E+02    -0.8376E+02    -0.8366E+02    -0.8356E+02    -0.8347E+02    -0.8338E+02    -0.8330E+02    -0.8322E+02    -0.8315E+02    -0.8309E+02    -0.8303E+02    -0.8298E+02    -0.8294E+02    -0.8290E+02    -0.8287E+02    -0.8285E+02    -0.8284E+02    -0.8283E+02    -0.8284E+02    -0.8285E+02    -0.8287E+02    -0.8289E+02    -0.8293E+02    -0.8297E+02    -0.8302E+02    -0.8308E+02    -0.8314E+02    -0.8321E+02    -0.8329E+02    -0.8337E+02    -0.8346E+02    -0.8355E+02    -0.8364E+02    -0.8374E+02    -0.8384E+02    -0.8395E+02    -0.8405E+02    -0.8416E+02    -0.8427E+02    -0.8439E+02    -0.8450E+02    -0.8461E+02    -0.8473E+02    -0.8484E+02    -0.8495E+02    -0.8507E+02    -0.8518E+02    -0.8529E+02    -0.8540E+02    -0.8551E+02    -0.8562E+02    -0.8573E+02    -0.8584E+02    -0.8594E+02    -0.8604E+02    -0.8614E+02    -0.8624E+02    -0.8633E+02    -0.8642E+02    -0.8651E+02    -0.8659E+02    -0.8667E+02    -0.8674E+02    -0.8680E+02    -0.8686E+02    -0.8690E+02    -0.8692E+02    -0.8692E+02
    -0.8688E+02    -0.8688E+02    -0.8685E+02    -0.8681E+02    -0.8675E+02    -0.8668E+02    -0.8661E+02    -0.8652E+02    -0.8643E+02    -0.8633E+02    -0.8623E+02    -0.8613E+02    -0.8602E+02    -0.8591E+02    -0.8579E+02    -0.8568E+02    -0.8556E+02    -0.8544E+02    -0.8532E+02    -0.8519E+02    -0.8507E+02    -0.8494E+02    -0.8482E+02    -0.8469E+02    -0.8456E+02    -0.8443E+02    -0.8430E+02    -0.8417E+02    -0.8404E+02    -0.8392E+02    -0.8379E+02    -0.8367E+02    -0.8355E+02    -0.8343E+02    -0.8331E+02    -0.8320E+02    -0.8310E+02    -0.8299E+02    -0.8290E+02    -0.8281E+02    -0.8273E+02    -0.8265E+02    -0.8258E+02    -0.8252E+02    -0.8247E+02    -0.8243E+02    -0.8239E+02    -0.8237E+02    -0.8235E+02    -0.8235E+02    -0.8235E+02    -0.8237E+02    -0.8239E+02    -0.8242E+02    -0.8246E+02    -0.8252E+02    -0.8257E+02    -0.8264E+02    -0.8272E+02    -0.8280E+02    -0.8289E+02    -0.8298E+02    -0.8308E+02    -0.8319E+02    -0.8330E+02    -0.8341E+02    -0.8353E+02    -0.8365E+02    -0.8377E+02    -0.8389E+02    -0.8402E+02    -0.8414E+02    -0.8427E+02    -0.8440E+02    -0.8453E+02    -0.8465E+02    -0.8478E+02    -0.8491E+02    -0.8503E+02    -0.8515E+02    -0.8528E+02    -0.8540E+02    -0.8551E+02    -0.8563E+02    -0.8574E+02    -0.8586E+02    -0.8597E+02    -0.8607E+02    -0.8618E+02    -0.8628E+02    -0.8637E+02    -0.8647E+02    -0.8656E+02    -0.8664E+02    -0.8671E+02    -0.8678E+02    -0.8683E+02    -0.8687E+02    -0.8690E+02    -0.8690E+02
    -0.8686E+02    -0.8686E+02    -0.8683E+02    -0.8679E+02    -0.8673E+02    -0.8665E+02    -0.8657E+02    -0.8648E+02    -0.8638E+02    -0.8628E+02    -0.8617E+02    -0.8606E+02    -0.8595E+02    -0.8583E+02    -0.8571E+02    -0.8558E+02    -0.8545E+02    -0.8532E+02    -0.8519E+02    -0.8505E+02    -0.8492E+02    -0.8478E+02    -0.8464E+02    -0.8450E+02    -0.8435E+02    -0.8421E+02    -0.8406E+02    -0.8392E+02    -0.8377E+02    -0.8363E+02    -0.8348E+02    -0.8334E+02    -0.8320E+02    -0.8307E+02    -0.8293E+02    -0.8280E+02    -0.8268E+02    -0.8256E+02    -0.8245E+02    -0.8234E+02    -0.8225E+02    -0.8216E+02    -0.8208E+02    -0.8200E+02    -0.8194E+02    -0.8189E+02    -0.8185E+02    -0.8182E+02    -0.8180E+02    -0.8180E+02    -0.8180E+02    -0.8182E+02    -0.8185E+02    -0.8189E+02    -0.8194E+02    -0.8200E+02    -0.8207E+02    -0.8215E+02    -0.8224E+02    -0.8233E+02    -0.8244E+02    -0.8255E+02    -0.8267E+02    -0.8279E+02    -0.8292E+02    -0.8305E+02    -0.8318E+02    -0.8332E+02    -0.8346E+02    -0.8360E+02    -0.8375E+02    -0.8389E+02    -0.8403E+02    -0.8418E+02    -0.8432E+02    -0.8446E+02    -0.8460E+02    -0.8474E+02    -0.8488E+02    -0.8501E+02    -0.8515E+02    -0.8528E+02    -0.8541E+02    -0.8553E+02    -0.8566E+02    -0.8578E+02    -0.8589E+02    -0.8601E+02    -0.8612E+02    -0.8623E+02    -0.8633E+02    -0.8643E+02    -0.8652E+02    -0.8661E+02    -0.8668E+02    -0.8675E+02    -0.8681E+02    -0.8685E+02    -0.8688E+02    -0.8688E+02
    -0.8684E+02    -0.8684E+02    -0.8681E+02    -0.8676E+02    -0.8670E+02    -0.8663E+02    -0.8654E+02    -0.8644E+02    -0.8634E+02    -0.8623E+02    -0.8612E+02    -0.8600E+02    -0.8588E+02    -0.8575E+02    -0.8562E+02    -0.8549E+02    -0.8535E+02    -0.8521E+02    -0.8506E+02    -0.8492E+02    -0.8476E+02    -0.8461E+02    -0.8446E+02    -0.8430E+02    -0.8414E+02    -0.8397E+02    -0.8381E+02    -0.8365E+02    -0.8348E+02    -0.8332E+02    -0.8315E+02    -0.8299E+02    -0.8283E+02    -0.8267E+02    -0.8251E+02    -0.8236E+02    -0.8222E+02    -0.8208E+02    -0.8194E+02    -0.8182E+02    -0.8170E+02    -0.8160E+02    -0.8150E+02    -0.8141E+02    -0.8134E+02    -0.8128E+02    -0.8123E+02    -0.8119E+02    -0.8117E+02    -0.8117E+02    -0.8117E+02    -0.8119E+02    -0.8123E+02    -0.8127E+02    -0.8133E+02    -0.8141E+02    -0.8149E+02    -0.8159E+02    -0.8169E+02    -0.8181E+02    -0.8193E+02    -0.8206E+02    -0.8220E+02    -0.8235E+02    -0.8250E+02    -0.8265E+02    -0.8281E+02    -0.8297E+02    -0.8313E+02    -0.8329E+02    -0.8346E+02    -0.8362E+02    -0.8378E+02    -0.8395E+02    -0.8411E+02    -0.8426E+02    -0.8442E+02    -0.8457E+02    -0.8473E+02    -0.8487E+02    -0.8502E+02    -0.8516E+02    -0.8530E+02    -0.8544E+02    -0.8557E+02    -0.8570E+02    -0.8583E+02    -0.8595E+02    -0.8606E+02    -0.8618E+02    -0.8629E+02    -0.8639E+02    -0.8649E+02    -0.8658E+02    -0.8666E+02    -0.8673E+02    -0.8679E+02    -0.8684E+02    -0.8686E+02    -0.8686E+02
    -0.8682E+02    -0.8682E+02    -0.8679E+02    -0.8674E+02    -0.8668E+02    -0.8660E+02    -0.8651E+02    -0.8641E+02    -0.8630E+02    -0.8619E+02    -0.8607E+02    -0.8595E+02    -0.8582E+02    -0.8568E+02    -0.8554E+02    -0.8540E+02    -0.8525E+02    -0.8510E+02    -0.8494E+02    -0.8478E+02    -0.8461E+02    -0.8444E+02    -0.8427E+02    -0.8409E+02    -0.8391E+02    -0.8373E+02    -0.8355E+02    -0.8336E+02    -0.8317E+02    -0.8298E+02    -0.8279E+02    -0.8260E+02    -0.8242E+02    -0.8223E+02    -0.8205E+02    -0.8187E+02    -0.8170E+02    -0.8153E+02    -0.8137E+02    -0.8122E+02    -0.8108E+02    -0.8095E+02    -0.8083E+02    -0.8073E+02    -0.8064E+02    -0.8056E+02    -0.8050E+02    -0.8046E+02    -0.8043E+02    -0.8043E+02    -0.8043E+02    -0.8046E+02    -0.8050E+02    -0.8056E+02    -0.8063E+02    -0.8072E+02    -0.8083E+02    -0.8094E+02    -0.8107E+02    -0.8121E+02    -0.8136E+02    -0.8152E+02    -0.8168E+02    -0.8186E+02    -0.8203E+02    -0.8221E+02    -0.8240E+02    -0.8259E+02    -0.8277E+02    -0.8296E+02    -0.8315E+02    -0.8334E+02    -0.8352E+02    -0.8370E+02    -0.8389E+02    -0.8406E+02    -0.8424E+02    -0.8441E+02    -0.8458E+02    -0.8474E+02    -0.8490E+02    -0.8505E+02    -0.8520E+02    -0.8535E+02    -0.8549E+02    -0.8563E+02    -0.8576E+02    -0.8589E+02    -0.8602E+02    -0.8614E+02    -0.8625E+02    -0.8636E+02    -0.8646E+02    -0.8655E+02    -0.8664E+02    -0.8671E+02    -0.8678E+02    -0.8682E+02    -0.8685E+02    -0.8685E+02
    -0.8681E+02    -0.8681E+02    -0.8678E+02    -0.8673E+02    -0.8666E+02    -0.8658E+02    -0.8649E+02    -0.8639E+02    -0.8627E+02    -0.8616E+02    -0.8603E+02    -0.8590E+02    -0.8576E+02    -0.8562E+02    -0.8547E+02    -0.8532E+02    -0.8516E+02    -0.8499E+02    -0.8482E+02    -0.8464E+02    -0.8446E+02    -0.8428E+02    -0.8409E+02    -0.8389E+02    -0.8369E+02    -0.8348E+02    -0.8327E+02    -0.8306E+02    -0.8284E+02    -0.8262E+02    -0.8240E+02    -0.8218E+02    -0.8196E+02    -0.8174E+02    -0.8152E+02    -0.8131E+02    -0.8110E+02    -0.8090E+02    -0.8071E+02    -0.8052E+02    -0.8035E+02    -0.8019E+02    -0.8005E+02    -0.7992E+02    -0.7981E+02    -0.7971E+02    -0.7964E+02    -0.7959E+02    -0.7956E+02    -0.7954E+02    -0.7955E+02    -0.7959E+02    -0.7964E+02    -0.7971E+02    -0.7980E+02    -0.7991E+02    -0.8004E+02    -0.8019E+02    -0.8034E+02    -0.8052E+02    -0.8070E+02    -0.8089E+02    -0.8109E+02    -0.8130E+02    -0.8151E+02    -0.8173E+02    -0.8195E+02    -0.8216E+02    -0.8238E+02    -0.8260E+02    -0.8282E+02    -0.8304E+02    -0.8325E+02    -0.8346E+02    -0.8366E+02    -0.8386E+02    -0.8405E+02    -0.8424E+02    -0.8443E+02    -0.8461E+02    -0.8478E+02    -0.8495E+02    -0.8511E+02    -0.8527E+02    -0.8542E+02    -0.8557E+02    -0.8571E+02    -0.8585E+02    -0.8598E+02    -0.8610E+02    -0.8622E+02    -0.8633E+02    -0.8644E+02    -0.8654E+02    -0.8662E+02    -0.8670E+02    -0.8676E+02    -0.8681E+02    -0.8684E+02    -0.8684E+02
    -0.8680E+02    -0.8680E+02    -0.8677E+02    -0.8672E+02    -0.8665E+02    -0.8657E+02    -0.8647E+02    -0.8637E+02    -0.8625E+02    -0.8613E+02    -0.8600E+02    -0.8586E+02    -0.8572E+02    -0.8557E+02    -0.8541E+02    -0.8525E+02    -0.8507E+02    -0.8490E+02    -0.8471E+02    -0.8452E+02    -0.8432E+02    -0.8412E+02    -0.8390E+02    -0.8368E+02    -0.8346E+02    -0.8322E+02    -0.8299E+02    -0.8274E+02    -0.8249E+02    -0.8224E+02    -0.8198E+02    -0.8172E+02    -0.8145E+02    -0.8119E+02    -0.8093E+02    -0.8067E+02    -0.8042E+02    -0.8017E+02    -0.7993E+02    -0.7970E+02    -0.7949E+02    -0.7929E+02    -0.7911E+02    -0.7895E+02    -0.7880E+02    -0.7869E+02    -0.7859E+02    -0.7853E+02    -0.7848E+02    -0.7847E+02    -0.7848E+02    -0.7852E+02    -0.7859E+02    -0.7868E+02    -0.7880E+02    -0.7894E+02    -0.7910E+02    -0.7928E+02    -0.7948E+02    -0.7970E+02    -0.7992E+02    -0.8016E+02    -0.8041E+02    -0.8066E+02    -0.8092E+02    -0.8118E+02    -0.8144E+02    -0.8170E+02    -0.8196E+02    -0.8222E+02    -0.8247E+02    -0.8272E+02    -0.8296E+02    -0.8320E+02    -0.8343E+02    -0.8366E+02    -0.8388E+02    -0.8409E+02    -0.8429E+02    -0.8449E+02    -0.8468E+02    -0.8486E+02    -0.8503E+02    -0.8520E+02    -0.8537E+02    -0.8552E+02    -0.8567E+02    -0.8581E+02    -0.8595E+02    -0.8608E+02    -0.8620E+02    -0.8632E+02    -0.8643E+02    -0.8652E+02    -0.8661E+02    -0.8669E+02    -0.8676E+02    -0.8681E+02    -0.8683E+02    -0.8683E+02
    -0.8680E+02    -0.8680E+02    -0.8677E+02    -0.8672E+02    -0.8665E+02    -0.8656E+02    -0.8647E+02    -0.8636E+02    -0.8624E+02    -0.8612E+02    -0.8598E+02    -0.8584E+02    -0.8569E+02    -0.8553E+02    -0.8536E+02    -0.8519E+02    -0.8501E+02    -0.8482E+02    -0.8462E+02    -0.8441E+02    -0.8419E+02    -0.8396E+02    -0.8373E+02    -0.8348E+02    -0.8323E+02    -0.8296E+02    -0.8269E+02    -0.8240E+02    -0.8211E+02    -0.8181E+02    -0.8151E+02    -0.8120E+02    -0.8088E+02    -0.8056E+02    -0.8024E+02    -0.7992E+02    -0.7961E+02    -0.7930E+02    -0.7900E+02    -0.7871E+02    -0.7844E+02    -0.7819E+02    -0.7795E+02    -0.7774E+02    -0.7756E+02    -0.7741E+02    -0.7729E+02    -0.7720E+02    -0.7715E+02    -0.7713E+02    -0.7715E+02    -0.7720E+02    -0.7729E+02    -0.7741E+02    -0.7756E+02    -0.7774E+02    -0.7795E+02    -0.7818E+02    -0.7844E+02    -0.7871E+02    -0.7900E+02    -0.7930E+02    -0.7960E+02    -0.7992E+02    -0.8023E+02    -0.8055E+02    -0.8087E+02    -0.8119E+02    -0.8150E+02    -0.8180E+02    -0.8210E+02    -0.8239E+02    -0.8267E+02    -0.8294E+02    -0.8321E+02    -0.8346E+02    -0.8370E+02    -0.8394E+02    -0.8416E+02    -0.8438E+02    -0.8459E+02    -0.8478E+02    -0.8497E+02    -0.8515E+02    -0.8532E+02    -0.8549E+02    -0.8564E+02    -0.8579E+02    -0.8593E+02    -0.8607E+02    -0.8619E+02    -0.8631E+02    -0.8642E+02    -0.8652E+02    -0.8661E+02    -0.8669E+02    -0.8676E+02    -0.8681E+02    -0.8683E+02    -0.8683E+02
    -0.8680E+02    -0.8680E+02    -0.8678E+02    -0.8672E+02    -0.8666E+02    -0.8657E+02    -0.8647E+02    -0.8636E+02    -0.8625E+02    -0.8612E+02    -0.8598E+02    -0.8583E+02    -0.8568E+02    -0.8551E+02    -0.8534E+02    -0.8516E+02    -0.8496E+02    -0.8476E+02    -0.8454E+02    -0.8432E+02    -0.8408E+02    -0.8383E+02    -0.8356E+02    -0.8329E+02    -0.8300E+02    -0.8270E+02    -0.8238E+02    -0.8205E+02    -0.8171E+02    -0.8135E+02    -0.8099E+02    -0.8061E+02    -0.8023E+02    -0.7983E+02    -0.7944E+02    -0.7904E+02    -0.7864E+02    -0.7825E+02    -0.7786E+02    -0.7749E+02    -0.7714E+02    -0.7681E+02    -0.7650E+02    -0.7622E+02    -0.7598E+02    -0.7578E+02    -0.7562E+02    -0.7550E+02    -0.7543E+02    -0.7540E+02    -0.7543E+02    -0.7550E+02    -0.7562E+02    -0.7578E+02    -0.7598E+02    -0.7622E+02    -0.7650E+02    -0.7680E+02    -0.7714E+02    -0.7749E+02    -0.7786E+02    -0.7825E+02    -0.7864E+02    -0.7903E+02    -0.7943E+02    -0.7983E+02    -0.8022E+02    -0.8060E+02    -0.8098E+02    -0.8134E+02    -0.8170E+02    -0.8204E+02    -0.8237E+02    -0.8268E+02    -0.8298E+02    -0.8327E+02    -0.8355E+02    -0.8381E+02    -0.8406E+02    -0.8429E+02    -0.8452E+02    -0.8473E+02    -0.8493E+02    -0.8512E+02    -0.8530E+02    -0.8548E+02    -0.8564E+02    -0.8579E+02    -0.8594E+02    -0.8607E+02    -0.8620E+02    -0.8632E+02    -0.8643E+02    -0.8653E+02    -0.8662E+02    -0.8670E+02    -0.8677E+02    -0.8682E+02    -0.8684E+02    -0.8684E+02
    -0.8682E+02    -0.8682E+02    -0.8679E+02    -0.8674E+02    -0.8667E+02    -0.8659E+02    -0.8649E+02    -0.8638E+02    -0.8627E+02    -0.8614E+02    -0.8600E+02    -0.8585E+02    -0.8569E+02    -0.8552E+02    -0.8534E+02    -0.8515E+02    -0.8494E+02    -0.8472E+02    -0.8449E+02    -0.8425E+02    -0.8399E+02    -0.8371E+02    -0.8342E+02    -0.8311E+02    -0.8278E+02    -0.8243E+02    -0.8206E+02    -0.8168E+02    -0.8127E+02    -0.8085E+02    -0.8040E+02    -0.7994E+02    -0.7946E+02    -0.7897E+02    -0.7847E+02    -0.7796E+02    -0.7745E+02    -0.7694E+02    -0.7644E+02    -0.7595E+02    -0.7548E+02    -0.7503E+02    -0.7462E+02    -0.7425E+02    -0.7392E+02    -0.7364E+02    -0.7342E+02    -0.7326E+02    -0.7316E+02    -0.7313E+02    -0.7316E+02    -0.7326E+02    -0.7342E+02    -0.7364E+02    -0.7392E+02    -0.7425E+02    -0.7462E+02    -0.7503E+02    -0.7548E+02    -0.7595E+02    -0.7644E+02    -0.7694E+02    -0.7745E+02    -0.7796E+02    -0.7847E+02    -0.7897E+02    -0.7946E+02    -0.7994E+02    -0.8040E+02    -0.8084E+02    -0.8127E+02    -0.8167E+02    -0.8206E+02    -0.8242E+02    -0.8277E+02    -0.8310E+02    -0.8341E+02    -0.8370E+02    -0.8397E+02    -0.8423E+02    -0.8447E+02    -0.8470E+02    -0.8492E+02    -0.8512E+02    -0.8531E+02    -0.8549E+02    -0.8566E+02    -0.8581E+02    -0.8596E+02    -0.8610E+02    -0.8623E+02    -0.8635E+02    -0.8646E+02    -0.8656E+02    -0.8665E+02    -0.8672E+02    -0.8679E+02    -0.8683E+02    -0.8686E+02    -0.8686E+02
    -0.8685E+02    -0.8685E+02    -0.8682E+02    -0.8677E+02    -0.8671E+02    -0.8662E+02    -0.8653E+02    -0.8642E+02    -0.8631E+02    -0.8618E+02    -0.8604E+02    -0.8589E+02    -0.8573E+02    -0.8556E+02    -0.8537E+02    -0.8517E+02    -0.8496E+02    -0.8473E+02    -0.8448E+02    -0.8421E+02    -0.8393E+02    -0.8363E+02    -0.8330E+02    -0.8295E+02    -0.8257E+02    -0.8217E+02    -0.8174E+02    -0.8128E+02    -0.8080E+02    -0.8028E+02    -0.7974E+02    -0.7916E+02    -0.7856E+02    -0.7794E+02    -0.7729E+02    -0.7663E+02    -0.7596E+02    -0.7528E+02    -0.7461E+02    -0.7395E+02    -0.7331E+02    -0.7271E+02    -0.7214E+02    -0.7163E+02    -0.7118E+02    -0.7080E+02    -0.7049E+02    -0.7027E+02    -0.7013E+02    -0.7009E+02    -0.7013E+02    -0.7027E+02    -0.7049E+02    -0.7080E+02    -0.7118E+02    -0.7164E+02    -0.7215E+02    -0.7271E+02    -0.7332E+02    -0.7396E+02    -0.7462E+02    -0.7529E+02    -0.7597E+02    -0.7664E+02    -0.7730E+02    -0.7794E+02    -0.7857E+02    -0.7917E+02    -0.7974E+02    -0.8028E+02    -0.8080E+02    -0.8128E+02    -0.8174E+02    -0.8217E+02    -0.8257E+02    -0.8294E+02    -0.8329E+02    -0.8362E+02    -0.8392E+02    -0.8420E+02    -0.8447E+02    -0.8471E+02    -0.8494E+02    -0.8515E+02    -0.8535E+02    -0.8553E+02    -0.8570E+02    -0.8586E+02    -0.8601E+02    -0.8615E+02    -0.8628E+02    -0.8639E+02    -0.8650E+02    -0.8660E+02    -0.8668E+02    -0.8676E+02    -0.8682E+02    -0.8686E+02    -0.8689E+02    -0.8689E+02
    -0.8688E+02    -0.8688E+02    -0.8686E+02    -0.8681E+02    -0.8675E+02    -0.8668E+02    -0.8659E+02    -0.8649E+02    -0.8637E+02    -0.8625E+02    -0.8611E+02    -0.8596E+02    -0.8580E+02    -0.8563E+02    -0.8544E+02    -0.8523E+02    -0.8501E+02    -0.8477E+02    -0.8451E+02    -0.8422E+02    -0.8391E+02    -0.8358E+02    -0.8321E+02    -0.8282E+02    -0.8239E+02    -0.8192E+02    -0.8142E+02    -0.8087E+02    -0.8028E+02    -0.7965E+02    -0.7897E+02    -0.7825E+02    -0.7748E+02    -0.7668E+02    -0.7583E+02    -0.7496E+02    -0.7407E+02    -0.7316E+02    -0.7225E+02    -0.7135E+02    -0.7048E+02    -0.6964E+02    -0.6887E+02    -0.6816E+02    -0.6753E+02    -0.6700E+02    -0.6658E+02    -0.6627E+02    -0.6608E+02    -0.6602E+02    -0.6608E+02    -0.6627E+02    -0.6658E+02    -0.6701E+02    -0.6754E+02    -0.6817E+02    -0.6888E+02    -0.6965E+02    -0.7049E+02    -0.7136E+02    -0.7226E+02    -0.7317E+02    -0.7408E+02    -0.7497E+02    -0.7585E+02    -0.7669E+02    -0.7749E+02    -0.7826E+02    -0.7898E+02    -0.7966E+02    -0.8029E+02    -0.8088E+02    -0.8142E+02    -0.8192E+02    -0.8239E+02    -0.8282E+02    -0.8321E+02    -0.8358E+02    -0.8391E+02    -0.8422E+02    -0.8450E+02    -0.8476E+02    -0.8500E+02    -0.8522E+02    -0.8543E+02    -0.8561E+02    -0.8579E+02    -0.8595E+02    -0.8609E+02    -0.8623E+02    -0.8635E+02    -0.8646E+02    -0.8657E+02    -0.8666E+02    -0.8674E+02    -0.8681E+02    -0.8686E+02    -0.8690E+02    -0.8693E+02    -0.8693E+02
    -0.8694E+02    -0.8694E+02    -0.8691E+02    -0.8687E+02    -0.8682E+02    -0.8675E+02    -0.8667E+02    -0.8657E+02    -0.8647E+02    -0.8635E+02    -0.8622E+02    -0.8607E+02    -0.8592E+02    -0.8574E+02    -0.8556E+02    -0.8535E+02    -0.8512E+02    -0.8487E+02    -0.8459E+02    -0.8429E+02    -0.8395E+02    -0.8358E+02    -0.8317E+02    -0.8273E+02    -0.8223E+02    -0.8169E+02    -0.8109E+02    -0.8044E+02    -0.7972E+02    -0.7893E+02    -0.7808E+02    -0.7716E+02    -0.7618E+02    -0.7513E+02    -0.7402E+02    -0.7285E+02    -0.7165E+02    -0.7043E+02    -0.6919E+02    -0.6797E+02    -0.6678E+02    -0.6564E+02    -0.6457E+02    -0.6360E+02    -0.6274E+02    -0.6201E+02    -0.6143E+02    -0.6101E+02    -0.6075E+02    -0.6066E+02    -0.6075E+02    -0.6101E+02    -0.6144E+02    -0.6202E+02    -0.6275E+02    -0.6361E+02    -0.6459E+02    -0.6565E+02    -0.6680E+02    -0.6799E+02    -0.6921E+02    -0.7045E+02    -0.7167E+02    -0.7287E+02    -0.7404E+02    -0.7515E+02    -0.7620E+02    -0.7718E+02    -0.7810E+02    -0.7895E+02    -0.7973E+02    -0.8045E+02    -0.8110E+02    -0.8170E+02    -0.8224E+02    -0.8274E+02    -0.8318E+02    -0.8359E+02    -0.8396E+02    -0.8429E+02    -0.8459E+02    -0.8487E+02    -0.8512E+02    -0.8535E+02    -0.8555E+02    -0.8574E+02    -0.8591E+02    -0.8607E+02    -0.8621E+02    -0.8634E+02    -0.8645E+02    -0.8656E+02    -0.8665E+02    -0.8674E+02    -0.8681E+02    -0.8687E+02    -0.8692E+02    -0.8696E+02    -0.8698E+02    -0.8698E+02
    -0.8700E+02    -0.8700E+02    -0.8699E+02    -0.8695E+02    -0.8690E+02    -0.8684E+02    -0.8677E+02    -0.8669E+02    -0.8659E+02    -0.8648E+02    -0.8636E+02    -0.8623E+02    -0.8608E+02    -0.8591E+02    -0.8572E+02    -0.8552E+02    -0.8529E+02    -0.8503E+02    -0.8474E+02    -0.8442E+02    -0.8405E+02    -0.8365E+02    -0.8320E+02    -0.8269E+02    -0.8212E+02    -0.8149E+02    -0.8078E+02    -0.7999E+02    -0.7911E+02    -0.7814E+02    -0.7706E+02    -0.7589E+02    -0.7461E+02    -0.7323E+02    -0.7177E+02    -0.7022E+02    -0.6862E+02    -0.6697E+02    -0.6531E+02    -0.6367E+02    -0.6206E+02    -0.6053E+02    -0.5909E+02    -0.5779E+02    -0.5663E+02    -0.5566E+02    -0.5488E+02    -0.5432E+02    -0.5397E+02    -0.5386E+02    -0.5398E+02    -0.5432E+02    -0.5489E+02    -0.5567E+02    -0.5665E+02    -0.5780E+02    -0.5911E+02    -0.6055E+02    -0.6209E+02    -0.6369E+02    -0.6534E+02    -0.6700E+02    -0.6865E+02    -0.7025E+02    -0.7180E+02    -0.7326E+02    -0.7464E+02    -0.7591E+02    -0.7709E+02    -0.7816E+02    -0.7913E+02    -0.8001E+02    -0.8080E+02    -0.8151E+02    -0.8215E+02    -0.8271E+02    -0.8322E+02    -0.8367E+02    -0.8407E+02    -0.8443E+02    -0.8475E+02    -0.8504E+02    -0.8530E+02    -0.8553E+02    -0.8573E+02    -0.8592E+02    -0.8608E+02    -0.8623E+02    -0.8636E+02    -0.8648E+02    -0.8659E+02    -0.8668E+02    -0.8677E+02    -0.8684E+02    -0.8690E+02    -0.8696E+02    -0.8700E+02    -0.8703E+02    -0.8705E+02    -0.8705E+02
    -0.8709E+02    -0.8709E+02    -0.8707E+02    -0.8705E+02    -0.8701E+02    -0.8696E+02    -0.8690E+02    -0.8683E+02    -0.8675E+02    -0.8666E+02    -0.8655E+02    -0.8643E+02    -0.8629E+02    -0.8613E+02    -0.8595E+02    -0.8575E+02    -0.8552E+02    -0.8526E+02    -0.8496E+02    -0.8463E+02    -0.8424E+02    -0.8380E+02    -0.8330E+02    -0.8273E+02    -0.8208E+02    -0.8134E+02    -0.8050E+02    -0.7955E+02    -0.7847E+02    -0.7726E+02    -0.7590E+02    -0.7440E+02    -0.7275E+02    -0.7096E+02    -0.6904E+02    -0.6701E+02    -0.6489E+02    -0.6272E+02    -0.6052E+02    -0.5835E+02    -0.5624E+02    -0.5422E+02    -0.5234E+02    -0.5064E+02    -0.4913E+02    -0.4787E+02    -0.4685E+02    -0.4612E+02    -0.4567E+02    -0.4552E+02    -0.4567E+02    -0.4612E+02    -0.4687E+02    -0.4788E+02    -0.4916E+02    -0.5066E+02    -0.5237E+02    -0.5425E+02    -0.5627E+02    -0.5839E+02    -0.6056E+02    -0.6276E+02    -0.6493E+02    -0.6705E+02    -0.6908E+02    -0.7100E+02    -0.7279E+02    -0.7444E+02    -0.7594E+02    -0.7729E+02    -0.7851E+02    -0.7958E+02    -0.8054E+02    -0.8138E+02    -0.8211E+02    -0.8276E+02    -0.8333E+02    -0.8383E+02    -0.8427E+02    -0.8465E+02    -0.8499E+02    -0.8528E+02    -0.8554E+02    -0.8577E+02    -0.8597E+02    -0.8615E+02    -0.8630E+02    -0.8644E+02    -0.8656E+02    -0.8667E+02    -0.8676E+02    -0.8684E+02    -0.8691E+02    -0.8697E+02    -0.8702E+02    -0.8706E+02    -0.8710E+02    -0.8712E+02    -0.8713E+02    -0.8713E+02
    -0.8719E+02    -0.8719E+02    -0.8718E+02    -0.8716E+02    -0.8714E+02    -0.8710E+02    -0.8706E+02    -0.8701E+02    -0.8694E+02    -0.8687E+02    -0.8678E+02    -0.8668E+02    -0.8656E+02    -0.8642E+02    -0.8625E+02    -0.8606E+02    -0.8584E+02    -0.8558E+02    -0.8528E+02    -0.8493E+02    -0.8453E+02    -0.8406E+02    -0.8351E+02    -0.8287E+02    -0.8214E+02    -0.8128E+02    -0.8029E+02    -0.7914E+02    -0.7783E+02    -0.7633E+02    -0.7463E+02    -0.7272E+02    -0.7061E+02    -0.6831E+02    -0.6583E+02    -0.6319E+02    -0.6045E+02    -0.5764E+02    -0.5481E+02    -0.5201E+02    -0.4929E+02    -0.4670E+02    -0.4430E+02    -0.4211E+02    -0.4019E+02    -0.3857E+02    -0.3727E+02    -0.3633E+02    -0.3576E+02    -0.3557E+02    -0.3577E+02    -0.3634E+02    -0.3729E+02    -0.3859E+02    -0.4022E+02    -0.4214E+02    -0.4433E+02    -0.4674E+02    -0.4933E+02    -0.5205E+02    -0.5486E+02    -0.5769E+02    -0.6050E+02    -0.6325E+02    -0.6588E+02    -0.6836E+02    -0.7067E+02    -0.7278E+02    -0.7468E+02    -0.7637E+02    -0.7787E+02    -0.7919E+02    -0.8033E+02    -0.8132E+02    -0.8218E+02    -0.8291E+02    -0.8355E+02    -0.8409E+02    -0.8456E+02    -0.8497E+02    -0.8531E+02    -0.8561E+02    -0.8587E+02    -0.8609E+02    -0.8628E+02    -0.8644E+02    -0.8658E+02    -0.8670E+02    -0.8681E+02    -0.8689E+02    -0.8697E+02    -0.8703E+02    -0.8708E+02    -0.8712E+02    -0.8716E+02    -0.8719E+02    -0.8721E+02    -0.8722E+02    -0.8723E+02    -0.8723E+02
    -0.8731E+02    -0.8731E+02    -0.8731E+02    -0.8730E+02    -0.8729E+02    -0.8727E+02    -0.8725E+02    -0.8722E+02    -0.8718E+02    -0.8713E+02    -0.8706E+02    -0.8698E+02    -0.8688E+02    -0.8676E+02    -0.8662E+02    -0.8645E+02    -0.8624E+02    -0.8599E+02    -0.8570E+02    -0.8535E+02    -0.8493E+02    -0.8444E+02    -0.8385E+02    -0.8315E+02    -0.8231E+02    -0.8133E+02    -0.8017E+02    -0.7881E+02    -0.7722E+02    -0.7539E+02    -0.7328E+02    -0.7090E+02    -0.6824E+02    -0.6532E+02    -0.6216E+02    -0.5882E+02    -0.5533E+02    -0.5177E+02    -0.4818E+02    -0.4464E+02    -0.4120E+02    -0.3793E+02    -0.3488E+02    -0.3212E+02    -0.2968E+02    -0.2763E+02    -0.2599E+02    -0.2480E+02    -0.2408E+02    -0.2384E+02    -0.2408E+02    -0.2481E+02    -0.2601E+02    -0.2765E+02    -0.2971E+02    -0.3215E+02    -0.3492E+02    -0.3797E+02    -0.4125E+02    -0.4469E+02    -0.4824E+02    -0.5183E+02    -0.5540E+02    -0.5888E+02    -0.6223E+02    -0.6538E+02    -0.6830E+02    -0.7096E+02    -0.7334E+02    -0.7545E+02    -0.7728E+02    -0.7887E+02    -0.8023E+02    -0.8138E+02    -0.8237E+02    -0.8319E+02    -0.8389E+02    -0.8448E+02    -0.8498E+02    -0.8539E+02    -0.8574E+02    -0.8604E+02    -0.8628E+02    -0.8649E+02    -0.8666E+02    -0.8681E+02    -0.8692E+02    -0.8702E+02    -0.8710E+02    -0.8716E+02    -0.8721E+02    -0.8725E+02    -0.8728E+02    -0.8731E+02    -0.8732E+02    -0.8733E+02    -0.8734E+02    -0.8734E+02    -0.8734E+02    -0.8734E+02
    -0.8745E+02    -0.8745E+02    -0.8745E+02    -0.8746E+02    -0.8746E+02    -0.8747E+02    -0.8747E+02    -0.8746E+02    -0.8745E+02    -0.8742E+02    -0.8739E+02    -0.8734E+02    -0.8727E+02    -0.8718E+02    -0.8706E+02    -0.8692E+02    -0.8674E+02    -0.8651E+02    -0.8623E+02    -0.8589E+02    -0.8547E+02    -0.8496E+02    -0.8433E+02    -0.8357E+02    -0.8266E+02    -0.8155E+02    -0.8021E+02    -0.7862E+02    -0.7673E+02    -0.7451E+02    -0.7193E+02    -0.6899E+02    -0.6569E+02    -0.6205E+02    -0.5812E+02    -0.5394E+02    -0.4958E+02    -0.4512E+02    -0.4063E+02    -0.3619E+02    -0.3188E+02    -0.2777E+02    -0.2394E+02    -0.2046E+02    -0.1739E+02    -0.1479E+02    -0.1272E+02    -0.1120E+02    -0.1028E+02    -0.9975E+01    -0.1029E+02    -0.1122E+02    -0.1274E+02    -0.1482E+02    -0.1742E+02    -0.2050E+02    -0.2398E+02    -0.2782E+02    -0.3194E+02    -0.3626E+02    -0.4070E+02    -0.4519E+02    -0.4966E+02    -0.5402E+02    -0.5820E+02    -0.6213E+02    -0.6577E+02    -0.6907E+02    -0.7201E+02    -0.7458E+02    -0.7680E+02    -0.7869E+02    -0.8028E+02    -0.8161E+02    -0.8272E+02    -0.8363E+02    -0.8439E+02    -0.8501E+02    -0.8552E+02    -0.8594E+02    -0.8629E+02    -0.8656E+02    -0.8679E+02    -0.8697E+02    -0.8712E+02    -0.8723E+02    -0.8732E+02    -0.8739E+02    -0.8744E+02    -0.8748E+02    -0.8750E+02    -0.8751E+02    -0.8751E+02    -0.8751E+02    -0.8751E+02    -0.8750E+02    -0.8749E+02    -0.8748E+02    -0.8747E+02    -0.8747E+02
    -0.8760E+02    -0.8760E+02    -0.8761E+02    -0.8763E+02    -0.8765E+02    -0.8768E+02    -0.8771E+02    -0.8773E+02    -0.8775E+02    -0.8776E+02    -0.8776E+02    -0.8774E+02    -0.8771E+02    -0.8766E+02    -0.8758E+02    -0.8747E+02    -0.8732E+02    -0.8713E+02    -0.8687E+02    -0.8655E+02    -0.8615E+02    -0.8564E+02    -0.8499E+02    -0.8419E+02    -0.8320E+02    -0.8197E+02    -0.8046E+02    -0.7863E+02    -0.7641E+02    -0.7377E+02    -0.7068E+02    -0.6711E+02    -0.6307E+02    -0.5860E+02    -0.5375E+02    -0.4859E+02    -0.4320E+02    -0.3767E+02    -0.3208E+02    -0.2652E+02    -0.2111E+02    -0.1593E+02    -0.1107E+02    -0.6618E+01    -0.2665E+01     0.7038E+00     0.3413E+01     0.5396E+01     0.6606E+01     0.7010E+01     0.6598E+01     0.5382E+01     0.3391E+01     0.6748E+00    -0.2702E+01    -0.6662E+01    -0.1112E+02    -0.1599E+02    -0.2118E+02    -0.2659E+02    -0.3215E+02    -0.3775E+02    -0.4329E+02    -0.4868E+02    -0.5384E+02    -0.5870E+02    -0.6316E+02    -0.6720E+02    -0.7077E+02    -0.7386E+02    -0.7649E+02    -0.7870E+02    -0.8054E+02    -0.8204E+02    -0.8327E+02    -0.8426E+02    -0.8506E+02    -0.8570E+02    -0.8621E+02    -0.8662E+02    -0.8694E+02    -0.8719E+02    -0.8738E+02    -0.8753E+02    -0.8764E+02    -0.8772E+02    -0.8778E+02    -0.8781E+02    -0.8782E+02    -0.8783E+02    -0.8782E+02    -0.8780E+02    -0.8777E+02    -0.8774E+02    -0.8771E+02    -0.8768E+02    -0.8765E+02    -0.8763E+02    -0.8761E+02    -0.8761E+02
    -0.8776E+02    -0.8776E+02    -0.8778E+02    -0.8782E+02    -0.8786E+02    -0.8792E+02    -0.8797E+02    -0.8803E+02    -0.8808E+02    -0.8812E+02    -0.8816E+02    -0.8819E+02    -0.8820E+02    -0.8819E+02    -0.8815E+02    -0.8809E+02    -0.8799E+02    -0.8784E+02    -0.8763E+02    -0.8735E+02    -0.8697E+02    -0.8648E+02    -0.8584E+02    -0.8502E+02    -0.8397E+02    -0.8264E+02    -0.8097E+02    -0.7890E+02    -0.7635E+02    -0.7327E+02    -0.6960E+02    -0.6533E+02    -0.6046E+02    -0.5503E+02    -0.4912E+02    -0.4279E+02    -0.3614E+02    -0.2927E+02    -0.2229E+02    -0.1531E+02    -0.8422E+01    -0.1756E+01     0.4568E+01     0.1042E+02     0.1566E+02     0.2016E+02     0.2381E+02     0.2649E+02     0.2813E+02     0.2868E+02     0.2812E+02     0.2647E+02     0.2378E+02     0.2013E+02     0.1562E+02     0.1037E+02     0.4514E+01    -0.1818E+01    -0.8491E+01    -0.1538E+02    -0.2237E+02    -0.2936E+02    -0.3624E+02    -0.4289E+02    -0.4922E+02    -0.5514E+02    -0.6056E+02    -0.6543E+02    -0.6970E+02    -0.7336E+02    -0.7644E+02    -0.7898E+02    -0.8105E+02    -0.8272E+02    -0.8404E+02    -0.8509E+02    -0.8591E+02    -0.8655E+02    -0.8704E+02    -0.8742E+02    -0.8770E+02    -0.8791E+02    -0.8806E+02    -0.8816E+02    -0.8823E+02    -0.8826E+02    -0.8828E+02    -0.8827E+02    -0.8824E+02    -0.8821E+02    -0.8816E+02    -0.8811E+02    -0.8805E+02    -0.8799E+02    -0.8793E+02    -0.8787E+02    -0.8782E+02    -0.8779E+02    -0.8776E+02    -0.8776E+02
    -0.8793E+02    -0.8793E+02    -0.8796E+02    -0.8801E+02    -0.8808E+02    -0.8816E+02    -0.8825E+02    -0.8834E+02    -0.8843E+02    -0.8851E+02    -0.8859E+02    -0.8866E+02    -0.8872E+02    -0.8876E+02    -0.8878E+02    -0.8877E+02    -0.8872E+02    -0.8863E+02    -0.8847E+02    -0.8825E+02    -0.8792E+02    -0.8747E+02    -0.8686E+02    -0.8605E+02    -0.8497E+02    -0.8358E+02    -0.8177E+02    -0.7948E+02    -0.7661E+02    -0.7307E+02    -0.6879E+02    -0.6374E+02    -0.5793E+02    -0.5140E+02    -0.4422E+02    -0.3647E+02    -0.2826E+02    -0.1970E+02    -0.1089E+02    -0.1950E+01     0.6988E+01     0.1576E+02     0.2420E+02     0.3209E+02     0.3924E+02     0.4544E+02     0.5049E+02     0.5423E+02     0.5653E+02     0.5730E+02     0.5652E+02     0.5422E+02     0.5047E+02     0.4540E+02     0.3920E+02     0.3204E+02     0.2414E+02     0.1570E+02     0.6916E+01    -0.2030E+01    -0.1098E+02    -0.1979E+02    -0.2836E+02    -0.3658E+02    -0.4433E+02    -0.5151E+02    -0.5804E+02    -0.6385E+02    -0.6889E+02    -0.7317E+02    -0.7670E+02    -0.7957E+02    -0.8186E+02    -0.8366E+02    -0.8506E+02    -0.8613E+02    -0.8694E+02    -0.8755E+02    -0.8800E+02    -0.8832E+02    -0.8855E+02    -0.8871E+02    -0.8880E+02    -0.8885E+02    -0.8886E+02    -0.8885E+02    -0.8881E+02    -0.8875E+02    -0.8869E+02    -0.8861E+02    -0.8852E+02    -0.8843E+02    -0.8834E+02    -0.8825E+02    -0.8816E+02    -0.8808E+02    -0.8801E+02    -0.8795E+02    -0.8792E+02    -0.8792E+02
    -0.8810E+02    -0.8810E+02    -0.8814E+02    -0.8821E+02    -0.8831E+02    -0.8841E+02    -0.8853E+02    -0.8866E+02    -0.8879E+02    -0.8891E+02    -0.8904E+02    -0.8915E+02    -0.8926E+02    -0.8935E+02    -0.8943E+02    -0.8948E+02    -0.8949E+02    -0.8947E+02    -0.8938E+02    -0.8923E+02    -0.8898E+02    -0.8860E+02    -0.8804E+02    -0.8727E+02    -0.8621E+02    -0.8478E+02    -0.8289E+02    -0.8041E+02    -0.7723E+02    -0.7323E+02    -0.6830E+02    -0.6241E+02    -0.5553E+02    -0.4772E+02    -0.3903E+02    -0.2955E+02    -0.1938E+02    -0.8604E+01     0.2671E+01     0.1431E+02     0.2614E+02     0.3794E+02     0.4944E+02     0.6037E+02     0.7039E+02     0.7917E+02     0.8641E+02     0.9180E+02     0.9514E+02     0.9626E+02     0.9513E+02     0.9179E+02     0.8638E+02     0.7914E+02     0.7034E+02     0.6031E+02     0.4938E+02     0.3787E+02     0.2606E+02     0.1423E+02     0.2580E+01    -0.8702E+01    -0.1948E+02    -0.2966E+02    -0.3915E+02    -0.4784E+02    -0.5565E+02    -0.6252E+02    -0.6842E+02    -0.7333E+02    -0.7733E+02    -0.8050E+02    -0.8298E+02    -0.8487E+02    -0.8630E+02    -0.8735E+02    -0.8812E+02    -0.8867E+02    -0.8906E+02    -0.8931E+02    -0.8947E+02    -0.8955E+02    -0.8958E+02    -0.8956E+02    -0.8952E+02    -0.8945E+02    -0.8936E+02    -0.8926E+02    -0.8914E+02    -0.8902E+02    -0.8889E+02    -0.8876E+02    -0.8864E+02    -0.8851E+02    -0.8839E+02    -0.8829E+02    -0.8819E+02    -0.8812E+02    -0.8808E+02    -0.8808E+02
    -0.8827E+02    -0.8827E+02    -0.8832E+02    -0.8841E+02    -0.8853E+02    -0.8866E+02    -0.8882E+02    -0.8898E+02    -0.8914E+02    -0.8931E+02    -0.8948E+02    -0.8964E+02    -0.8980E+02    -0.8995E+02    -0.9008E+02    -0.9019E+02    -0.9027E+02    -0.9032E+02    -0.9032E+02    -0.9025E+02    -0.9009E+02    -0.8980E+02    -0.8934E+02    -0.8864E+02    -0.8764E+02    -0.8623E+02    -0.8429E+02    -0.8167E+02    -0.7823E+02    -0.7378E+02    -0.6820E+02    -0.6139E+02    -0.5333E+02    -0.4404E+02    -0.3356E+02    -0.2195E+02    -0.9280E+01     0.4397E+01     0.1899E+02     0.3434E+02     0.5023E+02     0.6638E+02     0.8241E+02     0.9790E+02     0.1123E+03     0.1252E+03     0.1359E+03     0.1440E+03     0.1490E+03     0.1507E+03     0.1490E+03     0.1439E+03     0.1359E+03     0.1251E+03     0.1123E+03     0.9784E+02     0.8235E+02     0.6631E+02     0.5015E+02     0.3425E+02     0.1889E+02     0.4296E+01    -0.9388E+01    -0.2206E+02    -0.3368E+02    -0.4416E+02    -0.5345E+02    -0.6151E+02    -0.6832E+02    -0.7389E+02    -0.7833E+02    -0.8177E+02    -0.8438E+02    -0.8632E+02    -0.8772E+02    -0.8872E+02    -0.8942E+02    -0.8988E+02    -0.9016E+02    -0.9033E+02    -0.9040E+02    -0.9041E+02    -0.9036E+02    -0.9028E+02    -0.9017E+02    -0.9005E+02    -0.8991E+02    -0.8975E+02    -0.8959E+02    -0.8943E+02    -0.8926E+02    -0.8909E+02    -0.8893E+02    -0.8877E+02    -0.8862E+02    -0.8849E+02    -0.8838E+02    -0.8829E+02    -0.8824E+02    -0.8824E+02
    -0.8843E+02    -0.8843E+02    -0.8849E+02    -0.8860E+02    -0.8874E+02    -0.8890E+02    -0.8909E+02    -0.8928E+02    -0.8948E+02    -0.8969E+02    -0.8990E+02    -0.9011E+02    -0.9032E+02    -0.9052E+02    -0.9070E+02    -0.9088E+02    -0.9103E+02    -0.9115E+02    -0.9123E+02    -0.9126E+02    -0.9119E+02    -0.9101E+02    -0.9067E+02    -0.9009E+02    -0.8919E+02    -0.8785E+02    -0.8592E+02    -0.8323E+02    -0.7958E+02    -0.7473E+02    -0.6850E+02    -0.6074E+02    -0.5138E+02    -0.4041E+02    -0.2783E+02    -0.1365E+02     0.2154E+01     0.1957E+02     0.3855E+02     0.5896E+02     0.8054E+02     0.1030E+03     0.1257E+03     0.1481E+03     0.1695E+03     0.1889E+03     0.2054E+03     0.2180E+03     0.2259E+03     0.2286E+03     0.2259E+03     0.2179E+03     0.2053E+03     0.1889E+03     0.1695E+03     0.1481E+03     0.1256E+03     0.1029E+03     0.8046E+02     0.5887E+02     0.3846E+02     0.1947E+02     0.2044E+01    -0.1376E+02    -0.2795E+02    -0.4053E+02    -0.5150E+02    -0.6086E+02    -0.6862E+02    -0.7484E+02    -0.7968E+02    -0.8333E+02    -0.8601E+02    -0.8793E+02    -0.8927E+02    -0.9017E+02    -0.9074E+02    -0.9109E+02    -0.9127E+02    -0.9134E+02    -0.9132E+02    -0.9124E+02    -0.9112E+02    -0.9097E+02    -0.9081E+02    -0.9062E+02    -0.9043E+02    -0.9023E+02    -0.9002E+02    -0.8982E+02    -0.8961E+02    -0.8941E+02    -0.8921E+02    -0.8902E+02    -0.8884E+02    -0.8869E+02    -0.8855E+02    -0.8845E+02    -0.8839E+02    -0.8839E+02
    -0.8858E+02    -0.8858E+02    -0.8865E+02    -0.8877E+02    -0.8893E+02    -0.8912E+02    -0.8933E+02    -0.8956E+02    -0.8980E+02    -0.9004E+02    -0.9029E+02    -0.9054E+02    -0.9079E+02    -0.9104E+02    -0.9128E+02    -0.9151E+02    -0.9173E+02    -0.9193E+02    -0.9209E+02    -0.9220E+02    -0.9225E+02    -0.9218E+02    -0.9197E+02    -0.9152E+02    -0.9076E+02    -0.8955E+02    -0.8770E+02    -0.8501E+02    -0.8121E+02    -0.7603E+02    -0.6919E+02    -0.6048E+02    -0.4976E+02    -0.3696E+02    -0.2200E+02    -0.4790E+01     0.1481E+02     0.3691E+02     0.6155E+02     0.8868E+02     0.1181E+03     0.1495E+03     0.1822E+03     0.2153E+03     0.2478E+03     0.2781E+03     0.3045E+03     0.3251E+03     0.3383E+03     0.3429E+03     0.3383E+03     0.3251E+03     0.3045E+03     0.2781E+03     0.2478E+03     0.2153E+03     0.1821E+03     0.1494E+03     0.1180E+03     0.8858E+02     0.6145E+02     0.3680E+02     0.1470E+02    -0.4907E+01    -0.2212E+02    -0.3708E+02    -0.4988E+02    -0.6060E+02    -0.6931E+02    -0.7614E+02    -0.8131E+02    -0.8510E+02    -0.8778E+02    -0.8963E+02    -0.9084E+02    -0.9160E+02    -0.9204E+02    -0.9226E+02    -0.9232E+02    -0.9228E+02    -0.9217E+02    -0.9202E+02    -0.9182E+02    -0.9161E+02    -0.9139E+02    -0.9115E+02    -0.9091E+02    -0.9066E+02    -0.9042E+02    -0.9017E+02    -0.8993E+02    -0.8970E+02    -0.8947E+02    -0.8925E+02    -0.8905E+02    -0.8886E+02    -0.8871E+02    -0.8859E+02    -0.8853E+02    -0.8853E+02
    -0.8871E+02    -0.8871E+02    -0.8879E+02    -0.8892E+02    -0.8910E+02    -0.8931E+02    -0.8955E+02    -0.8980E+02    -0.9007E+02    -0.9035E+02    -0.9063E+02    -0.9092E+02    -0.9121E+02    -0.9150E+02    -0.9179E+02    -0.9208E+02    -0.9235E+02    -0.9262E+02    -0.9286E+02    -0.9306E+02    -0.9320E+02    -0.9325E+02    -0.9316E+02    -0.9286E+02    -0.9226E+02    -0.9120E+02    -0.8948E+02    -0.8686E+02    -0.8301E+02    -0.7759E+02    -0.7023E+02    -0.6062E+02    -0.4855E+02    -0.3386E+02    -0.1635E+02     0.4215E+01     0.2817E+02     0.5583E+02     0.8743E+02     0.1232E+03     0.1631E+03     0.2069E+03     0.2542E+03     0.3039E+03     0.3544E+03     0.4034E+03     0.4477E+03     0.4838E+03     0.5076E+03     0.5159E+03     0.5076E+03     0.4837E+03     0.4477E+03     0.4033E+03     0.3543E+03     0.3038E+03     0.2541E+03     0.2068E+03     0.1630E+03     0.1231E+03     0.8733E+02     0.5572E+02     0.2806E+02     0.4097E+01    -0.1648E+02    -0.3398E+02    -0.4867E+02    -0.6074E+02    -0.7034E+02    -0.7769E+02    -0.8311E+02    -0.8694E+02    -0.8956E+02    -0.9127E+02    -0.9233E+02    -0.9294E+02    -0.9323E+02    -0.9332E+02    -0.9328E+02    -0.9314E+02    -0.9294E+02    -0.9271E+02    -0.9245E+02    -0.9218E+02    -0.9190E+02    -0.9161E+02    -0.9133E+02    -0.9104E+02    -0.9076E+02    -0.9049E+02    -0.9021E+02    -0.8995E+02    -0.8969E+02    -0.8945E+02    -0.8922E+02    -0.8902E+02    -0.8885E+02    -0.8872E+02    -0.8865E+02    -0.8865E+02
    -0.8882E+02    -0.8882E+02    -0.8890E+02    -0.8905E+02    -0.8924E+02    -0.8947E+02    -0.8973E+02    -0.9000E+02    -0.9030E+02    -0.9060E+02    -0.9091E+02    -0.9123E+02    -0.9155E+02    -0.9188E+02    -0.9221E+02    -0.9254E+02    -0.9287E+02    -0.9320E+02    -0.9351E+02    -0.9379E+02    -0.9402E+02    -0.9417E+02    -0.9420E+02    -0.9404E+02    -0.9358E+02    -0.9268E+02    -0.9112E+02    -0.8861E+02    -0.8479E+02    -0.7923E+02    -0.7147E+02    -0.6110E+02    -0.4781E+02    -0.3133E+02    -0.1133E+02     0.1266E+02     0.4122E+02     0.7495E+02     0.1145E+03     0.1605E+03     0.2135E+03     0.2738E+03     0.3415E+03     0.4160E+03     0.4956E+03     0.5774E+03     0.6560E+03     0.7241E+03     0.7720E+03     0.7897E+03     0.7720E+03     0.7241E+03     0.6560E+03     0.5773E+03     0.4956E+03     0.4160E+03     0.3415E+03     0.2737E+03     0.2134E+03     0.1604E+03     0.1144E+03     0.7484E+02     0.4111E+02     0.1255E+02    -0.1145E+02    -0.3146E+02    -0.4794E+02    -0.6122E+02    -0.7158E+02    -0.7933E+02    -0.8488E+02    -0.8870E+02    -0.9120E+02    -0.9275E+02    -0.9365E+02    -0.9411E+02    -0.9427E+02    -0.9425E+02    -0.9409E+02    -0.9387E+02    -0.9359E+02    -0.9329E+02    -0.9297E+02    -0.9264E+02    -0.9232E+02    -0.9200E+02    -0.9167E+02    -0.9136E+02    -0.9105E+02    -0.9074E+02    -0.9044E+02    -0.9015E+02    -0.8987E+02    -0.8961E+02    -0.8937E+02    -0.8915E+02    -0.8896E+02    -0.8883E+02    -0.8875E+02    -0.8875E+02
    -0.8890E+02    -0.8890E+02    -0.8899E+02    -0.8914E+02    -0.8935E+02    -0.8959E+02    -0.8986E+02    -0.9015E+02    -0.9046E+02    -0.9079E+02    -0.9112E+02    -0.9146E+02    -0.9181E+02    -0.9217E+02    -0.9253E+02    -0.9290E+02    -0.9327E+02    -0.9364E+02    -0.9400E+02    -0.9435E+02    -0.9466E+02    -0.9489E+02    -0.9502E+02    -0.9497E+02    -0.9463E+02    -0.9387E+02    -0.9246E+02    -0.9008E+02    -0.8633E+02    -0.8072E+02    -0.7270E+02    -0.6177E+02    -0.4752E+02    -0.2956E+02    -0.7406E+01     0.1963E+02     0.5242E+02     0.9196E+02     0.1394E+03     0.1962E+03     0.2637E+03     0.3436E+03     0.4374E+03     0.5463E+03     0.6707E+03     0.8087E+03     0.9546E+03     0.1096E+04     0.1209E+04     0.1258E+04     0.1209E+04     0.1096E+04     0.9546E+03     0.8086E+03     0.6706E+03     0.5462E+03     0.4373E+03     0.3435E+03     0.2636E+03     0.1961E+03     0.1393E+03     0.9185E+02     0.5230E+02     0.1951E+02    -0.7528E+01    -0.2968E+02    -0.4764E+02    -0.6189E+02    -0.7281E+02    -0.8082E+02    -0.8642E+02    -0.9017E+02    -0.9253E+02    -0.9394E+02    -0.9470E+02    -0.9504E+02    -0.9509E+02    -0.9497E+02    -0.9473E+02    -0.9443E+02    -0.9409E+02    -0.9373E+02    -0.9337E+02    -0.9300E+02    -0.9264E+02    -0.9228E+02    -0.9193E+02    -0.9159E+02    -0.9126E+02    -0.9093E+02    -0.9061E+02    -0.9031E+02    -0.9001E+02    -0.8973E+02    -0.8947E+02    -0.8924E+02    -0.8905E+02    -0.8890E+02    -0.8882E+02    -0.8882E+02
    -0.8895E+02    -0.8895E+02    -0.8904E+02    -0.8920E+02    -0.8941E+02    -0.8966E+02    -0.8994E+02    -0.9025E+02    -0.9057E+02    -0.9090E+02    -0.9125E+02    -0.9160E+02    -0.9197E+02    -0.9234E+02    -0.9273E+02    -0.9312E+02    -0.9352E+02    -0.9392E+02    -0.9432E+02    -0.9471E+02    -0.9507E+02    -0.9536E+02    -0.9555E+02    -0.9557E+02    -0.9532E+02    -0.9465E+02    -0.9334E+02    -0.9107E+02    -0.8739E+02    -0.8178E+02    -0.7363E+02    -0.6237E+02    -0.4750E+02    -0.2857E+02    -0.4962E+01     0.2420E+02     0.6003E+02     0.1039E+03     0.1576E+03     0.2231E+03     0.3032E+03     0.4013E+03     0.5217E+03     0.6699E+03     0.8522E+03     0.1076E+04     0.1346E+04     0.1659E+04     0.1983E+04     0.2203E+04     0.1983E+04     0.1659E+04     0.1346E+04     0.1076E+04     0.8522E+03     0.6698E+03     0.5217E+03     0.4012E+03     0.3031E+03     0.2230E+03     0.1574E+03     0.1038E+03     0.5991E+02     0.2408E+02    -0.5083E+01    -0.2869E+02    -0.4762E+02    -0.6248E+02    -0.7374E+02    -0.8187E+02    -0.8748E+02    -0.9115E+02    -0.9341E+02    -0.9472E+02    -0.9539E+02    -0.9564E+02    -0.9563E+02    -0.9544E+02    -0.9514E+02    -0.9479E+02    -0.9441E+02    -0.9401E+02    -0.9361E+02    -0.9322E+02    -0.9284E+02    -0.9246E+02    -0.9209E+02    -0.9174E+02    -0.9139E+02    -0.9105E+02    -0.9072E+02    -0.9040E+02    -0.9010E+02    -0.8981E+02    -0.8954E+02    -0.8930E+02    -0.8910E+02    -0.8895E+02    -0.8886E+02    -0.8886E+02
    -0.8896E+02    -0.8896E+02    -0.8906E+02    -0.8922E+02    -0.8943E+02    -0.8969E+02    -0.8997E+02    -0.9028E+02    -0.9060E+02    -0.9094E+02    -0.9129E+02    -0.9165E+02    -0.9202E+02    -0.9240E+02    -0.9279E+02    -0.9319E+02    -0.9360E+02    -0.9402E+02    -0.9443E+02    -0.9483E+02    -0.9521E+02    -0.9552E+02    -0.9574E+02    -0.9578E+02    -0.9556E+02    -0.9492E+02    -0.9365E+02    -0.9142E+02    -0.8777E+02    -0.8216E+02    -0.7398E+02    -0.6261E+02    -0.4754E+02    -0.2827E+02    -0.4148E+01     0.2577E+02     0.6271E+02     0.1082E+03     0.1642E+03     0.2333E+03     0.3188E+03     0.4254E+03     0.5594E+03     0.7308E+03     0.9544E+03     0.1256E+04     0.1679E+04     0.2309E+04     0.3316E+04     0.5057E+04     0.3316E+04     0.2309E+04     0.1679E+04     0.1256E+04     0.9544E+03     0.7307E+03     0.5594E+03     0.4253E+03     0.3187E+03     0.2332E+03     0.1641E+03     0.1081E+03     0.6260E+02     0.2565E+02    -0.4269E+01    -0.2839E+02    -0.4766E+02    -0.6272E+02    -0.7409E+02    -0.8226E+02    -0.8786E+02    -0.9150E+02    -0.9372E+02    -0.9499E+02    -0.9563E+02    -0.9586E+02    -0.9581E+02    -0.9560E+02    -0.9529E+02    -0.9492E+02    -0.9452E+02    -0.9411E+02    -0.9370E+02    -0.9330E+02    -0.9290E+02    -0.9252E+02    -0.9215E+02    -0.9179E+02    -0.9143E+02    -0.9109E+02    -0.9075E+02    -0.9043E+02    -0.9012E+02    -0.8983E+02    -0.8956E+02    -0.8932E+02    -0.8912E+02    -0.8897E+02    -0.8888E+02    -0.8888E+02
    -0.8895E+02    -0.8895E+02    -0.8904E+02    -0.8920E+02    -0.8941E+02    -0.8966E+02    -0.8994E+02    -0.9025E+02    -0.9057E+02    -0.9090E+02    -0.9125E+02    -0.9160E+02    -0.9197E+02    -0.9234E+02    -0.9273E+02    -0.9312E+02    -0.9352E+02    -0.9392E+02    -0.9432E+02    -0.9471E+02    -0.9507E+02    -0.9536E+02    -0.9555E+02    -0.9557E+02    -0.9532E+02    -0.9465E+02    -0.9334E+02    -0.9107E+02    -0.8739E+02    -0.8177E+02    -0.7363E+02    -0.6237E+02    -0.4750E+02    -0.2857E+02    -0.4961E+01     0.2420E+02     0.6003E+02     0.1039E+03     0.1576E+03     0.2231E+03     0.3032E+03     0.4013E+03     0.5217E+03     0.6699E+03     0.8522E+03     0.1076E+04     0.1346E+04     0.1659E+04     0.1983E+04     0.2203E+04     0.1983E+04     0.1659E+04     0.1346E+04     0.1076E+04     0.8522E+03     0.6698E+03     0.5217E+03     0.4012E+03     0.3031E+03     0.2230E+03     0.1575E+03     0.1038E+03     0.5991E+02     0.2408E+02    -0.5082E+01    -0.2869E+02    -0.4762E+02    -0.6248E+02    -0.7374E+02    -0.8187E+02    -0.8748E+02    -0.9115E+02    -0.9341E+02    -0.9472E+02    -0.9539E+02    -0.9564E+02    -0.9563E+02    -0.9544E+02    -0.9514E+02    -0.9479E+02    -0.9441E+02    -0.9401E+02    -0.9361E+02    -0.9322E+02    -0.9284E+02    -0.9246E+02    -0.9209E+02    -0.9174E+02    -0.9139E+02    -0.9105E+02    -0.9072E+02    -0.9040E+02    -0.9010E+02    -0.8981E+02    -0.8954E+02    -0.8930E+02    -0.8910E+02    -0.8895E+02    -0.8886E+02    -0.8886E+02
    -0.8890E+02    -0.8890E+02    -0.8899E+02    -0.8914E+02    -0.8935E+02    -0.8959E+02    -0.8986E+02    -0.9015E+02    -0.9046E+02    -0.9079E+02    -0.9112E+02    -0.9146E+02    -0.9181E+02    -0.9217E+02    -0.9253E+02    -0.9290E+02    -0.9327E+02    -0.9364E+02    -0.9400E+02    -0.9435E+02    -0.9466E+02    -0.9489E+02    -0.9502E+02    -0.9497E+02    -0.9463E+02    -0.9387E+02    -0.9246E+02    -0.9008E+02    -0.8633E+02    -0.8071E+02    -0.7270E+02    -0.6177E+02    -0.4752E+02    -0.2955E+02    -0.7403E+01     0.1963E+02     0.5242E+02     0.9197E+02     0.1394E+03     0.1962E+03     0.2637E+03     0.3436E+03     0.4374E+03     0.5463E+03     0.6707E+03     0.8087E+03     0.9546E+03     0.1096E+04     0.1209E+04     0.1258E+04     0.1209E+04     0.1096E+04     0.9546E+03     0.8086E+03     0.6706E+03     0.5463E+03     0.4373E+03     0.3435E+03     0.2636E+03     0.1961E+03     0.1393E+03     0.9186E+02     0.5231E+02     0.1951E+02    -0.7524E+01    -0.2968E+02    -0.4764E+02    -0.6189E+02    -0.7281E+02    -0.8082E+02    -0.8642E+02    -0.9016E+02    -0.9253E+02    -0.9394E+02    -0.9470E+02    -0.9504E+02    -0.9509E+02    -0.9497E+02    -0.9473E+02    -0.9443E+02    -0.9409E+02    -0.9373E+02    -0.9336E+02    -0.9300E+02    -0.9264E+02    -0.9228E+02    -0.9193E+02    -0.9159E+02    -0.9126E+02    -0.9093E+02    -0.9061E+02    -0.9031E+02    -0.9001E+02    -0.8973E+02    -0.8947E+02    -0.8924E+02    -0.8905E+02    -0.8890E+02    -0.8882E+02    -0.8882E+02
    -0.8882E+02    -0.8882E+02    -0.8890E+02    -0.8905E+02    -0.8924E+02    -0.8947E+02    -0.8973E+02    -0.9000E+02    -0.9030E+02    -0.9060E+02    -0.9091E+02    -0.9123E+02    -0.9155E+02    -0.9188E+02    -0.9221E+02    -0.9254E+02    -0.9287E+02    -0.9320E+02    -0.9351E+02    -0.9379E+02    -0.9402E+02    -0.9417E+02    -0.9420E+02    -0.9404E+02    -0.9358E+02    -0.9268E+02    -0.9112E+02    -0.8861E+02    -0.8479E+02    -0.7922E+02    -0.7147E+02    -0.6110E+02    -0.4781E+02    -0.3133E+02    -0.1132E+02     0.1267E+02     0.4123E+02     0.7496E+02     0.1145E+03     0.1605E+03     0.2135E+03     0.2738E+03     0.3415E+03     0.4160E+03     0.4957E+03     0.5774E+03     0.6560E+03     0.7241E+03     0.7720E+03     0.7897E+03     0.7720E+03     0.7241E+03     0.6560E+03     0.5773E+03     0.4956E+03     0.4160E+03     0.3415E+03     0.2738E+03     0.2134E+03     0.1604E+03     0.1144E+03     0.7485E+02     0.4111E+02     0.1255E+02    -0.1145E+02    -0.3145E+02    -0.4793E+02    -0.6122E+02    -0.7158E+02    -0.7933E+02    -0.8488E+02    -0.8870E+02    -0.9120E+02    -0.9275E+02    -0.9365E+02    -0.9411E+02    -0.9427E+02    -0.9424E+02    -0.9409E+02    -0.9387E+02    -0.9359E+02    -0.9329E+02    -0.9297E+02    -0.9264E+02    -0.9232E+02    -0.9199E+02    -0.9167E+02    -0.9136E+02    -0.9105E+02    -0.9074E+02    -0.9044E+02    -0.9015E+02    -0.8987E+02    -0.8961E+02    -0.8937E+02    -0.8915E+02    -0.8896E+02    -0.8883E+02    -0.8875E+02    -0.8875E+02
    -0.8871E+02    -0.8871E+02    -0.8879E+02    -0.8892E+02    -0.8910E+02    -0.8931E+02    -0.8955E+02    -0.8980E+02    -0.9007E+02    -0.9035E+02    -0.9063E+02    -0.9092E+02    -0.9121E+02    -0.9150E+02    -0.9179E+02    -0.9208E+02    -0.9235E+02    -0.9262E+02    -0.9286E+02    -0.9306E+02    -0.9320E+02    -0.9325E+02    -0.9316E+02    -0.9286E+02    -0.9226E+02    -0.9119E+02    -0.8948E+02    -0.8685E+02    -0.8300E+02    -0.7758E+02    -0.7022E+02    -0.6061E+02    -0.4854E+02    -0.3385E+02    -0.1635E+02     0.4223E+01     0.2818E+02     0.5583E+02     0.8744E+02     0.1232E+03     0.1631E+03     0.2069E+03     0.2542E+03     0.3039E+03     0.3544E+03     0.4034E+03     0.4477E+03     0.4838E+03     0.5076E+03     0.5159E+03     0.5076E+03     0.4838E+03     0.4477E+03     0.4033E+03     0.3543E+03     0.3038E+03     0.2541E+03     0.2068E+03     0.1630E+03     0.1231E+03     0.8734E+02     0.5573E+02     0.2807E+02     0.4105E+01    -0.1647E+02    -0.3397E+02    -0.4867E+02    -0.6073E+02    -0.7034E+02    -0.7769E+02    -0.8310E+02    -0.8694E+02    -0.8956E+02    -0.9127E+02    -0.9233E+02    -0.9293E+02    -0.9323E+02    -0.9332E+02    -0.9328E+02    -0.9314E+02    -0.9294E+02    -0.9270E+02    -0.9245E+02    -0.9218E+02    -0.9190E+02    -0.9161E+02    -0.9133E+02    -0.9104E+02    -0.9076E+02    -0.9048E+02    -0.9021E+02    -0.8995E+02    -0.8969E+02    -0.8945E+02    -0.8922E+02    -0.8902E+02    -0.8885E+02    -0.8872E+02    -0.8865E+02    -0.8865E+02
    -0.8858E+02    -0.8858E+02    -0.8865E+02    -0.8877E+02    -0.8893E+02    -0.8912E+02    -0.8933E+02    -0.8956E+02    -0.8980E+02    -0.9004E+02    -0.9029E+02    -0.9054E+02    -0.9079E+02    -0.9104E+02    -0.9128E+02    -0.9151E+02    -0.9173E+02    -0.9193E+02    -0.9209E+02    -0.9220E+02    -0.9225E+02    -0.9218E+02    -0.9196E+02    -0.9152E+02    -0.9076E+02    -0.8954E+02    -0.8769E+02    -0.8500E+02    -0.8121E+02    -0.7603E+02    -0.6919E+02    -0.6047E+02    -0.4975E+02    -0.3695E+02    -0.2199E+02    -0.4780E+01     0.1482E+02     0.3692E+02     0.6156E+02     0.8869E+02     0.1181E+03     0.1495E+03     0.1822E+03     0.2154E+03     0.2478E+03     0.2781E+03     0.3045E+03     0.3251E+03     0.3384E+03     0.3429E+03     0.3384E+03     0.3251E+03     0.3045E+03     0.2781E+03     0.2478E+03     0.2153E+03     0.1821E+03     0.1494E+03     0.1180E+03     0.8859E+02     0.6146E+02     0.3681E+02     0.1471E+02    -0.4897E+01    -0.2211E+02    -0.3707E+02    -0.4987E+02    -0.6059E+02    -0.6930E+02    -0.7613E+02    -0.8131E+02    -0.8509E+02    -0.8778E+02    -0.8962E+02    -0.9084E+02    -0.9160E+02    -0.9204E+02    -0.9226E+02    -0.9232E+02    -0.9228E+02    -0.9217E+02    -0.9201E+02    -0.9182E+02    -0.9161E+02    -0.9138E+02    -0.9115E+02    -0.9091E+02    -0.9066E+02    -0.9042E+02    -0.9017E+02    -0.8993E+02    -0.8969E+02    -0.8947E+02    -0.8925E+02    -0.8905E+02    -0.8886E+02    -0.8871E+02    -0.8859E+02    -0.8853E+02    -0.8853E+02
    -0.8843E+02    -0.8843E+02    -0.8849E+02    -0.8860E+02    -0.8874E+02    -0.8890E+02    -0.8908E+02    -0.8928E+02    -0.8948E+02    -0.8969E+02    -0.8990E+02    -0.9011E+02    -0.9032E+02    -0.9051E+02    -0.9070E+02    -0.9088E+02    -0.9103E+02    -0.9115E+02    -0.9123E+02    -0.9125E+02    -0.9119E+02    -0.9101E+02    -0.9067E+02    -0.9009E+02    -0.8919E+02    -0.8785E+02    -0.8592E+02    -0.8323E+02    -0.7957E+02    -0.7472E+02    -0.6849E+02    -0.6073E+02    -0.5137E+02    -0.4040E+02    -0.2782E+02    -0.1363E+02     0.2167E+01     0.1959E+02     0.3857E+02     0.5897E+02     0.8056E+02     0.1030E+03     0.1257E+03     0.1482E+03     0.1695E+03     0.1889E+03     0.2054E+03     0.2180E+03     0.2259E+03     0.2286E+03     0.2259E+03     0.2180E+03     0.2053E+03     0.1889E+03     0.1695E+03     0.1481E+03     0.1257E+03     0.1029E+03     0.8047E+02     0.5888E+02     0.3847E+02     0.1948E+02     0.2057E+01    -0.1375E+02    -0.2794E+02    -0.4052E+02    -0.5149E+02    -0.6085E+02    -0.6861E+02    -0.7483E+02    -0.7967E+02    -0.8332E+02    -0.8601E+02    -0.8793E+02    -0.8927E+02    -0.9016E+02    -0.9074E+02    -0.9109E+02    -0.9127E+02    -0.9133E+02    -0.9132E+02    -0.9124E+02    -0.9112E+02    -0.9097E+02    -0.9080E+02    -0.9062E+02    -0.9043E+02    -0.9023E+02    -0.9002E+02    -0.8982E+02    -0.8961E+02    -0.8941E+02    -0.8921E+02    -0.8902E+02    -0.8884E+02    -0.8868E+02    -0.8855E+02    -0.8845E+02    -0.8839E+02    -0.8839E+02
    -0.8827E+02    -0.8827E+02    -0.8832E+02    -0.8841E+02    -0.8853E+02    -0.8866E+02    -0.8881E+02    -0.8898E+02    -0.8914E+02    -0.8931E+02    -0.8948E+02    -0.8964E+02    -0.8980E+02    -0.8994E+02    -0.9008E+02    -0.9019E+02    -0.9027E+02    -0.9032E+02    -0.9032E+02    -0.9025E+02    -0.9008E+02    -0.8979E+02    -0.8933E+02    -0.8864E+02    -0.8764E+02    -0.8622E+02    -0.8428E+02    -0.8167E+02    -0.7822E+02    -0.7377E+02    -0.6819E+02    -0.6138E+02    -0.5332E+02    -0.4403E+02    -0.3354E+02    -0.2193E+02    -0.9264E+01     0.4413E+01     0.1900E+02     0.3435E+02     0.5025E+02     0.6640E+02     0.8243E+02     0.9792E+02     0.1123E+03     0.1252E+03     0.1359E+03     0.1440E+03     0.1490E+03     0.1507E+03     0.1490E+03     0.1440E+03     0.1359E+03     0.1252E+03     0.1123E+03     0.9786E+02     0.8237E+02     0.6632E+02     0.5017E+02     0.3427E+02     0.1891E+02     0.4312E+01    -0.9372E+01    -0.2205E+02    -0.3366E+02    -0.4415E+02    -0.5344E+02    -0.6150E+02    -0.6831E+02    -0.7388E+02    -0.7832E+02    -0.8176E+02    -0.8437E+02    -0.8631E+02    -0.8772E+02    -0.8872E+02    -0.8941E+02    -0.8987E+02    -0.9016E+02    -0.9033E+02    -0.9040E+02    -0.9040E+02    -0.9036E+02    -0.9028E+02    -0.9017E+02    -0.9005E+02    -0.8990E+02    -0.8975E+02    -0.8959E+02    -0.8943E+02    -0.8926E+02    -0.8909E+02    -0.8893E+02    -0.8877E+02    -0.8862E+02    -0.8849E+02    -0.8838E+02    -0.8829E+02    -0.8824E+02    -0.8824E+02
    -0.8810E+02    -0.8810E+02    -0.8814E+02    -0.8821E+02    -0.8830E+02    -0.8841E+02    -0.8853E+02    -0.8866E+02    -0.8879E+02    -0.8891E+02    -0.8904E+02    -0.8915E+02    -0.8926E+02    -0.8935E+02    -0.8942E+02    -0.8947E+02    -0.8949E+02    -0.8946E+02    -0.8938E+02    -0.8923E+02    -0.8897E+02    -0.8859E+02    -0.8804E+02    -0.8727E+02    -0.8621E+02    -0.8478E+02    -0.8288E+02    -0.8040E+02    -0.7722E+02    -0.7321E+02    -0.6829E+02    -0.6239E+02    -0.5552E+02    -0.4770E+02    -0.3902E+02    -0.2954E+02    -0.1936E+02    -0.8585E+01     0.2690E+01     0.1433E+02     0.2616E+02     0.3796E+02     0.4946E+02     0.6039E+02     0.7041E+02     0.7919E+02     0.8643E+02     0.9183E+02     0.9516E+02     0.9629E+02     0.9515E+02     0.9181E+02     0.8640E+02     0.7916E+02     0.7036E+02     0.6034E+02     0.4940E+02     0.3789E+02     0.2608E+02     0.1425E+02     0.2600E+01    -0.8682E+01    -0.1946E+02    -0.2965E+02    -0.3913E+02    -0.4782E+02    -0.5564E+02    -0.6251E+02    -0.6840E+02    -0.7332E+02    -0.7732E+02    -0.8050E+02    -0.8297E+02    -0.8486E+02    -0.8629E+02    -0.8735E+02    -0.8812E+02    -0.8867E+02    -0.8905E+02    -0.8931E+02    -0.8946E+02    -0.8955E+02    -0.8958E+02    -0.8956E+02    -0.8952E+02    -0.8945E+02    -0.8936E+02    -0.8925E+02    -0.8914E+02    -0.8902E+02    -0.8889E+02    -0.8876E+02    -0.8864E+02    -0.8851E+02    -0.8839E+02    -0.8828E+02    -0.8819E+02    -0.8812E+02    -0.8808E+02    -0.8808E+02
    -0.8793E+02    -0.8793E+02    -0.8796E+02    -0.8801E+02    -0.8808E+02    -0.8816E+02    -0.8825E+02    -0.8834E+02    -0.8843E+02    -0.8851E+02    -0.8859E+02    -0.8866E+02    -0.8872E+02    -0.8876E+02    -0.8877E+02    -0.8876E+02    -0.8872E+02    -0.8862E+02    -0.8847E+02    -0.8824E+02    -0.8792E+02    -0.8747E+02    -0.8686E+02    -0.8604E+02    -0.8497E+02    -0.8357E+02    -0.8176E+02    -0.7947E+02    -0.7660E+02    -0.7305E+02    -0.6877E+02    -0.6372E+02    -0.5791E+02    -0.5138E+02    -0.4420E+02    -0.3645E+02    -0.2824E+02    -0.1968E+02    -0.1087E+02    -0.1927E+01     0.7012E+01     0.1579E+02     0.2422E+02     0.3212E+02     0.3926E+02     0.4546E+02     0.5052E+02     0.5426E+02     0.5656E+02     0.5733E+02     0.5655E+02     0.5424E+02     0.5049E+02     0.4543E+02     0.3922E+02     0.3207E+02     0.2416E+02     0.1572E+02     0.6939E+01    -0.2006E+01    -0.1095E+02    -0.1977E+02    -0.2834E+02    -0.3656E+02    -0.4431E+02    -0.5149E+02    -0.5802E+02    -0.6383E+02    -0.6888E+02    -0.7315E+02    -0.7669E+02    -0.7956E+02    -0.8185E+02    -0.8365E+02    -0.8505E+02    -0.8612E+02    -0.8693E+02    -0.8754E+02    -0.8799E+02    -0.8832E+02    -0.8855E+02    -0.8870E+02    -0.8880E+02    -0.8885E+02    -0.8886E+02    -0.8884E+02    -0.8881E+02    -0.8875E+02    -0.8868E+02    -0.8861E+02    -0.8852E+02    -0.8843E+02    -0.8834E+02    -0.8825E+02    -0.8816E+02    -0.8808E+02    -0.8801E+02    -0.8795E+02    -0.8792E+02    -0.8792E+02
    -0.8776E+02    -0.8776E+02    -0.8778E+02    -0.8781E+02    -0.8786E+02    -0.8791E+02    -0.8797E+02    -0.8803E+02    -0.8808E+02    -0.8812E+02    -0.8816E+02    -0.8818E+02    -0.8819E+02    -0.8818E+02    -0.8815E+02    -0.8809E+02    -0.8798E+02    -0.8783E+02    -0.8762E+02    -0.8734E+02    -0.8696E+02    -0.8647E+02    -0.8583E+02    -0.8501E+02    -0.8396E+02    -0.8263E+02    -0.8096E+02    -0.7888E+02    -0.7634E+02    -0.7325E+02    -0.6958E+02    -0.6531E+02    -0.6044E+02    -0.5501E+02    -0.4909E+02    -0.4277E+02    -0.3612E+02    -0.2925E+02    -0.2226E+02    -0.1528E+02    -0.8395E+01    -0.1729E+01     0.4596E+01     0.1045E+02     0.1569E+02     0.2019E+02     0.2384E+02     0.2652E+02     0.2816E+02     0.2871E+02     0.2815E+02     0.2650E+02     0.2381E+02     0.2016E+02     0.1565E+02     0.1040E+02     0.4542E+01    -0.1790E+01    -0.8463E+01    -0.1535E+02    -0.2235E+02    -0.2933E+02    -0.3621E+02    -0.4286E+02    -0.4920E+02    -0.5511E+02    -0.6054E+02    -0.6541E+02    -0.6968E+02    -0.7335E+02    -0.7643E+02    -0.7897E+02    -0.8104E+02    -0.8271E+02    -0.8403E+02    -0.8508E+02    -0.8590E+02    -0.8654E+02    -0.8704E+02    -0.8741E+02    -0.8770E+02    -0.8791E+02    -0.8806E+02    -0.8816E+02    -0.8823E+02    -0.8826E+02    -0.8827E+02    -0.8826E+02    -0.8824E+02    -0.8820E+02    -0.8816E+02    -0.8810E+02    -0.8805E+02    -0.8799E+02    -0.8793E+02    -0.8787E+02    -0.8782E+02    -0.8779E+02    -0.8776E+02    -0.8776E+02
    -0.8760E+02    -0.8760E+02    -0.8761E+02    -0.8763E+02    -0.8765E+02    -0.8768E+02    -0.8771E+02    -0.8773E+02    -0.8775E+02    -0.8776E+02    -0.8775E+02    -0.8774E+02    -0.8771E+02    -0.8765E+02    -0.8757E+02    -0.8746E+02    -0.8732E+02    -0.8712E+02    -0.8687E+02    -0.8655E+02    -0.8614E+02    -0.8563E+02    -0.8499E+02    -0.8418E+02    -0.8319E+02    -0.8196E+02    -0.8045E+02    -0.7861E+02    -0.7640E+02    -0.7376E+02    -0.7066E+02    -0.6709E+02    -0.6305E+02    -0.5858E+02    -0.5373E+02    -0.4857E+02    -0.4317E+02    -0.3764E+02    -0.3205E+02    -0.2649E+02    -0.2108E+02    -0.1590E+02    -0.1104E+02    -0.6586E+01    -0.2633E+01     0.7366E+00     0.3446E+01     0.5429E+01     0.6639E+01     0.7043E+01     0.6632E+01     0.5415E+01     0.3424E+01     0.7077E+00    -0.2669E+01    -0.6629E+01    -0.1109E+02    -0.1596E+02    -0.2114E+02    -0.2656E+02    -0.3212E+02    -0.3772E+02    -0.4326E+02    -0.4865E+02    -0.5382E+02    -0.5867E+02    -0.6314E+02    -0.6718E+02    -0.7075E+02    -0.7384E+02    -0.7648E+02    -0.7869E+02    -0.8052E+02    -0.8203E+02    -0.8326E+02    -0.8425E+02    -0.8505E+02    -0.8569E+02    -0.8621E+02    -0.8661E+02    -0.8693E+02    -0.8719E+02    -0.8738E+02    -0.8753E+02    -0.8764E+02    -0.8772E+02    -0.8777E+02    -0.8781E+02    -0.8782E+02    -0.8782E+02    -0.8781E+02    -0.8779E+02    -0.8777E+02    -0.8774E+02    -0.8771E+02    -0.8768E+02    -0.8765E+02    -0.8763E+02    -0.8761E+02    -0.8761E+02
    -0.8745E+02    -0.8745E+02    -0.8745E+02    -0.8745E+02    -0.8746E+02    -0.8746E+02    -0.8746E+02    -0.8746E+02    -0.8744E+02    -0.8742E+02    -0.8738E+02    -0.8733E+02    -0.8726E+02    -0.8717E+02    -0.8706E+02    -0.8691E+02    -0.8673E+02    -0.8650E+02    -0.8622E+02    -0.8588E+02    -0.8546E+02    -0.8495E+02    -0.8432E+02    -0.8357E+02    -0.8265E+02    -0.8154E+02    -0.8020E+02    -0.7860E+02    -0.7671E+02    -0.7449E+02    -0.7191E+02    -0.6897E+02    -0.6567E+02    -0.6203E+02    -0.5809E+02    -0.5391E+02    -0.4955E+02    -0.4509E+02    -0.4060E+02    -0.3616E+02    -0.3184E+02    -0.2773E+02    -0.2390E+02    -0.2042E+02    -0.1735E+02    -0.1476E+02    -0.1268E+02    -0.1116E+02    -0.1024E+02    -0.9938E+01    -0.1025E+02    -0.1118E+02    -0.1270E+02    -0.1478E+02    -0.1739E+02    -0.2046E+02    -0.2395E+02    -0.2778E+02    -0.3190E+02    -0.3622E+02    -0.4067E+02    -0.4516E+02    -0.4962E+02    -0.5398E+02    -0.5817E+02    -0.6211E+02    -0.6575E+02    -0.6905E+02    -0.7199E+02    -0.7456E+02    -0.7678E+02    -0.7867E+02    -0.8026E+02    -0.8160E+02    -0.8271E+02    -0.8362E+02    -0.8438E+02    -0.8501E+02    -0.8552E+02    -0.8594E+02    -0.8628E+02    -0.8656E+02    -0.8679E+02    -0.8697E+02    -0.8711E+02    -0.8723E+02    -0.8732E+02    -0.8739E+02    -0.8744E+02    -0.8747E+02    -0.8750E+02    -0.8751E+02    -0.8751E+02    -0.8751E+02    -0.8750E+02    -0.8749E+02    -0.8748E+02    -0.8748E+02    -0.8747E+02    -0.8747E+02
    -0.8731E+02    -0.8731E+02    -0.8731E+02    -0.8730E+02    -0.8729E+02    -0.8727E+02    -0.8725E+02    -0.8722E+02    -0.8717E+02    -0.8712E+02    -0.8706E+02    -0.8698E+02    -0.8688E+02    -0.8676E+02    -0.8662E+02    -0.8644E+02    -0.8624E+02    -0.8599E+02    -0.8569E+02    -0.8534E+02    -0.8492E+02    -0.8443E+02    -0.8384E+02    -0.8313E+02    -0.8230E+02    -0.8132E+02    -0.8016E+02    -0.7880E+02    -0.7721E+02    -0.7537E+02    -0.7326E+02    -0.7087E+02    -0.6821E+02    -0.6529E+02    -0.6213E+02    -0.5878E+02    -0.5530E+02    -0.5173E+02    -0.4814E+02    -0.4460E+02    -0.4116E+02    -0.3789E+02    -0.3484E+02    -0.3208E+02    -0.2964E+02    -0.2759E+02    -0.2595E+02    -0.2476E+02    -0.2403E+02    -0.2379E+02    -0.2404E+02    -0.2477E+02    -0.2597E+02    -0.2761E+02    -0.2967E+02    -0.3211E+02    -0.3488E+02    -0.3793E+02    -0.4121E+02    -0.4465E+02    -0.4820E+02    -0.5179E+02    -0.5536E+02    -0.5885E+02    -0.6220E+02    -0.6535E+02    -0.6828E+02    -0.7094E+02    -0.7332E+02    -0.7543E+02    -0.7727E+02    -0.7885E+02    -0.8021E+02    -0.8137E+02    -0.8235E+02    -0.8318E+02    -0.8388E+02    -0.8447E+02    -0.8497E+02    -0.8539E+02    -0.8574E+02    -0.8603E+02    -0.8628E+02    -0.8649E+02    -0.8666E+02    -0.8680E+02    -0.8692E+02    -0.8702E+02    -0.8710E+02    -0.8716E+02    -0.8721E+02    -0.8725E+02    -0.8728E+02    -0.8730E+02    -0.8732E+02    -0.8733E+02    -0.8734E+02    -0.8734E+02    -0.8734E+02    -0.8734E+02
    -0.8719E+02    -0.8719E+02    -0.8718E+02    -0.8716E+02    -0.8714E+02    -0.8710E+02    -0.8706E+02    -0.8700E+02    -0.8694E+02    -0.8687E+02    -0.8678E+02    -0.8667E+02    -0.8655E+02    -0.8641E+02    -0.8625E+02    -0.8605E+02    -0.8583E+02    -0.8557E+02    -0.8527E+02    -0.8492E+02    -0.8452E+02    -0.8405E+02    -0.8350E+02    -0.8286E+02    -0.8212E+02    -0.8127E+02    -0.8027E+02    -0.7912E+02    -0.7781E+02    -0.7630E+02    -0.7460E+02    -0.7270E+02    -0.7059E+02    -0.6828E+02    -0.6579E+02    -0.6316E+02    -0.6041E+02    -0.5760E+02    -0.5477E+02    -0.5197E+02    -0.4925E+02    -0.4666E+02    -0.4425E+02    -0.4207E+02    -0.4014E+02    -0.3852E+02    -0.3723E+02    -0.3629E+02    -0.3571E+02    -0.3553E+02    -0.3572E+02    -0.3630E+02    -0.3724E+02    -0.3854E+02    -0.4017E+02    -0.4210E+02    -0.4429E+02    -0.4670E+02    -0.4929E+02    -0.5201E+02    -0.5482E+02    -0.5765E+02    -0.6047E+02    -0.6321E+02    -0.6585E+02    -0.6833E+02    -0.7064E+02    -0.7275E+02    -0.7465E+02    -0.7635E+02    -0.7785E+02    -0.7917E+02    -0.8031E+02    -0.8131E+02    -0.8216E+02    -0.8290E+02    -0.8354E+02    -0.8408E+02    -0.8455E+02    -0.8496E+02    -0.8531E+02    -0.8561E+02    -0.8586E+02    -0.8609E+02    -0.8628E+02    -0.8644E+02    -0.8658E+02    -0.8670E+02    -0.8680E+02    -0.8689E+02    -0.8696E+02    -0.8703E+02    -0.8708E+02    -0.8712E+02    -0.8716E+02    -0.8719E+02    -0.8721E+02    -0.8722E+02    -0.8723E+02    -0.8723E+02
    -0.8709E+02    -0.8709E+02    -0.8707E+02    -0.8705E+02    -0.8701E+02    -0.8696E+02    -0.8690E+02    -0.8683E+02    -0.8675E+02    -0.8665E+02    -0.8654E+02    -0.8642E+02    -0.8628E+02    -0.8613E+02    -0.8595E+02    -0.8575E+02    -0.8552E+02    -0.8525E+02    -0.8496E+02    -0.8462E+02    -0.8423E+02    -0.8379E+02    -0.8329E+02    -0.8272E+02    -0.8207E+02    -0.8133E+02    -0.8049E+02    -0.7953E+02    -0.7845E+02    -0.7724E+02    -0.7588E+02    -0.7438E+02    -0.7272E+02    -0.7093E+02    -0.6901E+02    -0.6697E+02    -0.6485E+02    -0.6268E+02    -0.6048E+02    -0.5831E+02    -0.5619E+02    -0.5417E+02    -0.5229E+02    -0.5059E+02    -0.4908E+02    -0.4781E+02    -0.4680E+02    -0.4606E+02    -0.4562E+02    -0.4547E+02    -0.4562E+02    -0.4607E+02    -0.4681E+02    -0.4783E+02    -0.4911E+02    -0.5061E+02    -0.5232E+02    -0.5421E+02    -0.5623E+02    -0.5834E+02    -0.6052E+02    -0.6272E+02    -0.6489E+02    -0.6701E+02    -0.6905E+02    -0.7097E+02    -0.7276E+02    -0.7441E+02    -0.7592E+02    -0.7727E+02    -0.7849E+02    -0.7956E+02    -0.8052E+02    -0.8136E+02    -0.8210E+02    -0.8275E+02    -0.8332E+02    -0.8382E+02    -0.8426E+02    -0.8464E+02    -0.8498E+02    -0.8528E+02    -0.8554E+02    -0.8576E+02    -0.8597E+02    -0.8614E+02    -0.8630E+02    -0.8644E+02    -0.8656E+02    -0.8666E+02    -0.8676E+02    -0.8684E+02    -0.8691E+02    -0.8697E+02    -0.8702E+02    -0.8706E+02    -0.8709E+02    -0.8712E+02    -0.8713E+02    -0.8713E+02
    -0.8700E+02    -0.8700E+02    -0.8698E+02    -0.8695E+02    -0.8690E+02    -0.8684E+02    -0.8677E+02    -0.8668E+02    -0.8659E+02    -0.8648E+02    -0.8636E+02    -0.8622E+02    -0.8607E+02    -0.8590E+02    -0.8572E+02    -0.8551E+02    -0.8528E+02    -0.8502E+02    -0.8473E+02    -0.8441E+02    -0.8404E+02    -0.8364E+02    -0.8319E+02    -0.8268E+02    -0.8211E+02    -0.8148E+02    -0.8076E+02    -0.7997E+02    -0.7909E+02    -0.7811E+02    -0.7704E+02    -0.7586E+02    -0.7458E+02    -0.7320E+02    -0.7173E+02    -0.7019E+02    -0.6858E+02    -0.6693E+02    -0.6527E+02    -0.6362E+02    -0.6201E+02    -0.6048E+02    -0.5904E+02    -0.5774E+02    -0.5658E+02    -0.5561E+02    -0.5483E+02    -0.5426E+02    -0.5392E+02    -0.5380E+02    -0.5392E+02    -0.5427E+02    -0.5484E+02    -0.5562E+02    -0.5660E+02    -0.5775E+02    -0.5906E+02    -0.6050E+02    -0.6204E+02    -0.6365E+02    -0.6530E+02    -0.6696E+02    -0.6861E+02    -0.7022E+02    -0.7176E+02    -0.7323E+02    -0.7461E+02    -0.7589E+02    -0.7707E+02    -0.7814E+02    -0.7912E+02    -0.8000E+02    -0.8079E+02    -0.8150E+02    -0.8213E+02    -0.8270E+02    -0.8320E+02    -0.8366E+02    -0.8406E+02    -0.8442E+02    -0.8474E+02    -0.8503E+02    -0.8529E+02    -0.8552E+02    -0.8572E+02    -0.8591E+02    -0.8608E+02    -0.8622E+02    -0.8636E+02    -0.8648E+02    -0.8658E+02    -0.8668E+02    -0.8676E+02    -0.8684E+02    -0.8690E+02    -0.8696E+02    -0.8700E+02    -0.8703E+02    -0.8705E+02    -0.8705E+02
    -0.8693E+02    -0.8693E+02    -0.8691E+02    -0.8687E+02    -0.8681E+02    -0.8674E+02    -0.8666E+02    -0.8657E+02    -0.8646E+02    -0.8634E+02    -0.8621E+02    -0.8607E+02    -0.8591E+02    -0.8574E+02    -0.8555E+02    -0.8534E+02    -0.8511E+02    -0.8486E+02    -0.8458E+02    -0.8428E+02    -0.8394E+02    -0.8357E+02    -0.8316E+02    -0.8271E+02    -0.8222E+02    -0.8167E+02    -0.8107E+02    -0.8042E+02    -0.7970E+02    -0.7891E+02    -0.7806E+02    -0.7714E+02    -0.7615E+02    -0.7510E+02    -0.7398E+02    -0.7282E+02    -0.7162E+02    -0.7039E+02    -0.6915E+02    -0.6793E+02    -0.6673E+02    -0.6559E+02    -0.6452E+02    -0.6355E+02    -0.6269E+02    -0.6196E+02    -0.6138E+02    -0.6095E+02    -0.6069E+02    -0.6061E+02    -0.6070E+02    -0.6096E+02    -0.6138E+02    -0.6197E+02    -0.6270E+02    -0.6356E+02    -0.6454E+02    -0.6561E+02    -0.6675E+02    -0.6795E+02    -0.6917E+02    -0.7041E+02    -0.7164E+02    -0.7284E+02    -0.7400E+02    -0.7512E+02    -0.7617E+02    -0.7716E+02    -0.7808E+02    -0.7893E+02    -0.7971E+02    -0.8043E+02    -0.8109E+02    -0.8169E+02    -0.8223E+02    -0.8272E+02    -0.8317E+02    -0.8358E+02    -0.8395E+02    -0.8428E+02    -0.8458E+02    -0.8486E+02    -0.8511E+02    -0.8534E+02    -0.8554E+02    -0.8573E+02    -0.8590E+02    -0.8606E+02    -0.8620E+02    -0.8633E+02    -0.8645E+02    -0.8655E+02    -0.8665E+02    -0.8673E+02    -0.8681E+02    -0.8687E+02    -0.8692E+02    -0.8696E+02    -0.8698E+02    -0.8698E+02
    -0.8688E+02    -0.8688E+02    -0.8686E+02    -0.8681E+02    -0.8675E+02    -0.8667E+02    -0.8658E+02    -0.8648E+02    -0.8637E+02    -0.8624E+02    -0.8611E+02    -0.8596E+02    -0.8580E+02    -0.8562E+02    -0.8543E+02    -0.8523E+02    -0.8500E+02    -0.8476E+02    -0.8450E+02    -0.8421E+02    -0.8390E+02    -0.8357E+02    -0.8320E+02    -0.8280E+02    -0.8237E+02    -0.8190E+02    -0.8140E+02    -0.8085E+02    -0.8026E+02    -0.7963E+02    -0.7895E+02    -0.7822E+02    -0.7746E+02    -0.7665E+02    -0.7580E+02    -0.7493E+02    -0.7403E+02    -0.7312E+02    -0.7221E+02    -0.7131E+02    -0.7044E+02    -0.6960E+02    -0.6882E+02    -0.6811E+02    -0.6748E+02    -0.6695E+02    -0.6653E+02    -0.6622E+02    -0.6603E+02    -0.6596E+02    -0.6603E+02    -0.6622E+02    -0.6653E+02    -0.6696E+02    -0.6749E+02    -0.6812E+02    -0.6883E+02    -0.6961E+02    -0.7045E+02    -0.7132E+02    -0.7222E+02    -0.7313E+02    -0.7404E+02    -0.7494E+02    -0.7581E+02    -0.7666E+02    -0.7747E+02    -0.7823E+02    -0.7896E+02    -0.7963E+02    -0.8027E+02    -0.8086E+02    -0.8140E+02    -0.8191E+02    -0.8237E+02    -0.8280E+02    -0.8320E+02    -0.8356E+02    -0.8390E+02    -0.8421E+02    -0.8449E+02    -0.8475E+02    -0.8499E+02    -0.8521E+02    -0.8542E+02    -0.8561E+02    -0.8578E+02    -0.8594E+02    -0.8609E+02    -0.8622E+02    -0.8635E+02    -0.8646E+02    -0.8656E+02    -0.8665E+02    -0.8674E+02    -0.8681E+02    -0.8686E+02    -0.8690E+02    -0.8693E+02    -0.8693E+02
    -0.8684E+02    -0.8684E+02    -0.8682E+02    -0.8677E+02    -0.8670E+02    -0.8662E+02    -0.8653E+02    -0.8642E+02    -0.8630E+02    -0.8617E+02    -0.8603E+02    -0.8588E+02    -0.8572E+02    -0.8555E+02    -0.8536E+02    -0.8516E+02    -0.8495E+02    -0.8472E+02    -0.8447E+02    -0.8420E+02    -0.8392E+02    -0.8361E+02    -0.8328E+02    -0.8293E+02    -0.8256E+02    -0.8215E+02    -0.8172E+02    -0.8127E+02    -0.8078E+02    -0.8026E+02    -0.7971E+02    -0.7914E+02    -0.7854E+02    -0.7791E+02    -0.7726E+02    -0.7660E+02    -0.7593E+02    -0.7525E+02    -0.7458E+02    -0.7391E+02    -0.7327E+02    -0.7267E+02    -0.7210E+02    -0.7159E+02    -0.7113E+02    -0.7075E+02    -0.7044E+02    -0.7022E+02    -0.7009E+02    -0.7004E+02    -0.7009E+02    -0.7022E+02    -0.7045E+02    -0.7075E+02    -0.7114E+02    -0.7159E+02    -0.7211E+02    -0.7267E+02    -0.7328E+02    -0.7392E+02    -0.7458E+02    -0.7525E+02    -0.7593E+02    -0.7661E+02    -0.7727E+02    -0.7791E+02    -0.7854E+02    -0.7914E+02    -0.7972E+02    -0.8026E+02    -0.8078E+02    -0.8126E+02    -0.8172E+02    -0.8215E+02    -0.8255E+02    -0.8293E+02    -0.8328E+02    -0.8360E+02    -0.8391E+02    -0.8419E+02    -0.8445E+02    -0.8470E+02    -0.8493E+02    -0.8514E+02    -0.8534E+02    -0.8552E+02    -0.8570E+02    -0.8586E+02    -0.8601E+02    -0.8614E+02    -0.8627E+02    -0.8639E+02    -0.8650E+02    -0.8659E+02    -0.8668E+02    -0.8676E+02    -0.8682E+02    -0.8686E+02    -0.8689E+02    -0.8689E+02
    -0.8682E+02    -0.8682E+02    -0.8679E+02    -0.8674E+02    -0.8667E+02    -0.8659E+02    -0.8649E+02    -0.8638E+02    -0.8626E+02    -0.8613E+02    -0.8599E+02    -0.8584E+02    -0.8568E+02    -0.8551E+02    -0.8533E+02    -0.8514E+02    -0.8493E+02    -0.8471E+02    -0.8448E+02    -0.8424E+02    -0.8398E+02    -0.8370E+02    -0.8340E+02    -0.8309E+02    -0.8276E+02    -0.8241E+02    -0.8205E+02    -0.8166E+02    -0.8125E+02    -0.8082E+02    -0.8038E+02    -0.7992E+02    -0.7944E+02    -0.7895E+02    -0.7844E+02    -0.7793E+02    -0.7742E+02    -0.7691E+02    -0.7640E+02    -0.7591E+02    -0.7544E+02    -0.7499E+02    -0.7458E+02    -0.7420E+02    -0.7388E+02    -0.7360E+02    -0.7338E+02    -0.7322E+02    -0.7312E+02    -0.7309E+02    -0.7312E+02    -0.7322E+02    -0.7338E+02    -0.7360E+02    -0.7388E+02    -0.7421E+02    -0.7458E+02    -0.7499E+02    -0.7544E+02    -0.7591E+02    -0.7640E+02    -0.7691E+02    -0.7742E+02    -0.7793E+02    -0.7844E+02    -0.7894E+02    -0.7944E+02    -0.7991E+02    -0.8038E+02    -0.8082E+02    -0.8124E+02    -0.8165E+02    -0.8204E+02    -0.8240E+02    -0.8275E+02    -0.8308E+02    -0.8339E+02    -0.8368E+02    -0.8396E+02    -0.8422E+02    -0.8446E+02    -0.8469E+02    -0.8491E+02    -0.8511E+02    -0.8530E+02    -0.8548E+02    -0.8565E+02    -0.8581E+02    -0.8595E+02    -0.8609E+02    -0.8622E+02    -0.8634E+02    -0.8645E+02    -0.8655E+02    -0.8664E+02    -0.8672E+02    -0.8678E+02    -0.8683E+02    -0.8686E+02    -0.8686E+02
    -0.8680E+02    -0.8680E+02    -0.8677E+02    -0.8672E+02    -0.8665E+02    -0.8657E+02    -0.8647E+02    -0.8636E+02    -0.8624E+02    -0.8611E+02    -0.8597E+02    -0.8583E+02    -0.8567E+02    -0.8550E+02    -0.8533E+02    -0.8515E+02    -0.8495E+02    -0.8475E+02    -0.8453E+02    -0.8430E+02    -0.8406E+02    -0.8381E+02    -0.8355E+02    -0.8327E+02    -0.8298E+02    -0.8268E+02    -0.8236E+02    -0.8203E+02    -0.8169E+02    -0.8133E+02    -0.8096E+02    -0.8059E+02    -0.8020E+02    -0.7981E+02    -0.7941E+02    -0.7901E+02    -0.7861E+02    -0.7822E+02    -0.7783E+02    -0.7746E+02    -0.7710E+02    -0.7677E+02    -0.7646E+02    -0.7618E+02    -0.7594E+02    -0.7574E+02    -0.7557E+02    -0.7546E+02    -0.7539E+02    -0.7536E+02    -0.7538E+02    -0.7546E+02    -0.7557E+02    -0.7574E+02    -0.7594E+02    -0.7618E+02    -0.7646E+02    -0.7677E+02    -0.7710E+02    -0.7746E+02    -0.7783E+02    -0.7821E+02    -0.7861E+02    -0.7900E+02    -0.7940E+02    -0.7980E+02    -0.8019E+02    -0.8058E+02    -0.8095E+02    -0.8132E+02    -0.8168E+02    -0.8202E+02    -0.8235E+02    -0.8266E+02    -0.8297E+02    -0.8325E+02    -0.8353E+02    -0.8379E+02    -0.8404E+02    -0.8428E+02    -0.8450E+02    -0.8472E+02    -0.8492E+02    -0.8511E+02    -0.8529E+02    -0.8547E+02    -0.8563E+02    -0.8578E+02    -0.8593E+02    -0.8607E+02    -0.8620E+02    -0.8632E+02    -0.8643E+02    -0.8653E+02    -0.8662E+02    -0.8670E+02    -0.8677E+02    -0.8681E+02    -0.8684E+02    -0.8684E+02
    -0.8680E+02    -0.8680E+02    -0.8677E+02    -0.8672E+02    -0.8665E+02    -0.8656E+02    -0.8646E+02    -0.8635E+02    -0.8624E+02    -0.8611E+02    -0.8597E+02    -0.8583E+02    -0.8568E+02    -0.8552E+02    -0.8535E+02    -0.8518E+02    -0.8500E+02    -0.8480E+02    -0.8460E+02    -0.8440E+02    -0.8418E+02    -0.8395E+02    -0.8371E+02    -0.8347E+02    -0.8321E+02    -0.8294E+02    -0.8267E+02    -0.8238E+02    -0.8209E+02    -0.8179E+02    -0.8148E+02    -0.8117E+02    -0.8085E+02    -0.8053E+02    -0.8021E+02    -0.7989E+02    -0.7958E+02    -0.7927E+02    -0.7897E+02    -0.7868E+02    -0.7841E+02    -0.7815E+02    -0.7792E+02    -0.7771E+02    -0.7752E+02    -0.7737E+02    -0.7725E+02    -0.7716E+02    -0.7711E+02    -0.7709E+02    -0.7711E+02    -0.7716E+02    -0.7725E+02    -0.7737E+02    -0.7752E+02    -0.7770E+02    -0.7791E+02    -0.7815E+02    -0.7840E+02    -0.7868E+02    -0.7896E+02    -0.7926E+02    -0.7957E+02    -0.7989E+02    -0.8021E+02    -0.8052E+02    -0.8084E+02    -0.8116E+02    -0.8147E+02    -0.8178E+02    -0.8208E+02    -0.8237E+02    -0.8265E+02    -0.8292E+02    -0.8319E+02    -0.8344E+02    -0.8369E+02    -0.8392E+02    -0.8415E+02    -0.8436E+02    -0.8457E+02    -0.8477E+02    -0.8496E+02    -0.8514E+02    -0.8531E+02    -0.8548E+02    -0.8563E+02    -0.8578E+02    -0.8593E+02    -0.8606E+02    -0.8619E+02    -0.8631E+02    -0.8642E+02    -0.8652E+02    -0.8661E+02    -0.8669E+02    -0.8676E+02    -0.8680E+02    -0.8683E+02    -0.8683E+02
    -0.8680E+02    -0.8680E+02    -0.8677E+02    -0.8672E+02    -0.8665E+02    -0.8656E+02    -0.8647E+02    -0.8636E+02    -0.8625E+02    -0.8612E+02    -0.8599E+02    -0.8585E+02    -0.8571E+02    -0.8556E+02    -0.8540E+02    -0.8523E+02    -0.8506E+02    -0.8488E+02    -0.8470E+02    -0.8451E+02    -0.8431E+02    -0.8410E+02    -0.8389E+02    -0.8367E+02    -0.8344E+02    -0.8320E+02    -0.8296E+02    -0.8272E+02    -0.8247E+02    -0.8221E+02    -0.8195E+02    -0.8169E+02    -0.8143E+02    -0.8116E+02    -0.8090E+02    -0.8064E+02    -0.8039E+02    -0.8014E+02    -0.7990E+02    -0.7967E+02    -0.7945E+02    -0.7925E+02    -0.7907E+02    -0.7891E+02    -0.7877E+02    -0.7865E+02    -0.7856E+02    -0.7849E+02    -0.7845E+02    -0.7843E+02    -0.7845E+02    -0.7849E+02    -0.7855E+02    -0.7865E+02    -0.7876E+02    -0.7890E+02    -0.7907E+02    -0.7925E+02    -0.7945E+02    -0.7966E+02    -0.7989E+02    -0.8013E+02    -0.8038E+02    -0.8063E+02    -0.8089E+02    -0.8115E+02    -0.8141E+02    -0.8167E+02    -0.8194E+02    -0.8219E+02    -0.8245E+02    -0.8270E+02    -0.8294E+02    -0.8318E+02    -0.8341E+02    -0.8364E+02    -0.8386E+02    -0.8407E+02    -0.8427E+02    -0.8447E+02    -0.8466E+02    -0.8484E+02    -0.8502E+02    -0.8519E+02    -0.8535E+02    -0.8551E+02    -0.8566E+02    -0.8580E+02    -0.8594E+02    -0.8607E+02    -0.8619E+02    -0.8631E+02    -0.8642E+02    -0.8652E+02    -0.8661E+02    -0.8669E+02    -0.8675E+02    -0.8680E+02    -0.8683E+02    -0.8683E+02
    -0.8680E+02    -0.8680E+02    -0.8678E+02    -0.8673E+02    -0.8666E+02    -0.8658E+02    -0.8648E+02    -0.8638E+02    -0.8627E+02    -0.8615E+02    -0.8602E+02    -0.8589E+02    -0.8575E+02    -0.8561E+02    -0.8546E+02    -0.8530E+02    -0.8514E+02    -0.8498E+02    -0.8481E+02    -0.8463E+02    -0.8445E+02    -0.8426E+02    -0.8407E+02    -0.8387E+02    -0.8367E+02    -0.8346E+02    -0.8325E+02    -0.8304E+02    -0.8282E+02    -0.8260E+02    -0.8238E+02    -0.8215E+02    -0.8193E+02    -0.8171E+02    -0.8149E+02    -0.8128E+02    -0.8107E+02    -0.8087E+02    -0.8067E+02    -0.8049E+02    -0.8032E+02    -0.8016E+02    -0.8001E+02    -0.7988E+02    -0.7977E+02    -0.7968E+02    -0.7960E+02    -0.7955E+02    -0.7952E+02    -0.7951E+02    -0.7952E+02    -0.7955E+02    -0.7960E+02    -0.7967E+02    -0.7977E+02    -0.7988E+02    -0.8001E+02    -0.8015E+02    -0.8031E+02    -0.8048E+02    -0.8066E+02    -0.8086E+02    -0.8106E+02    -0.8127E+02    -0.8148E+02    -0.8170E+02    -0.8192E+02    -0.8214E+02    -0.8236E+02    -0.8258E+02    -0.8280E+02    -0.8301E+02    -0.8323E+02    -0.8343E+02    -0.8364E+02    -0.8384E+02    -0.8404E+02    -0.8423E+02    -0.8441E+02    -0.8459E+02    -0.8477E+02    -0.8494E+02    -0.8510E+02    -0.8526E+02    -0.8541E+02    -0.8556E+02    -0.8570E+02    -0.8584E+02    -0.8597E+02    -0.8609E+02    -0.8621E+02    -0.8633E+02    -0.8643E+02    -0.8653E+02    -0.8662E+02    -0.8670E+02    -0.8676E+02    -0.8681E+02    -0.8683E+02    -0.8683E+02
    -0.8682E+02    -0.8682E+02    -0.8679E+02    -0.8674E+02    -0.8667E+02    -0.8660E+02    -0.8650E+02    -0.8641E+02    -0.8630E+02    -0.8618E+02    -0.8606E+02    -0.8594E+02    -0.8581E+02    -0.8567E+02    -0.8553E+02    -0.8538E+02    -0.8523E+02    -0.8508E+02    -0.8492E+02    -0.8476E+02    -0.8459E+02    -0.8442E+02    -0.8425E+02    -0.8407E+02    -0.8389E+02    -0.8371E+02    -0.8352E+02    -0.8334E+02    -0.8315E+02    -0.8296E+02    -0.8277E+02    -0.8258E+02    -0.8239E+02    -0.8220E+02    -0.8202E+02    -0.8184E+02    -0.8166E+02    -0.8150E+02    -0.8134E+02    -0.8118E+02    -0.8104E+02    -0.8091E+02    -0.8079E+02    -0.8069E+02    -0.8060E+02    -0.8052E+02    -0.8046E+02    -0.8042E+02    -0.8040E+02    -0.8039E+02    -0.8039E+02    -0.8042E+02    -0.8046E+02    -0.8052E+02    -0.8060E+02    -0.8068E+02    -0.8079E+02    -0.8090E+02    -0.8103E+02    -0.8117E+02    -0.8132E+02    -0.8148E+02    -0.8165E+02    -0.8182E+02    -0.8200E+02    -0.8218E+02    -0.8237E+02    -0.8256E+02    -0.8275E+02    -0.8293E+02    -0.8312E+02    -0.8331E+02    -0.8350E+02    -0.8368E+02    -0.8386E+02    -0.8404E+02    -0.8422E+02    -0.8439E+02    -0.8456E+02    -0.8472E+02    -0.8488E+02    -0.8504E+02    -0.8519E+02    -0.8534E+02    -0.8548E+02    -0.8562E+02    -0.8575E+02    -0.8588E+02    -0.8601E+02    -0.8613E+02    -0.8624E+02    -0.8635E+02    -0.8645E+02    -0.8655E+02    -0.8663E+02    -0.8671E+02    -0.8677E+02    -0.8682E+02    -0.8684E+02    -0.8684E+02
    -0.8683E+02    -0.8683E+02    -0.8681E+02    -0.8676E+02    -0.8670E+02    -0.8662E+02    -0.8653E+02    -0.8644E+02    -0.8633E+02    -0.8623E+02    -0.8611E+02    -0.8599E+02    -0.8587E+02    -0.8574E+02    -0.8561E+02    -0.8547E+02    -0.8533E+02    -0.8519E+02    -0.8505E+02    -0.8490E+02    -0.8475E+02    -0.8459E+02    -0.8443E+02    -0.8428E+02    -0.8411E+02    -0.8395E+02    -0.8379E+02    -0.8362E+02    -0.8345E+02    -0.8329E+02    -0.8312E+02    -0.8296E+02    -0.8280E+02    -0.8264E+02    -0.8248E+02    -0.8233E+02    -0.8218E+02    -0.8204E+02    -0.8191E+02    -0.8178E+02    -0.8167E+02    -0.8156E+02    -0.8146E+02    -0.8137E+02    -0.8130E+02    -0.8124E+02    -0.8119E+02    -0.8115E+02    -0.8113E+02    -0.8113E+02    -0.8113E+02    -0.8115E+02    -0.8119E+02    -0.8123E+02    -0.8130E+02    -0.8137E+02    -0.8145E+02    -0.8155E+02    -0.8166E+02    -0.8177E+02    -0.8190E+02    -0.8203E+02    -0.8217E+02    -0.8231E+02    -0.8247E+02    -0.8262E+02    -0.8278E+02    -0.8294E+02    -0.8310E+02    -0.8327E+02    -0.8343E+02    -0.8359E+02    -0.8376E+02    -0.8392E+02    -0.8408E+02    -0.8424E+02    -0.8440E+02    -0.8455E+02    -0.8471E+02    -0.8486E+02    -0.8500E+02    -0.8515E+02    -0.8529E+02    -0.8542E+02    -0.8556E+02    -0.8569E+02    -0.8581E+02    -0.8594E+02    -0.8605E+02    -0.8617E+02    -0.8628E+02    -0.8638E+02    -0.8648E+02    -0.8657E+02    -0.8665E+02    -0.8673E+02    -0.8679E+02    -0.8683E+02    -0.8686E+02    -0.8686E+02
    -0.8685E+02    -0.8685E+02    -0.8683E+02    -0.8678E+02    -0.8672E+02    -0.8665E+02    -0.8656E+02    -0.8647E+02    -0.8638E+02    -0.8627E+02    -0.8616E+02    -0.8605E+02    -0.8594E+02    -0.8582E+02    -0.8569E+02    -0.8557E+02    -0.8544E+02    -0.8531E+02    -0.8517E+02    -0.8504E+02    -0.8490E+02    -0.8476E+02    -0.8462E+02    -0.8447E+02    -0.8433E+02    -0.8418E+02    -0.8404E+02    -0.8389E+02    -0.8374E+02    -0.8360E+02    -0.8345E+02    -0.8331E+02    -0.8317E+02    -0.8303E+02    -0.8290E+02    -0.8277E+02    -0.8265E+02    -0.8253E+02    -0.8241E+02    -0.8231E+02    -0.8221E+02    -0.8212E+02    -0.8204E+02    -0.8196E+02    -0.8190E+02    -0.8185E+02    -0.8181E+02    -0.8178E+02    -0.8176E+02    -0.8176E+02    -0.8176E+02    -0.8178E+02    -0.8181E+02    -0.8185E+02    -0.8190E+02    -0.8196E+02    -0.8203E+02    -0.8211E+02    -0.8220E+02    -0.8230E+02    -0.8240E+02    -0.8251E+02    -0.8263E+02    -0.8275E+02    -0.8288E+02    -0.8302E+02    -0.8315E+02    -0.8329E+02    -0.8343E+02    -0.8357E+02    -0.8372E+02    -0.8386E+02    -0.8401E+02    -0.8415E+02    -0.8430E+02    -0.8444E+02    -0.8458E+02    -0.8472E+02    -0.8486E+02    -0.8499E+02    -0.8513E+02    -0.8526E+02    -0.8539E+02    -0.8552E+02    -0.8564E+02    -0.8576E+02    -0.8588E+02    -0.8600E+02    -0.8611E+02    -0.8622E+02    -0.8632E+02    -0.8642E+02    -0.8651E+02    -0.8660E+02    -0.8668E+02    -0.8675E+02    -0.8681E+02    -0.8685E+02    -0.8687E+02    -0.8687E+02
    -0.8687E+02    -0.8687E+02    -0.8685E+02    -0.8681E+02    -0.8675E+02    -0.8668E+02    -0.8660E+02    -0.8651E+02    -0.8642E+02    -0.8632E+02    -0.8622E+02    -0.8612E+02    -0.8601E+02    -0.8589E+02    -0.8578E+02    -0.8566E+02    -0.8554E+02    -0.8542E+02    -0.8530E+02    -0.8517E+02    -0.8505E+02    -0.8492E+02    -0.8479E+02    -0.8466E+02    -0.8453E+02    -0.8440E+02    -0.8427E+02    -0.8414E+02    -0.8401E+02    -0.8389E+02    -0.8376E+02    -0.8364E+02    -0.8351E+02    -0.8339E+02    -0.8328E+02    -0.8317E+02    -0.8306E+02    -0.8296E+02    -0.8286E+02    -0.8277E+02    -0.8269E+02    -0.8261E+02    -0.8254E+02    -0.8248E+02    -0.8243E+02    -0.8239E+02    -0.8235E+02    -0.8233E+02    -0.8231E+02    -0.8231E+02    -0.8231E+02    -0.8232E+02    -0.8235E+02    -0.8238E+02    -0.8242E+02    -0.8247E+02    -0.8253E+02    -0.8260E+02    -0.8268E+02    -0.8276E+02    -0.8285E+02    -0.8294E+02    -0.8304E+02    -0.8315E+02    -0.8326E+02    -0.8337E+02    -0.8349E+02    -0.8361E+02    -0.8374E+02    -0.8386E+02    -0.8399E+02    -0.8412E+02    -0.8424E+02    -0.8437E+02    -0.8450E+02    -0.8463E+02    -0.8476E+02    -0.8488E+02    -0.8501E+02    -0.8513E+02    -0.8526E+02    -0.8538E+02    -0.8550E+02    -0.8561E+02    -0.8573E+02    -0.8584E+02    -0.8595E+02    -0.8606E+02    -0.8617E+02    -0.8627E+02    -0.8637E+02    -0.8646E+02    -0.8655E+02    -0.8663E+02    -0.8671E+02    -0.8677E+02    -0.8683E+02    -0.8687E+02    -0.8689E+02    -0.8689E+02
    -0.8689E+02    -0.8689E+02    -0.8687E+02    -0.8683E+02    -0.8678E+02    -0.8671E+02    -0.8664E+02    -0.8656E+02    -0.8647E+02    -0.8638E+02    -0.8628E+02    -0.8618E+02    -0.8608E+02    -0.8598E+02    -0.8587E+02    -0.8576E+02    -0.8565E+02    -0.8554E+02    -0.8543E+02    -0.8531E+02    -0.8520E+02    -0.8508E+02    -0.8496E+02    -0.8485E+02    -0.8473E+02    -0.8461E+02    -0.8450E+02    -0.8438E+02    -0.8427E+02    -0.8416E+02    -0.8404E+02    -0.8393E+02    -0.8383E+02    -0.8372E+02    -0.8362E+02    -0.8353E+02    -0.8343E+02    -0.8335E+02    -0.8326E+02    -0.8318E+02    -0.8311E+02    -0.8305E+02    -0.8299E+02    -0.8294E+02    -0.8289E+02    -0.8286E+02    -0.8283E+02    -0.8281E+02    -0.8279E+02    -0.8279E+02    -0.8279E+02    -0.8280E+02    -0.8282E+02    -0.8285E+02    -0.8289E+02    -0.8293E+02    -0.8298E+02    -0.8304E+02    -0.8310E+02    -0.8317E+02    -0.8325E+02    -0.8333E+02    -0.8342E+02    -0.8351E+02    -0.8360E+02    -0.8370E+02    -0.8381E+02    -0.8391E+02    -0.8402E+02    -0.8413E+02    -0.8424E+02    -0.8435E+02    -0.8447E+02    -0.8458E+02    -0.8470E+02    -0.8481E+02    -0.8493E+02    -0.8504E+02    -0.8516E+02    -0.8527E+02    -0.8538E+02    -0.8549E+02    -0.8560E+02    -0.8571E+02    -0.8582E+02    -0.8592E+02    -0.8603E+02    -0.8613E+02    -0.8623E+02    -0.8632E+02    -0.8641E+02    -0.8650E+02    -0.8659E+02    -0.8666E+02    -0.8674E+02    -0.8680E+02    -0.8685E+02    -0.8689E+02    -0.8691E+02    -0.8691E+02
    -0.8692E+02    -0.8692E+02    -0.8690E+02    -0.8686E+02    -0.8681E+02    -0.8675E+02    -0.8668E+02    -0.8660E+02    -0.8652E+02    -0.8643E+02    -0.8634E+02    -0.8625E+02    -0.8615E+02    -0.8606E+02    -0.8596E+02    -0.8586E+02    -0.8576E+02    -0.8565E+02    -0.8555E+02    -0.8545E+02    -0.8534E+02    -0.8524E+02    -0.8513E+02    -0.8503E+02    -0.8492E+02    -0.8482E+02    -0.8471E+02    -0.8461E+02    -0.8451E+02    -0.8441E+02    -0.8431E+02    -0.8421E+02    -0.8412E+02    -0.8403E+02    -0.8394E+02    -0.8385E+02    -0.8377E+02    -0.8370E+02    -0.8362E+02    -0.8356E+02    -0.8350E+02    -0.8344E+02    -0.8339E+02    -0.8334E+02    -0.8331E+02    -0.8327E+02    -0.8325E+02    -0.8323E+02    -0.8322E+02    -0.8322E+02    -0.8322E+02    -0.8323E+02    -0.8325E+02    -0.8327E+02    -0.8330E+02    -0.8334E+02    -0.8338E+02    -0.8343E+02    -0.8349E+02    -0.8355E+02    -0.8361E+02    -0.8368E+02    -0.8376E+02    -0.8384E+02    -0.8392E+02    -0.8401E+02    -0.8410E+02    -0.8419E+02    -0.8428E+02    -0.8438E+02    -0.8448E+02    -0.8458E+02    -0.8468E+02    -0.8478E+02    -0.8489E+02    -0.8499E+02    -0.8509E+02    -0.8520E+02    -0.8530E+02    -0.8541E+02    -0.8551E+02    -0.8561E+02    -0.8571E+02    -0.8581E+02    -0.8591E+02    -0.8601E+02    -0.8610E+02    -0.8620E+02    -0.8629E+02    -0.8638E+02    -0.8646E+02    -0.8655E+02    -0.8663E+02    -0.8670E+02    -0.8677E+02    -0.8683E+02    -0.8688E+02    -0.8691E+02    -0.8693E+02    -0.8693E+02
    -0.8694E+02    -0.8694E+02    -0.8692E+02    -0.8689E+02    -0.8684E+02    -0.8678E+02    -0.8671E+02    -0.8664E+02    -0.8657E+02    -0.8649E+02    -0.8640E+02    -0.8632E+02    -0.8623E+02    -0.8614E+02    -0.8605E+02    -0.8595E+02    -0.8586E+02    -0.8577E+02    -0.8567E+02    -0.8558E+02    -0.8548E+02    -0.8539E+02    -0.8529E+02    -0.8520E+02    -0.8510E+02    -0.8501E+02    -0.8491E+02    -0.8482E+02    -0.8473E+02    -0.8464E+02    -0.8455E+02    -0.8447E+02    -0.8439E+02    -0.8430E+02    -0.8423E+02    -0.8415E+02    -0.8408E+02    -0.8402E+02    -0.8395E+02    -0.8390E+02    -0.8384E+02    -0.8379E+02    -0.8375E+02    -0.8371E+02    -0.8368E+02    -0.8365E+02    -0.8363E+02    -0.8361E+02    -0.8360E+02    -0.8360E+02    -0.8360E+02    -0.8361E+02    -0.8363E+02    -0.8365E+02    -0.8367E+02    -0.8370E+02    -0.8374E+02    -0.8378E+02    -0.8383E+02    -0.8388E+02    -0.8394E+02    -0.8400E+02    -0.8407E+02    -0.8414E+02    -0.8421E+02    -0.8429E+02    -0.8436E+02    -0.8445E+02    -0.8453E+02    -0.8462E+02    -0.8470E+02    -0.8479E+02    -0.8488E+02    -0.8498E+02    -0.8507E+02    -0.8516E+02    -0.8526E+02    -0.8535E+02    -0.8544E+02    -0.8554E+02    -0.8563E+02    -0.8572E+02    -0.8582E+02    -0.8591E+02    -0.8600E+02    -0.8609E+02    -0.8618E+02    -0.8627E+02    -0.8635E+02    -0.8643E+02    -0.8651E+02    -0.8659E+02    -0.8667E+02    -0.8674E+02    -0.8680E+02    -0.8685E+02    -0.8690E+02    -0.8694E+02    -0.8696E+02    -0.8696E+02
    -0.8697E+02    -0.8697E+02    -0.8695E+02    -0.8691E+02    -0.8687E+02    -0.8681E+02    -0.8675E+02    -0.8669E+02    -0.8662E+02    -0.8654E+02    -0.8646E+02    -0.8638E+02    -0.8630E+02    -0.8622E+02    -0.8613E+02    -0.8605E+02    -0.8596E+02    -0.8588E+02    -0.8579E+02    -0.8570E+02    -0.8562E+02    -0.8553E+02    -0.8544E+02    -0.8536E+02    -0.8527E+02    -0.8519E+02    -0.8510E+02    -0.8502E+02    -0.8494E+02    -0.8486E+02    -0.8478E+02    -0.8471E+02    -0.8463E+02    -0.8456E+02    -0.8449E+02    -0.8443E+02    -0.8437E+02    -0.8431E+02    -0.8425E+02    -0.8420E+02    -0.8416E+02    -0.8411E+02    -0.8408E+02    -0.8404E+02    -0.8401E+02    -0.8399E+02    -0.8397E+02    -0.8396E+02    -0.8395E+02    -0.8395E+02    -0.8395E+02    -0.8396E+02    -0.8397E+02    -0.8399E+02    -0.8401E+02    -0.8404E+02    -0.8407E+02    -0.8410E+02    -0.8415E+02    -0.8419E+02    -0.8424E+02    -0.8430E+02    -0.8435E+02    -0.8441E+02    -0.8448E+02    -0.8454E+02    -0.8461E+02    -0.8469E+02    -0.8476E+02    -0.8484E+02    -0.8491E+02    -0.8499E+02    -0.8508E+02    -0.8516E+02    -0.8524E+02    -0.8532E+02    -0.8541E+02    -0.8549E+02    -0.8558E+02    -0.8566E+02    -0.8575E+02    -0.8584E+02    -0.8592E+02    -0.8600E+02    -0.8609E+02    -0.8617E+02    -0.8625E+02    -0.8633E+02    -0.8641E+02    -0.8649E+02    -0.8657E+02    -0.8664E+02    -0.8671E+02    -0.8677E+02    -0.8683E+02    -0.8688E+02    -0.8693E+02    -0.8696E+02    -0.8698E+02    -0.8698E+02
    -0.8699E+02    -0.8699E+02    -0.8697E+02    -0.8694E+02    -0.8690E+02    -0.8685E+02    -0.8679E+02    -0.8673E+02    -0.8666E+02    -0.8659E+02    -0.8652E+02    -0.8645E+02    -0.8637E+02    -0.8630E+02    -0.8622E+02    -0.8614E+02    -0.8606E+02    -0.8598E+02    -0.8591E+02    -0.8583E+02    -0.8575E+02    -0.8567E+02    -0.8559E+02    -0.8551E+02    -0.8543E+02    -0.8536E+02    -0.8528E+02    -0.8521E+02    -0.8514E+02    -0.8507E+02    -0.8500E+02    -0.8493E+02    -0.8486E+02    -0.8480E+02    -0.8474E+02    -0.8468E+02    -0.8463E+02    -0.8458E+02    -0.8453E+02    -0.8448E+02    -0.8444E+02    -0.8441E+02    -0.8437E+02    -0.8434E+02    -0.8432E+02    -0.8430E+02    -0.8428E+02    -0.8427E+02    -0.8426E+02    -0.8426E+02    -0.8426E+02    -0.8427E+02    -0.8428E+02    -0.8429E+02    -0.8431E+02    -0.8434E+02    -0.8437E+02    -0.8440E+02    -0.8443E+02    -0.8447E+02    -0.8452E+02    -0.8456E+02    -0.8461E+02    -0.8467E+02    -0.8472E+02    -0.8478E+02    -0.8484E+02    -0.8491E+02    -0.8497E+02    -0.8504E+02    -0.8511E+02    -0.8518E+02    -0.8526E+02    -0.8533E+02    -0.8540E+02    -0.8548E+02    -0.8556E+02    -0.8563E+02    -0.8571E+02    -0.8579E+02    -0.8587E+02    -0.8594E+02    -0.8602E+02    -0.8610E+02    -0.8618E+02    -0.8625E+02    -0.8633E+02    -0.8640E+02    -0.8648E+02    -0.8655E+02    -0.8662E+02    -0.8668E+02    -0.8675E+02    -0.8681E+02    -0.8686E+02    -0.8691E+02    -0.8695E+02    -0.8698E+02    -0.8700E+02    -0.8700E+02
    -0.8701E+02    -0.8701E+02    -0.8700E+02    -0.8697E+02    -0.8693E+02    -0.8688E+02    -0.8683E+02    -0.8677E+02    -0.8671E+02    -0.8665E+02    -0.8658E+02    -0.8651E+02    -0.8644E+02    -0.8637E+02    -0.8630E+02    -0.8623E+02    -0.8616E+02    -0.8609E+02    -0.8602E+02    -0.8594E+02    -0.8587E+02    -0.8580E+02    -0.8573E+02    -0.8566E+02    -0.8559E+02    -0.8552E+02    -0.8545E+02    -0.8539E+02    -0.8532E+02    -0.8526E+02    -0.8520E+02    -0.8514E+02    -0.8508E+02    -0.8502E+02    -0.8497E+02    -0.8492E+02    -0.8487E+02    -0.8483E+02    -0.8478E+02    -0.8474E+02    -0.8471E+02    -0.8468E+02    -0.8465E+02    -0.8462E+02    -0.8460E+02    -0.8458E+02    -0.8457E+02    -0.8456E+02    -0.8455E+02    -0.8455E+02    -0.8455E+02    -0.8455E+02    -0.8456E+02    -0.8458E+02    -0.8459E+02    -0.8461E+02    -0.8464E+02    -0.8467E+02    -0.8470E+02    -0.8473E+02    -0.8477E+02    -0.8481E+02    -0.8486E+02    -0.8490E+02    -0.8495E+02    -0.8501E+02    -0.8506E+02    -0.8512E+02    -0.8518E+02    -0.8524E+02    -0.8530E+02    -0.8536E+02    -0.8543E+02    -0.8549E+02    -0.8556E+02    -0.8563E+02    -0.8570E+02    -0.8577E+02    -0.8584E+02    -0.8591E+02    -0.8598E+02    -0.8605E+02    -0.8612E+02    -0.8619E+02    -0.8626E+02    -0.8633E+02    -0.8640E+02    -0.8647E+02    -0.8654E+02    -0.8660E+02    -0.8667E+02    -0.8673E+02    -0.8679E+02    -0.8684E+02    -0.8690E+02    -0.8694E+02    -0.8698E+02    -0.8701E+02    -0.8702E+02    -0.8702E+02
    -0.8704E+02    -0.8704E+02    -0.8702E+02    -0.8700E+02    -0.8696E+02    -0.8692E+02    -0.8687E+02    -0.8682E+02    -0.8676E+02    -0.8670E+02    -0.8664E+02    -0.8658E+02    -0.8651E+02    -0.8645E+02    -0.8638E+02    -0.8632E+02    -0.8625E+02    -0.8619E+02    -0.8612E+02    -0.8606E+02    -0.8599E+02    -0.8593E+02    -0.8586E+02    -0.8580E+02    -0.8574E+02    -0.8567E+02    -0.8561E+02    -0.8555E+02    -0.8550E+02    -0.8544E+02    -0.8539E+02    -0.8533E+02    -0.8528E+02    -0.8523E+02    -0.8518E+02    -0.8514E+02    -0.8510E+02    -0.8506E+02    -0.8502E+02    -0.8498E+02    -0.8495E+02    -0.8492E+02    -0.8490E+02    -0.8488E+02    -0.8486E+02    -0.8484E+02    -0.8483E+02    -0.8482E+02    -0.8481E+02    -0.8481E+02    -0.8481E+02    -0.8482E+02    -0.8482E+02    -0.8484E+02    -0.8485E+02    -0.8487E+02    -0.8489E+02    -0.8492E+02    -0.8494E+02    -0.8497E+02    -0.8501E+02    -0.8504E+02    -0.8508E+02    -0.8512E+02    -0.8517E+02    -0.8521E+02    -0.8526E+02    -0.8531E+02    -0.8537E+02    -0.8542E+02    -0.8547E+02    -0.8553E+02    -0.8559E+02    -0.8565E+02    -0.8571E+02    -0.8577E+02    -0.8583E+02    -0.8589E+02    -0.8596E+02    -0.8602E+02    -0.8609E+02    -0.8615E+02    -0.8622E+02    -0.8628E+02    -0.8634E+02    -0.8641E+02    -0.8647E+02    -0.8653E+02    -0.8660E+02    -0.8666E+02    -0.8672E+02    -0.8677E+02    -0.8683E+02    -0.8688E+02    -0.8693E+02    -0.8697E+02    -0.8701E+02    -0.8703E+02    -0.8705E+02    -0.8705E+02
    -0.8706E+02    -0.8706E+02    -0.8705E+02    -0.8702E+02    -0.8699E+02    -0.8695E+02    -0.8690E+02    -0.8686E+02    -0.8680E+02    -0.8675E+02    -0.8669E+02    -0.8664E+02    -0.8658E+02    -0.8652E+02    -0.8646E+02    -0.8640E+02    -0.8634E+02    -0.8628E+02    -0.8622E+02    -0.8616E+02    -0.8611E+02    -0.8605E+02    -0.8599E+02    -0.8593E+02    -0.8588E+02    -0.8582E+02    -0.8577E+02    -0.8571E+02    -0.8566E+02    -0.8561E+02    -0.8556E+02    -0.8551E+02    -0.8547E+02    -0.8543E+02    -0.8538E+02    -0.8534E+02    -0.8531E+02    -0.8527E+02    -0.8524E+02    -0.8521E+02    -0.8518E+02    -0.8515E+02    -0.8513E+02    -0.8511E+02    -0.8509E+02    -0.8508E+02    -0.8507E+02    -0.8506E+02    -0.8506E+02    -0.8505E+02    -0.8505E+02    -0.8506E+02    -0.8507E+02    -0.8508E+02    -0.8509E+02    -0.8511E+02    -0.8512E+02    -0.8515E+02    -0.8517E+02    -0.8520E+02    -0.8523E+02    -0.8526E+02    -0.8529E+02    -0.8533E+02    -0.8537E+02    -0.8541E+02    -0.8545E+02    -0.8550E+02    -0.8554E+02    -0.8559E+02    -0.8564E+02    -0.8569E+02    -0.8574E+02    -0.8580E+02    -0.8585E+02    -0.8590E+02    -0.8596E+02    -0.8602E+02    -0.8607E+02    -0.8613E+02    -0.8619E+02    -0.8625E+02    -0.8631E+02    -0.8637E+02    -0.8642E+02    -0.8648E+02    -0.8654E+02    -0.8660E+02    -0.8666E+02    -0.8671E+02    -0.8677E+02    -0.8682E+02    -0.8687E+02    -0.8692E+02    -0.8696E+02    -0.8700E+02    -0.8703E+02    -0.8705E+02    -0.8707E+02    -0.8707E+02
    -0.8708E+02    -0.8708E+02    -0.8707E+02    -0.8705E+02    -0.8702E+02    -0.8698E+02    -0.8694E+02    -0.8690E+02    -0.8685E+02    -0.8680E+02    -0.8675E+02    -0.8670E+02    -0.8664E+02    -0.8659E+02    -0.8654E+02    -0.8648E+02    -0.8643E+02    -0.8637E+02    -0.8632E+02    -0.8627E+02    -0.8621E+02    -0.8616E+02    -0.8611E+02    -0.8606E+02    -0.8601E+02    -0.8596E+02    -0.8591E+02    -0.8586E+02    -0.8582E+02    -0.8577E+02    -0.8573E+02    -0.8569E+02    -0.8565E+02    -0.8561E+02    -0.8557E+02    -0.8553E+02    -0.8550E+02    -0.8547E+02    -0.8544E+02    -0.8541E+02    -0.8539E+02    -0.8537E+02    -0.8535E+02    -0.8533E+02    -0.8531E+02    -0.8530E+02    -0.8529E+02    -0.8529E+02    -0.8528E+02    -0.8528E+02    -0.8528E+02    -0.8528E+02    -0.8529E+02    -0.8530E+02    -0.8531E+02    -0.8532E+02    -0.8534E+02    -0.8536E+02    -0.8538E+02    -0.8540E+02    -0.8543E+02    -0.8546E+02    -0.8549E+02    -0.8552E+02    -0.8556E+02    -0.8559E+02    -0.8563E+02    -0.8567E+02    -0.8571E+02    -0.8575E+02    -0.8580E+02    -0.8584E+02    -0.8589E+02    -0.8594E+02    -0.8598E+02    -0.8603E+02    -0.8608E+02    -0.8613E+02    -0.8619E+02    -0.8624E+02    -0.8629E+02    -0.8634E+02    -0.8640E+02    -0.8645E+02    -0.8650E+02    -0.8656E+02    -0.8661E+02    -0.8666E+02    -0.8671E+02    -0.8676E+02    -0.8681E+02    -0.8686E+02    -0.8691E+02    -0.8695E+02    -0.8699E+02    -0.8703E+02    -0.8706E+02    -0.8708E+02    -0.8709E+02    -0.8709E+02
    -0.8711E+02    -0.8711E+02    -0.8709E+02    -0.8707E+02    -0.8705E+02    -0.8701E+02    -0.8698E+02    -0.8693E+02    -0.8689E+02    -0.8685E+02    -0.8680E+02    -0.8675E+02    -0.8671E+02    -0.8666E+02    -0.8661E+02    -0.8656E+02    -0.8651E+02    -0.8646E+02    -0.8642E+02    -0.8637E+02    -0.8632E+02    -0.8627E+02    -0.8623E+02    -0.8618E+02    -0.8613E+02    -0.8609E+02    -0.8605E+02    -0.8601E+02    -0.8596E+02    -0.8592E+02    -0.8589E+02    -0.8585E+02    -0.8581E+02    -0.8578E+02    -0.8575E+02    -0.8571E+02    -0.8568E+02    -0.8566E+02    -0.8563E+02    -0.8561E+02    -0.8559E+02    -0.8557E+02    -0.8555E+02    -0.8553E+02    -0.8552E+02    -0.8551E+02    -0.8550E+02    -0.8549E+02    -0.8549E+02    -0.8549E+02    -0.8549E+02    -0.8549E+02    -0.8550E+02    -0.8551E+02    -0.8552E+02    -0.8553E+02    -0.8554E+02    -0.8556E+02    -0.8558E+02    -0.8560E+02    -0.8562E+02    -0.8565E+02    -0.8567E+02    -0.8570E+02    -0.8573E+02    -0.8576E+02    -0.8580E+02    -0.8583E+02    -0.8587E+02    -0.8591E+02    -0.8595E+02    -0.8599E+02    -0.8603E+02    -0.8607E+02    -0.8611E+02    -0.8616E+02    -0.8620E+02    -0.8625E+02    -0.8629E+02    -0.8634E+02    -0.8639E+02    -0.8643E+02    -0.8648E+02    -0.8653E+02    -0.8658E+02    -0.8663E+02    -0.8667E+02    -0.8672E+02    -0.8677E+02    -0.8681E+02    -0.8686E+02    -0.8690E+02    -0.8694E+02    -0.8698E+02    -0.8702E+02    -0.8705E+02    -0.8708E+02    -0.8710E+02    -0.8711E+02    -0.8711E+02
    -0.8713E+02    -0.8713E+02    -0.8712E+02    -0.8710E+02    -0.8707E+02    -0.8704E+02    -0.8701E+02    -0.8697E+02    -0.8693E+02    -0.8689E+02    -0.8685E+02    -0.8681E+02    -0.8677E+02    -0.8672E+02    -0.8668E+02    -0.8664E+02    -0.8659E+02    -0.8655E+02    -0.8651E+02    -0.8646E+02    -0.8642E+02    -0.8638E+02    -0.8634E+02    -0.8630E+02    -0.8626E+02    -0.8622E+02    -0.8618E+02    -0.8614E+02    -0.8610E+02    -0.8607E+02    -0.8603E+02    -0.8600E+02    -0.8597E+02    -0.8594E+02    -0.8591E+02    -0.8588E+02    -0.8586E+02    -0.8583E+02    -0.8581E+02    -0.8579E+02    -0.8577E+02    -0.8575E+02    -0.8574E+02    -0.8572E+02    -0.8571E+02    -0.8570E+02    -0.8570E+02    -0.8569E+02    -0.8569E+02    -0.8569E+02    -0.8569E+02    -0.8569E+02    -0.8569E+02    -0.8570E+02    -0.8571E+02    -0.8572E+02    -0.8573E+02    -0.8575E+02    -0.8576E+02    -0.8578E+02    -0.8580E+02    -0.8582E+02    -0.8585E+02    -0.8587E+02    -0.8590E+02    -0.8593E+02    -0.8596E+02    -0.8599E+02    -0.8602E+02    -0.8605E+02    -0.8609E+02    -0.8612E+02    -0.8616E+02    -0.8620E+02    -0.8623E+02    -0.8627E+02    -0.8631E+02    -0.8635E+02    -0.8640E+02    -0.8644E+02    -0.8648E+02    -0.8652E+02    -0.8656E+02    -0.8661E+02    -0.8665E+02    -0.8669E+02    -0.8674E+02    -0.8678E+02    -0.8682E+02    -0.8686E+02    -0.8690E+02    -0.8694E+02    -0.8698E+02    -0.8702E+02    -0.8705E+02    -0.8708E+02    -0.8710E+02    -0.8712E+02    -0.8713E+02    -0.8713E+02
    -0.8715E+02    -0.8715E+02    -0.8714E+02    -0.8712E+02    -0.8710E+02    -0.8707E+02    -0.8704E+02    -0.8701E+02    -0.8697E+02    -0.8694E+02    -0.8690E+02    -0.8686E+02    -0.8682E+02    -0.8679E+02    -0.8675E+02    -0.8671E+02    -0.8667E+02    -0.8663E+02    -0.8659E+02    -0.8655E+02    -0.8652E+02    -0.8648E+02    -0.8644E+02    -0.8641E+02    -0.8637E+02    -0.8634E+02    -0.8630E+02    -0.8627E+02    -0.8624E+02    -0.8621E+02    -0.8618E+02    -0.8615E+02    -0.8612E+02    -0.8609E+02    -0.8607E+02    -0.8604E+02    -0.8602E+02    -0.8600E+02    -0.8598E+02    -0.8596E+02    -0.8594E+02    -0.8593E+02    -0.8592E+02    -0.8590E+02    -0.8589E+02    -0.8589E+02    -0.8588E+02    -0.8587E+02    -0.8587E+02    -0.8587E+02    -0.8587E+02    -0.8587E+02    -0.8588E+02    -0.8588E+02    -0.8589E+02    -0.8590E+02    -0.8591E+02    -0.8592E+02    -0.8594E+02    -0.8595E+02    -0.8597E+02    -0.8599E+02    -0.8601E+02    -0.8603E+02    -0.8606E+02    -0.8608E+02    -0.8611E+02    -0.8613E+02    -0.8616E+02    -0.8619E+02    -0.8622E+02    -0.8625E+02    -0.8628E+02    -0.8632E+02    -0.8635E+02    -0.8639E+02    -0.8642E+02    -0.8646E+02    -0.8649E+02    -0.8653E+02    -0.8657E+02    -0.8661E+02    -0.8664E+02    -0.8668E+02    -0.8672E+02    -0.8676E+02    -0.8680E+02    -0.8684E+02    -0.8687E+02    -0.8691E+02    -0.8695E+02    -0.8698E+02    -0.8702E+02    -0.8705E+02    -0.8708E+02    -0.8710E+02    -0.8713E+02    -0.8714E+02    -0.8715E+02    -0.8715E+02
    -0.8717E+02    -0.8717E+02    -0.8716E+02    -0.8714E+02    -0.8712E+02    -0.8710E+02    -0.8707E+02    -0.8704E+02    -0.8701E+02    -0.8698E+02    -0.8695E+02    -0.8692E+02    -0.8688E+02    -0.8685E+02    -0.8681E+02    -0.8678E+02    -0.8674E+02    -0.8671E+02    -0.8668E+02    -0.8664E+02    -0.8661E+02    -0.8658E+02    -0.8654E+02    -0.8651E+02    -0.8648E+02    -0.8645E+02    -0.8642E+02    -0.8639E+02    -0.8636E+02    -0.8634E+02    -0.8631E+02    -0.8628E+02    -0.8626E+02    -0.8624E+02    -0.8622E+02    -0.8619E+02    -0.8617E+02    -0.8616E+02    -0.8614E+02    -0.8612E+02    -0.8611E+02    -0.8610E+02    -0.8608E+02    -0.8607E+02    -0.8607E+02    -0.8606E+02    -0.8605E+02    -0.8605E+02    -0.8605E+02    -0.8604E+02    -0.8605E+02    -0.8605E+02    -0.8605E+02    -0.8606E+02    -0.8606E+02    -0.8607E+02    -0.8608E+02    -0.8609E+02    -0.8610E+02    -0.8612E+02    -0.8613E+02    -0.8615E+02    -0.8617E+02    -0.8619E+02    -0.8621E+02    -0.8623E+02    -0.8625E+02    -0.8627E+02    -0.8630E+02    -0.8632E+02    -0.8635E+02    -0.8638E+02    -0.8641E+02    -0.8643E+02    -0.8646E+02    -0.8649E+02    -0.8652E+02    -0.8656E+02    -0.8659E+02    -0.8662E+02    -0.8665E+02    -0.8669E+02    -0.8672E+02    -0.8675E+02    -0.8679E+02    -0.8682E+02    -0.8686E+02    -0.8689E+02    -0.8692E+02    -0.8696E+02    -0.8699E+02    -0.8702E+02    -0.8705E+02    -0.8708E+02    -0.8711E+02    -0.8713E+02    -0.8715E+02    -0.8716E+02    -0.8717E+02    -0.8717E+02
    -0.8719E+02    -0.8719E+02    -0.8718E+02    -0.8717E+02    -0.8715E+02    -0.8713E+02    -0.8710E+02    -0.8708E+02    -0.8705E+02    -0.8702E+02    -0.8699E+02    -0.8697E+02    -0.8694E+02    -0.8691E+02    -0.8688E+02    -0.8685E+02    -0.8682E+02    -0.8679E+02    -0.8676E+02    -0.8673E+02    -0.8670E+02    -0.8667E+02    -0.8664E+02    -0.8661E+02    -0.8659E+02    -0.8656E+02    -0.8653E+02    -0.8651E+02    -0.8648E+02    -0.8646E+02    -0.8644E+02    -0.8642E+02    -0.8640E+02    -0.8638E+02    -0.8636E+02    -0.8634E+02    -0.8632E+02    -0.8631E+02    -0.8629E+02    -0.8628E+02    -0.8627E+02    -0.8625E+02    -0.8624E+02    -0.8624E+02    -0.8623E+02    -0.8622E+02    -0.8622E+02    -0.8621E+02    -0.8621E+02    -0.8621E+02    -0.8621E+02    -0.8621E+02    -0.8621E+02    -0.8622E+02    -0.8622E+02    -0.8623E+02    -0.8624E+02    -0.8625E+02    -0.8626E+02    -0.8627E+02    -0.8628E+02    -0.8630E+02    -0.8631E+02    -0.8633E+02    -0.8635E+02    -0.8637E+02    -0.8639E+02    -0.8641E+02    -0.8643E+02    -0.8645E+02    -0.8647E+02    -0.8650E+02    -0.8652E+02    -0.8655E+02    -0.8657E+02    -0.8660E+02    -0.8662E+02    -0.8665E+02    -0.8668E+02    -0.8671E+02    -0.8674E+02    -0.8677E+02    -0.8680E+02    -0.8682E+02    -0.8685E+02    -0.8688E+02    -0.8691E+02    -0.8694E+02    -0.8697E+02    -0.8700E+02    -0.8703E+02    -0.8706E+02    -0.8708E+02    -0.8711E+02    -0.8713E+02    -0.8715E+02    -0.8717E+02    -0.8718E+02    -0.8719E+02    -0.8719E+02
    -0.8721E+02    -0.8721E+02    -0.8720E+02    -0.8719E+02    -0.8717E+02    -0.8715E+02    -0.8713E+02    -0.8711E+02    -0.8709E+02    -0.8706E+02    -0.8704E+02    -0.8701E+02    -0.8699E+02    -0.8696E+02    -0.8694E+02    -0.8691E+02    -0.8688E+02    -0.8686E+02    -0.8683E+02    -0.8681E+02    -0.8678E+02    -0.8676E+02    -0.8673E+02    -0.8671E+02    -0.8669E+02    -0.8667E+02    -0.8664E+02    -0.8662E+02    -0.8660E+02    -0.8658E+02    -0.8656E+02    -0.8654E+02    -0.8652E+02    -0.8651E+02    -0.8649E+02    -0.8648E+02    -0.8646E+02    -0.8645E+02    -0.8644E+02    -0.8642E+02    -0.8641E+02    -0.8640E+02    -0.8640E+02    -0.8639E+02    -0.8638E+02    -0.8638E+02    -0.8637E+02    -0.8637E+02    -0.8637E+02    -0.8637E+02    -0.8637E+02    -0.8637E+02    -0.8637E+02    -0.8637E+02    -0.8638E+02    -0.8638E+02    -0.8639E+02    -0.8640E+02    -0.8641E+02    -0.8642E+02    -0.8643E+02    -0.8644E+02    -0.8646E+02    -0.8647E+02    -0.8648E+02    -0.8650E+02    -0.8652E+02    -0.8653E+02    -0.8655E+02    -0.8657E+02    -0.8659E+02    -0.8661E+02    -0.8663E+02    -0.8665E+02    -0.8667E+02    -0.8670E+02    -0.8672E+02    -0.8674E+02    -0.8677E+02    -0.8679E+02    -0.8682E+02    -0.8684E+02    -0.8687E+02    -0.8689E+02    -0.8692E+02    -0.8694E+02    -0.8697E+02    -0.8699E+02    -0.8702E+02    -0.8705E+02    -0.8707E+02    -0.8709E+02    -0.8712E+02    -0.8714E+02    -0.8716E+02    -0.8718E+02    -0.8719E+02    -0.8720E+02    -0.8721E+02    -0.8721E+02
    -0.8722E+02    -0.8722E+02    -0.8722E+02    -0.8721E+02    -0.8720E+02    -0.8718E+02    -0.8716E+02    -0.8714E+02    -0.8712E+02    -0.8710E+02    -0.8708E+02    -0.8706E+02    -0.8704E+02    -0.8702E+02    -0.8700E+02    -0.8697E+02    -0.8695E+02    -0.8693E+02    -0.8691E+02    -0.8689E+02    -0.8687E+02    -0.8685E+02    -0.8682E+02    -0.8680E+02    -0.8679E+02    -0.8677E+02    -0.8675E+02    -0.8673E+02    -0.8671E+02    -0.8670E+02    -0.8668E+02    -0.8666E+02    -0.8665E+02    -0.8663E+02    -0.8662E+02    -0.8661E+02    -0.8660E+02    -0.8658E+02    -0.8657E+02    -0.8656E+02    -0.8655E+02    -0.8655E+02    -0.8654E+02    -0.8653E+02    -0.8653E+02    -0.8652E+02    -0.8652E+02    -0.8652E+02    -0.8652E+02    -0.8652E+02    -0.8652E+02    -0.8652E+02    -0.8652E+02    -0.8652E+02    -0.8653E+02    -0.8653E+02    -0.8654E+02    -0.8654E+02    -0.8655E+02    -0.8656E+02    -0.8657E+02    -0.8658E+02    -0.8659E+02    -0.8660E+02    -0.8661E+02    -0.8663E+02    -0.8664E+02    -0.8666E+02    -0.8667E+02    -0.8669E+02    -0.8670E+02    -0.8672E+02    -0.8674E+02    -0.8676E+02    -0.8677E+02    -0.8679E+02    -0.8681E+02    -0.8683E+02    -0.8685E+02    -0.8687E+02    -0.8689E+02    -0.8692E+02    -0.8694E+02    -0.8696E+02    -0.8698E+02    -0.8700E+02    -0.8702E+02    -0.8704E+02    -0.8707E+02    -0.8709E+02    -0.8711E+02    -0.8713E+02    -0.8715E+02    -0.8717E+02    -0.8718E+02    -0.8720E+02    -0.8721E+02    -0.8722E+02    -0.8723E+02    -0.8723E+02
    -0.8724E+02    -0.8724E+02    -0.8724E+02    -0.8723E+02    -0.8722E+02    -0.8721E+02    -0.8719E+02    -0.8718E+02    -0.8716E+02    -0.8714E+02    -0.8712E+02    -0.8711E+02    -0.8709E+02    -0.8707E+02    -0.8705E+02    -0.8703E+02    -0.8702E+02    -0.8700E+02    -0.8698E+02    -0.8696E+02    -0.8695E+02    -0.8693E+02    -0.8691E+02    -0.8689E+02    -0.8688E+02    -0.8686E+02    -0.8685E+02    -0.8683E+02    -0.8682E+02    -0.8680E+02    -0.8679E+02    -0.8678E+02    -0.8677E+02    -0.8675E+02    -0.8674E+02    -0.8673E+02    -0.8672E+02    -0.8671E+02    -0.8670E+02    -0.8670E+02    -0.8669E+02    -0.8668E+02    -0.8668E+02    -0.8667E+02    -0.8667E+02    -0.8666E+02    -0.8666E+02    -0.8666E+02    -0.8666E+02    -0.8666E+02    -0.8666E+02    -0.8666E+02    -0.8666E+02    -0.8666E+02    -0.8667E+02    -0.8667E+02    -0.8667E+02    -0.8668E+02    -0.8669E+02    -0.8669E+02    -0.8670E+02    -0.8671E+02    -0.8672E+02    -0.8673E+02    -0.8674E+02    -0.8675E+02    -0.8676E+02    -0.8677E+02    -0.8678E+02    -0.8680E+02    -0.8681E+02    -0.8682E+02    -0.8684E+02    -0.8685E+02    -0.8687E+02    -0.8688E+02    -0.8690E+02    -0.8692E+02    -0.8693E+02    -0.8695E+02    -0.8697E+02    -0.8699E+02    -0.8700E+02    -0.8702E+02    -0.8704E+02    -0.8706E+02    -0.8707E+02    -0.8709E+02    -0.8711E+02    -0.8713E+02    -0.8715E+02    -0.8716E+02    -0.8718E+02    -0.8719E+02    -0.8721E+02    -0.8722E+02    -0.8723E+02    -0.8724E+02    -0.8724E+02    -0.8724E+02
    -0.8726E+02    -0.8726E+02    -0.8725E+02    -0.8725E+02    -0.8724E+02    -0.8723E+02    -0.8722E+02    -0.8721E+02    -0.8719E+02    -0.8718E+02    -0.8716E+02    -0.8715E+02    -0.8714E+02    -0.8712E+02    -0.8711E+02    -0.8709E+02    -0.8708E+02    -0.8706E+02    -0.8705E+02    -0.8703E+02    -0.8702E+02    -0.8701E+02    -0.8699E+02    -0.8698E+02    -0.8697E+02    -0.8695E+02    -0.8694E+02    -0.8693E+02    -0.8692E+02    -0.8691E+02    -0.8690E+02    -0.8689E+02    -0.8688E+02    -0.8687E+02    -0.8686E+02    -0.8685E+02    -0.8684E+02    -0.8684E+02    -0.8683E+02    -0.8682E+02    -0.8682E+02    -0.8681E+02    -0.8681E+02    -0.8680E+02    -0.8680E+02    -0.8680E+02    -0.8679E+02    -0.8679E+02    -0.8679E+02    -0.8679E+02    -0.8679E+02    -0.8679E+02    -0.8679E+02    -0.8680E+02    -0.8680E+02    -0.8680E+02    -0.8680E+02    -0.8681E+02    -0.8681E+02    -0.8682E+02    -0.8683E+02    -0.8683E+02    -0.8684E+02    -0.8685E+02    -0.8685E+02    -0.8686E+02    -0.8687E+02    -0.8688E+02    -0.8689E+02    -0.8690E+02    -0.8691E+02    -0.8692E+02    -0.8694E+02    -0.8695E+02    -0.8696E+02    -0.8697E+02    -0.8699E+02    -0.8700E+02    -0.8701E+02    -0.8703E+02    -0.8704E+02    -0.8705E+02    -0.8707E+02    -0.8708E+02    -0.8710E+02    -0.8711E+02    -0.8712E+02    -0.8714E+02    -0.8715E+02    -0.8717E+02    -0.8718E+02    -0.8719E+02    -0.8721E+02    -0.8722E+02    -0.8723E+02    -0.8724E+02    -0.8725E+02    -0.8726E+02    -0.8726E+02    -0.8726E+02
    -0.8727E+02    -0.8727E+02    -0.8727E+02    -0.8727E+02    -0.8726E+02    -0.8725E+02    -0.8724E+02    -0.8723E+02    -0.8722E+02    -0.8721E+02    -0.8720E+02    -0.8719E+02    -0.8718E+02    -0.8717E+02    -0.8716E+02    -0.8715E+02    -0.8713E+02    -0.8712E+02    -0.8711E+02    -0.8710E+02    -0.8709E+02    -0.8708E+02    -0.8707E+02    -0.8706E+02    -0.8705E+02    -0.8704E+02    -0.8703E+02    -0.8702E+02    -0.8701E+02    -0.8700E+02    -0.8700E+02    -0.8699E+02    -0.8698E+02    -0.8697E+02    -0.8697E+02    -0.8696E+02    -0.8695E+02    -0.8695E+02    -0.8694E+02    -0.8694E+02    -0.8693E+02    -0.8693E+02    -0.8693E+02    -0.8692E+02    -0.8692E+02    -0.8692E+02    -0.8692E+02    -0.8691E+02    -0.8691E+02    -0.8691E+02    -0.8691E+02    -0.8691E+02    -0.8692E+02    -0.8692E+02    -0.8692E+02    -0.8692E+02    -0.8692E+02    -0.8693E+02    -0.8693E+02    -0.8694E+02    -0.8694E+02    -0.8694E+02    -0.8695E+02    -0.8696E+02    -0.8696E+02    -0.8697E+02    -0.8698E+02    -0.8698E+02    -0.8699E+02    -0.8700E+02    -0.8701E+02    -0.8702E+02    -0.8702E+02    -0.8703E+02    -0.8704E+02    -0.8705E+02    -0.8706E+02    -0.8707E+02    -0.8708E+02    -0.8709E+02    -0.8710E+02    -0.8712E+02    -0.8713E+02    -0.8714E+02    -0.8715E+02    -0.8716E+02    -0.8717E+02    -0.8718E+02    -0.8719E+02    -0.8720E+02    -0.8721E+02    -0.8722E+02    -0.8723E+02    -0.8724E+02    -0.8725E+02    -0.8726E+02    -0.8727E+02    -0.8727E+02    -0.8727E+02    -0.8727E+02
    -0.8729E+02    -0.8729E+02    -0.8728E+02    -0.8728E+02    -0.8728E+02    -0.8727E+02    -0.8726E+02    -0.8726E+02    -0.8725E+02    -0.8724E+02    -0.8723E+02    -0.8722E+02    -0.8722E+02    -0.8721E+02    -0.8720E+02    -0.8719E+02    -0.8718E+02    -0.8717E+02    -0.8717E+02    -0.8716E+02    -0.8715E+02    -0.8714E+02    -0.8713E+02    -0.8713E+02    -0.8712E+02    -0.8711E+02    -0.8710E+02    -0.8710E+02    -0.8709E+02    -0.8709E+02    -0.8708E+02    -0.8707E+02    -0.8707E+02    -0.8706E+02    -0.8706E+02    -0.8705E+02    -0.8705E+02    -0.8704E+02    -0.8704E+02    -0.8704E+02    -0.8703E+02    -0.8703E+02    -0.8703E+02    -0.8702E+02    -0.8702E+02    -0.8702E+02    -0.8702E+02    -0.8702E+02    -0.8702E+02    -0.8702E+02    -0.8702E+02    -0.8702E+02    -0.8702E+02    -0.8702E+02    -0.8702E+02    -0.8702E+02    -0.8703E+02    -0.8703E+02    -0.8703E+02    -0.8703E+02    -0.8704E+02    -0.8704E+02    -0.8705E+02    -0.8705E+02    -0.8705E+02    -0.8706E+02    -0.8706E+02    -0.8707E+02    -0.8708E+02    -0.8708E+02    -0.8709E+02    -0.8709E+02    -0.8710E+02    -0.8711E+02    -0.8711E+02    -0.8712E+02    -0.8713E+02    -0.8714E+02    -0.8714E+02    -0.8715E+02    -0.8716E+02    -0.8717E+02    -0.8718E+02    -0.8718E+02    -0.8719E+02    -0.8720E+02    -0.8721E+02    -0.8722E+02    -0.8723E+02    -0.8723E+02    -0.8724E+02    -0.8725E+02    -0.8726E+02    -0.8726E+02    -0.8727E+02    -0.8728E+02    -0.8728E+02    -0.8728E+02    -0.8729E+02    -0.8729E+02
    -0.8729E+02    -0.8729E+02    -0.8729E+02    -0.8729E+02    -0.8729E+02    -0.8728E+02    -0.8728E+02    -0.8727E+02    -0.8727E+02    -0.8726E+02    -0.8725E+02    -0.8725E+02    -0.8724E+02    -0.8723E+02    -0.8723E+02    -0.8722E+02    -0.8722E+02    -0.8721E+02    -0.8720E+02    -0.8720E+02    -0.8719E+02    -0.8718E+02    -0.8718E+02    -0.8717E+02    -0.8717E+02    -0.8716E+02    -0.8716E+02    -0.8715E+02    -0.8714E+02    -0.8714E+02    -0.8713E+02    -0.8713E+02    -0.8713E+02    -0.8712E+02    -0.8712E+02    -0.8711E+02    -0.8711E+02    -0.8711E+02    -0.8710E+02    -0.8710E+02    -0.8710E+02    -0.8710E+02    -0.8709E+02    -0.8709E+02    -0.8709E+02    -0.8709E+02    -0.8709E+02    -0.8709E+02    -0.8709E+02    -0.8709E+02    -0.8709E+02    -0.8709E+02    -0.8709E+02    -0.8709E+02    -0.8709E+02    -0.8709E+02    -0.8709E+02    -0.8710E+02    -0.8710E+02    -0.8710E+02    -0.8710E+02    -0.8711E+02    -0.8711E+02    -0.8711E+02    -0.8712E+02    -0.8712E+02    -0.8712E+02    -0.8713E+02    -0.8713E+02    -0.8714E+02    -0.8714E+02    -0.8715E+02    -0.8715E+02    -0.8716E+02    -0.8716E+02    -0.8717E+02    -0.8717E+02    -0.8718E+02    -0.8719E+02    -0.8719E+02    -0.8720E+02    -0.8720E+02    -0.8721E+02    -0.8722E+02    -0.8722E+02    -0.8723E+02    -0.8724E+02    -0.8724E+02    -0.8725E+02    -0.8725E+02    -0.8726E+02    -0.8727E+02    -0.8727E+02    -0.8728E+02    -0.8728E+02    -0.8729E+02    -0.8729E+02    -0.8729E+02    -0.8729E+02    -0.8729E+02
    -0.8729E+02    -0.8729E+02    -0.8729E+02    -0.8729E+02    -0.8729E+02    -0.8728E+02    -0.8728E+02    -0.8727E+02    -0.8727E+02    -0.8726E+02    -0.8725E+02    -0.8725E+02    -0.8724E+02    -0.8723E+02    -0.8723E+02    -0.8722E+02    -0.8722E+02    -0.8721E+02    -0.8720E+02    -0.8720E+02    -0.8719E+02    -0.8718E+02    -0.8718E+02    -0.8717E+02    -0.8717E+02    -0.8716E+02    -0.8716E+02    -0.8715E+02    -0.8714E+02    -0.8714E+02    -0.8713E+02    -0.8713E+02    -0.8713E+02    -0.8712E+02    -0.8712E+02    -0.8711E+02    -0.8711E+02    -0.8711E+02    -0.8710E+02    -0.8710E+02    -0.8710E+02    -0.8710E+02    -0.8709E+02    -0.8709E+02    -0.8709E+02    -0.8709E+02    -0.8709E+02    -0.8709E+02    -0.8709E+02    -0.8709E+02    -0.8709E+02    -0.8709E+02    -0.8709E+02    -0.8709E+02    -0.8709E+02    -0.8709E+02    -0.8709E+02    -0.8710E+02    -0.8710E+02    -0.8710E+02    -0.8710E+02    -0.8711E+02    -0.8711E+02    -0.8711E+02    -0.8712E+02    -0.8712E+02    -0.8712E+02    -0.8713E+02    -0.8713E+02    -0.8714E+02    -0.8714E+02    -0.8715E+02    -0.8715E+02    -0.8716E+02    -0.8716E+02    -0.8717E+02    -0.8717E+02    -0.8718E+02    -0.8719E+02    -0.8719E+02    -0.8720E+02    -0.8720E+02    -0.8721E+02    -0.8722E+02    -0.8722E+02    -0.8723E+02    -0.8724E+02    -0.8724E+02    -0.8725E+02    -0.8725E+02    -0.8726E+02    -0.8727E+02    -0.8727E+02    -0.8728E+02    -0.8728E+02    -0.8729E+02    -0.8729E+02    -0.8729E+02    -0.8729E+02    -0.8729E+02
