# Supplementary material for: Electrical Pacing of Cardiac Tissue Including Potassium Inward Rectification
Source: PLoS One. 2015 Jun 9;10(6):e0127837. doi: 10.1371/journal.pone.0127837 (PMC4461281; doi:10.1371/journal.pone.0127837)
Supplement: S1 Data — (ZIP) [file pone.0127837.s001.zip › All-Data/Fig4-Data/BDT281/Vm144.txt]

    -0.8733E+02    -0.8729E+02    -0.8729E+02    -0.8729E+02    -0.8728E+02    -0.8728E+02    -0.8727E+02    -0.8727E+02    -0.8726E+02    -0.8726E+02    -0.8725E+02    -0.8724E+02    -0.8724E+02    -0.8723E+02    -0.8722E+02    -0.8721E+02    -0.8721E+02    -0.8720E+02    -0.8719E+02    -0.8719E+02    -0.8718E+02    -0.8717E+02    -0.8717E+02    -0.8716E+02    -0.8715E+02    -0.8715E+02    -0.8714E+02    -0.8714E+02    -0.8713E+02    -0.8713E+02    -0.8712E+02    -0.8712E+02    -0.8711E+02    -0.8711E+02    -0.8710E+02    -0.8710E+02    -0.8709E+02    -0.8709E+02    -0.8709E+02    -0.8708E+02    -0.8708E+02    -0.8708E+02    -0.8708E+02    -0.8708E+02    -0.8707E+02    -0.8707E+02    -0.8707E+02    -0.8707E+02    -0.8707E+02    -0.8707E+02    -0.8707E+02    -0.8707E+02    -0.8707E+02    -0.8707E+02    -0.8707E+02    -0.8707E+02    -0.8708E+02    -0.8708E+02    -0.8708E+02    -0.8708E+02    -0.8709E+02    -0.8709E+02    -0.8709E+02    -0.8710E+02    -0.8710E+02    -0.8710E+02    -0.8711E+02    -0.8711E+02    -0.8712E+02    -0.8712E+02    -0.8713E+02    -0.8713E+02    -0.8714E+02    -0.8715E+02    -0.8715E+02    -0.8716E+02    -0.8716E+02    -0.8717E+02    -0.8718E+02    -0.8718E+02    -0.8719E+02    -0.8720E+02    -0.8720E+02    -0.8721E+02    -0.8722E+02    -0.8722E+02    -0.8723E+02    -0.8724E+02    -0.8724E+02    -0.8725E+02    -0.8726E+02    -0.8726E+02    -0.8727E+02    -0.8727E+02    -0.8728E+02    -0.8728E+02    -0.8729E+02    -0.8729E+02    -0.8729E+02    -0.8729E+02
    -0.8729E+02    -0.8729E+02    -0.8729E+02    -0.8729E+02    -0.8728E+02    -0.8728E+02    -0.8727E+02    -0.8727E+02    -0.8726E+02    -0.8726E+02    -0.8725E+02    -0.8724E+02    -0.8724E+02    -0.8723E+02    -0.8722E+02    -0.8721E+02    -0.8721E+02    -0.8720E+02    -0.8719E+02    -0.8719E+02    -0.8718E+02    -0.8717E+02    -0.8717E+02    -0.8716E+02    -0.8715E+02    -0.8715E+02    -0.8714E+02    -0.8714E+02    -0.8713E+02    -0.8713E+02    -0.8712E+02    -0.8712E+02    -0.8711E+02    -0.8711E+02    -0.8710E+02    -0.8710E+02    -0.8709E+02    -0.8709E+02    -0.8709E+02    -0.8708E+02    -0.8708E+02    -0.8708E+02    -0.8708E+02    -0.8708E+02    -0.8707E+02    -0.8707E+02    -0.8707E+02    -0.8707E+02    -0.8707E+02    -0.8707E+02    -0.8707E+02    -0.8707E+02    -0.8707E+02    -0.8707E+02    -0.8707E+02    -0.8707E+02    -0.8708E+02    -0.8708E+02    -0.8708E+02    -0.8708E+02    -0.8709E+02    -0.8709E+02    -0.8709E+02    -0.8710E+02    -0.8710E+02    -0.8710E+02    -0.8711E+02    -0.8711E+02    -0.8712E+02    -0.8712E+02    -0.8713E+02    -0.8713E+02    -0.8714E+02    -0.8715E+02    -0.8715E+02    -0.8716E+02    -0.8716E+02    -0.8717E+02    -0.8718E+02    -0.8718E+02    -0.8719E+02    -0.8720E+02    -0.8720E+02    -0.8721E+02    -0.8722E+02    -0.8722E+02    -0.8723E+02    -0.8724E+02    -0.8724E+02    -0.8725E+02    -0.8726E+02    -0.8726E+02    -0.8727E+02    -0.8727E+02    -0.8728E+02    -0.8728E+02    -0.8729E+02    -0.8729E+02    -0.8729E+02    -0.8729E+02
    -0.8728E+02    -0.8728E+02    -0.8728E+02    -0.8728E+02    -0.8727E+02    -0.8727E+02    -0.8726E+02    -0.8725E+02    -0.8724E+02    -0.8723E+02    -0.8723E+02    -0.8722E+02    -0.8721E+02    -0.8720E+02    -0.8719E+02    -0.8718E+02    -0.8717E+02    -0.8716E+02    -0.8715E+02    -0.8715E+02    -0.8714E+02    -0.8713E+02    -0.8712E+02    -0.8711E+02    -0.8710E+02    -0.8710E+02    -0.8709E+02    -0.8708E+02    -0.8707E+02    -0.8707E+02    -0.8706E+02    -0.8705E+02    -0.8705E+02    -0.8704E+02    -0.8704E+02    -0.8703E+02    -0.8703E+02    -0.8702E+02    -0.8702E+02    -0.8701E+02    -0.8701E+02    -0.8701E+02    -0.8700E+02    -0.8700E+02    -0.8700E+02    -0.8700E+02    -0.8700E+02    -0.8700E+02    -0.8700E+02    -0.8699E+02    -0.8699E+02    -0.8700E+02    -0.8700E+02    -0.8700E+02    -0.8700E+02    -0.8700E+02    -0.8700E+02    -0.8701E+02    -0.8701E+02    -0.8701E+02    -0.8702E+02    -0.8702E+02    -0.8702E+02    -0.8703E+02    -0.8703E+02    -0.8704E+02    -0.8705E+02    -0.8705E+02    -0.8706E+02    -0.8706E+02    -0.8707E+02    -0.8708E+02    -0.8708E+02    -0.8709E+02    -0.8710E+02    -0.8711E+02    -0.8712E+02    -0.8712E+02    -0.8713E+02    -0.8714E+02    -0.8715E+02    -0.8716E+02    -0.8717E+02    -0.8718E+02    -0.8718E+02    -0.8719E+02    -0.8720E+02    -0.8721E+02    -0.8722E+02    -0.8723E+02    -0.8724E+02    -0.8724E+02    -0.8725E+02    -0.8726E+02    -0.8727E+02    -0.8727E+02    -0.8728E+02    -0.8728E+02    -0.8728E+02    -0.8728E+02
    -0.8727E+02    -0.8727E+02    -0.8727E+02    -0.8726E+02    -0.8725E+02    -0.8725E+02    -0.8724E+02    -0.8723E+02    -0.8722E+02    -0.8720E+02    -0.8719E+02    -0.8718E+02    -0.8717E+02    -0.8716E+02    -0.8714E+02    -0.8713E+02    -0.8712E+02    -0.8711E+02    -0.8710E+02    -0.8709E+02    -0.8707E+02    -0.8706E+02    -0.8705E+02    -0.8704E+02    -0.8703E+02    -0.8702E+02    -0.8701E+02    -0.8700E+02    -0.8699E+02    -0.8698E+02    -0.8697E+02    -0.8696E+02    -0.8695E+02    -0.8695E+02    -0.8694E+02    -0.8693E+02    -0.8693E+02    -0.8692E+02    -0.8691E+02    -0.8691E+02    -0.8690E+02    -0.8690E+02    -0.8690E+02    -0.8689E+02    -0.8689E+02    -0.8689E+02    -0.8689E+02    -0.8688E+02    -0.8688E+02    -0.8688E+02    -0.8688E+02    -0.8688E+02    -0.8688E+02    -0.8689E+02    -0.8689E+02    -0.8689E+02    -0.8689E+02    -0.8690E+02    -0.8690E+02    -0.8691E+02    -0.8691E+02    -0.8692E+02    -0.8692E+02    -0.8693E+02    -0.8694E+02    -0.8694E+02    -0.8695E+02    -0.8696E+02    -0.8697E+02    -0.8698E+02    -0.8698E+02    -0.8699E+02    -0.8700E+02    -0.8701E+02    -0.8702E+02    -0.8703E+02    -0.8704E+02    -0.8706E+02    -0.8707E+02    -0.8708E+02    -0.8709E+02    -0.8710E+02    -0.8711E+02    -0.8712E+02    -0.8714E+02    -0.8715E+02    -0.8716E+02    -0.8717E+02    -0.8718E+02    -0.8720E+02    -0.8721E+02    -0.8722E+02    -0.8723E+02    -0.8724E+02    -0.8725E+02    -0.8726E+02    -0.8726E+02    -0.8727E+02    -0.8727E+02    -0.8727E+02
    -0.8725E+02    -0.8725E+02    -0.8725E+02    -0.8724E+02    -0.8723E+02    -0.8722E+02    -0.8721E+02    -0.8720E+02    -0.8718E+02    -0.8717E+02    -0.8715E+02    -0.8714E+02    -0.8712E+02    -0.8711E+02    -0.8709E+02    -0.8708E+02    -0.8706E+02    -0.8704E+02    -0.8703E+02    -0.8701E+02    -0.8700E+02    -0.8698E+02    -0.8697E+02    -0.8696E+02    -0.8694E+02    -0.8693E+02    -0.8692E+02    -0.8690E+02    -0.8689E+02    -0.8688E+02    -0.8687E+02    -0.8686E+02    -0.8684E+02    -0.8683E+02    -0.8683E+02    -0.8682E+02    -0.8681E+02    -0.8680E+02    -0.8679E+02    -0.8679E+02    -0.8678E+02    -0.8677E+02    -0.8677E+02    -0.8676E+02    -0.8676E+02    -0.8676E+02    -0.8675E+02    -0.8675E+02    -0.8675E+02    -0.8675E+02    -0.8675E+02    -0.8675E+02    -0.8675E+02    -0.8676E+02    -0.8676E+02    -0.8676E+02    -0.8677E+02    -0.8677E+02    -0.8678E+02    -0.8678E+02    -0.8679E+02    -0.8680E+02    -0.8680E+02    -0.8681E+02    -0.8682E+02    -0.8683E+02    -0.8684E+02    -0.8685E+02    -0.8686E+02    -0.8687E+02    -0.8688E+02    -0.8690E+02    -0.8691E+02    -0.8692E+02    -0.8693E+02    -0.8695E+02    -0.8696E+02    -0.8698E+02    -0.8699E+02    -0.8700E+02    -0.8702E+02    -0.8703E+02    -0.8705E+02    -0.8706E+02    -0.8708E+02    -0.8710E+02    -0.8711E+02    -0.8713E+02    -0.8714E+02    -0.8716E+02    -0.8717E+02    -0.8719E+02    -0.8720E+02    -0.8721E+02    -0.8722E+02    -0.8724E+02    -0.8724E+02    -0.8725E+02    -0.8726E+02    -0.8726E+02
    -0.8724E+02    -0.8724E+02    -0.8723E+02    -0.8722E+02    -0.8721E+02    -0.8720E+02    -0.8718E+02    -0.8717E+02    -0.8715E+02    -0.8713E+02    -0.8711E+02    -0.8709E+02    -0.8707E+02    -0.8705E+02    -0.8703E+02    -0.8701E+02    -0.8699E+02    -0.8698E+02    -0.8696E+02    -0.8694E+02    -0.8692E+02    -0.8690E+02    -0.8688E+02    -0.8686E+02    -0.8685E+02    -0.8683E+02    -0.8681E+02    -0.8680E+02    -0.8678E+02    -0.8677E+02    -0.8675E+02    -0.8674E+02    -0.8673E+02    -0.8671E+02    -0.8670E+02    -0.8669E+02    -0.8668E+02    -0.8667E+02    -0.8666E+02    -0.8665E+02    -0.8664E+02    -0.8664E+02    -0.8663E+02    -0.8662E+02    -0.8662E+02    -0.8661E+02    -0.8661E+02    -0.8661E+02    -0.8661E+02    -0.8661E+02    -0.8661E+02    -0.8661E+02    -0.8661E+02    -0.8661E+02    -0.8662E+02    -0.8662E+02    -0.8663E+02    -0.8663E+02    -0.8664E+02    -0.8665E+02    -0.8665E+02    -0.8666E+02    -0.8667E+02    -0.8668E+02    -0.8669E+02    -0.8671E+02    -0.8672E+02    -0.8673E+02    -0.8675E+02    -0.8676E+02    -0.8677E+02    -0.8679E+02    -0.8680E+02    -0.8682E+02    -0.8684E+02    -0.8685E+02    -0.8687E+02    -0.8689E+02    -0.8691E+02    -0.8693E+02    -0.8694E+02    -0.8696E+02    -0.8698E+02    -0.8700E+02    -0.8702E+02    -0.8704E+02    -0.8706E+02    -0.8708E+02    -0.8710E+02    -0.8712E+02    -0.8713E+02    -0.8715E+02    -0.8717E+02    -0.8719E+02    -0.8720E+02    -0.8721E+02    -0.8722E+02    -0.8723E+02    -0.8724E+02    -0.8724E+02
    -0.8722E+02    -0.8722E+02    -0.8721E+02    -0.8720E+02    -0.8719E+02    -0.8717E+02    -0.8715E+02    -0.8713E+02    -0.8711E+02    -0.8709E+02    -0.8707E+02    -0.8704E+02    -0.8702E+02    -0.8700E+02    -0.8697E+02    -0.8695E+02    -0.8693E+02    -0.8690E+02    -0.8688E+02    -0.8686E+02    -0.8683E+02    -0.8681E+02    -0.8679E+02    -0.8677E+02    -0.8675E+02    -0.8673E+02    -0.8671E+02    -0.8669E+02    -0.8667E+02    -0.8665E+02    -0.8663E+02    -0.8662E+02    -0.8660E+02    -0.8658E+02    -0.8657E+02    -0.8655E+02    -0.8654E+02    -0.8653E+02    -0.8652E+02    -0.8651E+02    -0.8650E+02    -0.8649E+02    -0.8648E+02    -0.8647E+02    -0.8647E+02    -0.8646E+02    -0.8646E+02    -0.8646E+02    -0.8646E+02    -0.8645E+02    -0.8645E+02    -0.8646E+02    -0.8646E+02    -0.8646E+02    -0.8647E+02    -0.8647E+02    -0.8648E+02    -0.8649E+02    -0.8649E+02    -0.8650E+02    -0.8651E+02    -0.8652E+02    -0.8654E+02    -0.8655E+02    -0.8656E+02    -0.8658E+02    -0.8659E+02    -0.8661E+02    -0.8662E+02    -0.8664E+02    -0.8666E+02    -0.8668E+02    -0.8670E+02    -0.8672E+02    -0.8674E+02    -0.8676E+02    -0.8678E+02    -0.8680E+02    -0.8682E+02    -0.8684E+02    -0.8686E+02    -0.8689E+02    -0.8691E+02    -0.8693E+02    -0.8696E+02    -0.8698E+02    -0.8700E+02    -0.8703E+02    -0.8705E+02    -0.8707E+02    -0.8709E+02    -0.8712E+02    -0.8714E+02    -0.8716E+02    -0.8717E+02    -0.8719E+02    -0.8720E+02    -0.8721E+02    -0.8722E+02    -0.8722E+02
    -0.8720E+02    -0.8720E+02    -0.8719E+02    -0.8718E+02    -0.8716E+02    -0.8714E+02    -0.8712E+02    -0.8710E+02    -0.8707E+02    -0.8705E+02    -0.8702E+02    -0.8699E+02    -0.8697E+02    -0.8694E+02    -0.8691E+02    -0.8688E+02    -0.8685E+02    -0.8683E+02    -0.8680E+02    -0.8677E+02    -0.8675E+02    -0.8672E+02    -0.8669E+02    -0.8667E+02    -0.8664E+02    -0.8662E+02    -0.8659E+02    -0.8657E+02    -0.8655E+02    -0.8653E+02    -0.8651E+02    -0.8649E+02    -0.8647E+02    -0.8645E+02    -0.8643E+02    -0.8641E+02    -0.8640E+02    -0.8638E+02    -0.8637E+02    -0.8636E+02    -0.8634E+02    -0.8633E+02    -0.8633E+02    -0.8632E+02    -0.8631E+02    -0.8630E+02    -0.8630E+02    -0.8630E+02    -0.8629E+02    -0.8629E+02    -0.8629E+02    -0.8630E+02    -0.8630E+02    -0.8630E+02    -0.8631E+02    -0.8631E+02    -0.8632E+02    -0.8633E+02    -0.8634E+02    -0.8635E+02    -0.8636E+02    -0.8638E+02    -0.8639E+02    -0.8641E+02    -0.8642E+02    -0.8644E+02    -0.8646E+02    -0.8648E+02    -0.8650E+02    -0.8652E+02    -0.8654E+02    -0.8656E+02    -0.8658E+02    -0.8661E+02    -0.8663E+02    -0.8665E+02    -0.8668E+02    -0.8670E+02    -0.8673E+02    -0.8676E+02    -0.8678E+02    -0.8681E+02    -0.8684E+02    -0.8686E+02    -0.8689E+02    -0.8692E+02    -0.8695E+02    -0.8697E+02    -0.8700E+02    -0.8703E+02    -0.8705E+02    -0.8708E+02    -0.8710E+02    -0.8713E+02    -0.8715E+02    -0.8717E+02    -0.8718E+02    -0.8719E+02    -0.8720E+02    -0.8720E+02
    -0.8718E+02    -0.8718E+02    -0.8717E+02    -0.8716E+02    -0.8714E+02    -0.8711E+02    -0.8709E+02    -0.8706E+02    -0.8703E+02    -0.8700E+02    -0.8697E+02    -0.8694E+02    -0.8691E+02    -0.8688E+02    -0.8685E+02    -0.8681E+02    -0.8678E+02    -0.8675E+02    -0.8672E+02    -0.8669E+02    -0.8665E+02    -0.8662E+02    -0.8659E+02    -0.8656E+02    -0.8653E+02    -0.8651E+02    -0.8648E+02    -0.8645E+02    -0.8642E+02    -0.8640E+02    -0.8637E+02    -0.8635E+02    -0.8633E+02    -0.8631E+02    -0.8628E+02    -0.8627E+02    -0.8625E+02    -0.8623E+02    -0.8621E+02    -0.8620E+02    -0.8618E+02    -0.8617E+02    -0.8616E+02    -0.8615E+02    -0.8614E+02    -0.8614E+02    -0.8613E+02    -0.8613E+02    -0.8613E+02    -0.8612E+02    -0.8612E+02    -0.8613E+02    -0.8613E+02    -0.8613E+02    -0.8614E+02    -0.8615E+02    -0.8616E+02    -0.8617E+02    -0.8618E+02    -0.8619E+02    -0.8621E+02    -0.8622E+02    -0.8624E+02    -0.8626E+02    -0.8628E+02    -0.8630E+02    -0.8632E+02    -0.8634E+02    -0.8636E+02    -0.8639E+02    -0.8641E+02    -0.8644E+02    -0.8646E+02    -0.8649E+02    -0.8652E+02    -0.8655E+02    -0.8658E+02    -0.8661E+02    -0.8664E+02    -0.8667E+02    -0.8670E+02    -0.8673E+02    -0.8676E+02    -0.8679E+02    -0.8682E+02    -0.8685E+02    -0.8689E+02    -0.8692E+02    -0.8695E+02    -0.8698E+02    -0.8701E+02    -0.8704E+02    -0.8707E+02    -0.8709E+02    -0.8712E+02    -0.8714E+02    -0.8716E+02    -0.8717E+02    -0.8718E+02    -0.8718E+02
    -0.8716E+02    -0.8716E+02    -0.8715E+02    -0.8713E+02    -0.8711E+02    -0.8709E+02    -0.8706E+02    -0.8703E+02    -0.8699E+02    -0.8696E+02    -0.8692E+02    -0.8689E+02    -0.8685E+02    -0.8681E+02    -0.8678E+02    -0.8674E+02    -0.8670E+02    -0.8667E+02    -0.8663E+02    -0.8659E+02    -0.8656E+02    -0.8652E+02    -0.8649E+02    -0.8645E+02    -0.8642E+02    -0.8639E+02    -0.8636E+02    -0.8632E+02    -0.8629E+02    -0.8626E+02    -0.8624E+02    -0.8621E+02    -0.8618E+02    -0.8616E+02    -0.8613E+02    -0.8611E+02    -0.8609E+02    -0.8607E+02    -0.8605E+02    -0.8603E+02    -0.8602E+02    -0.8600E+02    -0.8599E+02    -0.8598E+02    -0.8597E+02    -0.8596E+02    -0.8595E+02    -0.8595E+02    -0.8595E+02    -0.8595E+02    -0.8595E+02    -0.8595E+02    -0.8595E+02    -0.8596E+02    -0.8597E+02    -0.8597E+02    -0.8598E+02    -0.8600E+02    -0.8601E+02    -0.8603E+02    -0.8604E+02    -0.8606E+02    -0.8608E+02    -0.8610E+02    -0.8612E+02    -0.8615E+02    -0.8617E+02    -0.8620E+02    -0.8622E+02    -0.8625E+02    -0.8628E+02    -0.8631E+02    -0.8634E+02    -0.8637E+02    -0.8640E+02    -0.8644E+02    -0.8647E+02    -0.8650E+02    -0.8654E+02    -0.8657E+02    -0.8661E+02    -0.8664E+02    -0.8668E+02    -0.8672E+02    -0.8675E+02    -0.8679E+02    -0.8683E+02    -0.8686E+02    -0.8690E+02    -0.8693E+02    -0.8697E+02    -0.8700E+02    -0.8703E+02    -0.8706E+02    -0.8709E+02    -0.8712E+02    -0.8714E+02    -0.8715E+02    -0.8716E+02    -0.8716E+02
    -0.8714E+02    -0.8714E+02    -0.8713E+02    -0.8711E+02    -0.8708E+02    -0.8706E+02    -0.8702E+02    -0.8699E+02    -0.8695E+02    -0.8691E+02    -0.8687E+02    -0.8683E+02    -0.8679E+02    -0.8675E+02    -0.8671E+02    -0.8667E+02    -0.8662E+02    -0.8658E+02    -0.8654E+02    -0.8650E+02    -0.8646E+02    -0.8642E+02    -0.8638E+02    -0.8634E+02    -0.8630E+02    -0.8627E+02    -0.8623E+02    -0.8619E+02    -0.8616E+02    -0.8612E+02    -0.8609E+02    -0.8606E+02    -0.8603E+02    -0.8600E+02    -0.8597E+02    -0.8595E+02    -0.8592E+02    -0.8590E+02    -0.8588E+02    -0.8586E+02    -0.8584E+02    -0.8582E+02    -0.8581E+02    -0.8579E+02    -0.8578E+02    -0.8577E+02    -0.8577E+02    -0.8576E+02    -0.8576E+02    -0.8576E+02    -0.8576E+02    -0.8576E+02    -0.8577E+02    -0.8577E+02    -0.8578E+02    -0.8579E+02    -0.8580E+02    -0.8582E+02    -0.8583E+02    -0.8585E+02    -0.8587E+02    -0.8589E+02    -0.8591E+02    -0.8594E+02    -0.8596E+02    -0.8599E+02    -0.8602E+02    -0.8605E+02    -0.8608E+02    -0.8611E+02    -0.8614E+02    -0.8618E+02    -0.8621E+02    -0.8625E+02    -0.8628E+02    -0.8632E+02    -0.8636E+02    -0.8640E+02    -0.8644E+02    -0.8648E+02    -0.8652E+02    -0.8656E+02    -0.8660E+02    -0.8664E+02    -0.8668E+02    -0.8672E+02    -0.8676E+02    -0.8680E+02    -0.8684E+02    -0.8688E+02    -0.8692E+02    -0.8696E+02    -0.8700E+02    -0.8703E+02    -0.8706E+02    -0.8709E+02    -0.8711E+02    -0.8713E+02    -0.8714E+02    -0.8714E+02
    -0.8711E+02    -0.8711E+02    -0.8710E+02    -0.8708E+02    -0.8706E+02    -0.8702E+02    -0.8699E+02    -0.8695E+02    -0.8691E+02    -0.8687E+02    -0.8682E+02    -0.8678E+02    -0.8673E+02    -0.8668E+02    -0.8664E+02    -0.8659E+02    -0.8654E+02    -0.8650E+02    -0.8645E+02    -0.8640E+02    -0.8636E+02    -0.8631E+02    -0.8627E+02    -0.8622E+02    -0.8618E+02    -0.8614E+02    -0.8610E+02    -0.8605E+02    -0.8602E+02    -0.8598E+02    -0.8594E+02    -0.8590E+02    -0.8587E+02    -0.8584E+02    -0.8580E+02    -0.8577E+02    -0.8575E+02    -0.8572E+02    -0.8569E+02    -0.8567E+02    -0.8565E+02    -0.8563E+02    -0.8561E+02    -0.8560E+02    -0.8559E+02    -0.8558E+02    -0.8557E+02    -0.8556E+02    -0.8556E+02    -0.8556E+02    -0.8556E+02    -0.8556E+02    -0.8557E+02    -0.8557E+02    -0.8558E+02    -0.8560E+02    -0.8561E+02    -0.8563E+02    -0.8564E+02    -0.8566E+02    -0.8569E+02    -0.8571E+02    -0.8574E+02    -0.8576E+02    -0.8579E+02    -0.8582E+02    -0.8585E+02    -0.8589E+02    -0.8592E+02    -0.8596E+02    -0.8600E+02    -0.8604E+02    -0.8608E+02    -0.8612E+02    -0.8616E+02    -0.8620E+02    -0.8624E+02    -0.8629E+02    -0.8633E+02    -0.8638E+02    -0.8642E+02    -0.8647E+02    -0.8651E+02    -0.8656E+02    -0.8661E+02    -0.8665E+02    -0.8670E+02    -0.8674E+02    -0.8679E+02    -0.8683E+02    -0.8688E+02    -0.8692E+02    -0.8696E+02    -0.8700E+02    -0.8703E+02    -0.8706E+02    -0.8709E+02    -0.8711E+02    -0.8712E+02    -0.8712E+02
    -0.8709E+02    -0.8709E+02    -0.8708E+02    -0.8706E+02    -0.8703E+02    -0.8699E+02    -0.8695E+02    -0.8691E+02    -0.8686E+02    -0.8682E+02    -0.8677E+02    -0.8672E+02    -0.8667E+02    -0.8661E+02    -0.8656E+02    -0.8651E+02    -0.8646E+02    -0.8641E+02    -0.8635E+02    -0.8630E+02    -0.8625E+02    -0.8620E+02    -0.8615E+02    -0.8610E+02    -0.8605E+02    -0.8600E+02    -0.8596E+02    -0.8591E+02    -0.8586E+02    -0.8582E+02    -0.8578E+02    -0.8574E+02    -0.8570E+02    -0.8566E+02    -0.8563E+02    -0.8559E+02    -0.8556E+02    -0.8553E+02    -0.8550E+02    -0.8547E+02    -0.8545E+02    -0.8543E+02    -0.8541E+02    -0.8539E+02    -0.8538E+02    -0.8537E+02    -0.8536E+02    -0.8535E+02    -0.8535E+02    -0.8534E+02    -0.8534E+02    -0.8535E+02    -0.8535E+02    -0.8536E+02    -0.8537E+02    -0.8539E+02    -0.8540E+02    -0.8542E+02    -0.8544E+02    -0.8547E+02    -0.8549E+02    -0.8552E+02    -0.8555E+02    -0.8558E+02    -0.8561E+02    -0.8565E+02    -0.8568E+02    -0.8572E+02    -0.8576E+02    -0.8580E+02    -0.8585E+02    -0.8589E+02    -0.8593E+02    -0.8598E+02    -0.8603E+02    -0.8608E+02    -0.8612E+02    -0.8617E+02    -0.8622E+02    -0.8627E+02    -0.8632E+02    -0.8638E+02    -0.8643E+02    -0.8648E+02    -0.8653E+02    -0.8658E+02    -0.8663E+02    -0.8668E+02    -0.8673E+02    -0.8678E+02    -0.8683E+02    -0.8688E+02    -0.8692E+02    -0.8696E+02    -0.8700E+02    -0.8704E+02    -0.8706E+02    -0.8709E+02    -0.8710E+02    -0.8710E+02
    -0.8707E+02    -0.8707E+02    -0.8705E+02    -0.8703E+02    -0.8700E+02    -0.8696E+02    -0.8692E+02    -0.8687E+02    -0.8682E+02    -0.8677E+02    -0.8671E+02    -0.8666E+02    -0.8660E+02    -0.8654E+02    -0.8649E+02    -0.8643E+02    -0.8637E+02    -0.8631E+02    -0.8625E+02    -0.8620E+02    -0.8614E+02    -0.8608E+02    -0.8603E+02    -0.8597E+02    -0.8592E+02    -0.8586E+02    -0.8581E+02    -0.8576E+02    -0.8571E+02    -0.8566E+02    -0.8561E+02    -0.8556E+02    -0.8552E+02    -0.8548E+02    -0.8544E+02    -0.8540E+02    -0.8536E+02    -0.8533E+02    -0.8529E+02    -0.8526E+02    -0.8524E+02    -0.8521E+02    -0.8519E+02    -0.8517E+02    -0.8515E+02    -0.8514E+02    -0.8513E+02    -0.8512E+02    -0.8512E+02    -0.8511E+02    -0.8512E+02    -0.8512E+02    -0.8513E+02    -0.8514E+02    -0.8515E+02    -0.8516E+02    -0.8518E+02    -0.8520E+02    -0.8523E+02    -0.8525E+02    -0.8528E+02    -0.8531E+02    -0.8535E+02    -0.8538E+02    -0.8542E+02    -0.8546E+02    -0.8550E+02    -0.8555E+02    -0.8559E+02    -0.8564E+02    -0.8569E+02    -0.8574E+02    -0.8579E+02    -0.8584E+02    -0.8589E+02    -0.8594E+02    -0.8600E+02    -0.8605E+02    -0.8611E+02    -0.8617E+02    -0.8622E+02    -0.8628E+02    -0.8634E+02    -0.8639E+02    -0.8645E+02    -0.8651E+02    -0.8656E+02    -0.8662E+02    -0.8667E+02    -0.8673E+02    -0.8678E+02    -0.8683E+02    -0.8688E+02    -0.8693E+02    -0.8697E+02    -0.8701E+02    -0.8704E+02    -0.8706E+02    -0.8708E+02    -0.8708E+02
    -0.8705E+02    -0.8705E+02    -0.8703E+02    -0.8700E+02    -0.8697E+02    -0.8693E+02    -0.8688E+02    -0.8683E+02    -0.8677E+02    -0.8672E+02    -0.8666E+02    -0.8659E+02    -0.8653E+02    -0.8647E+02    -0.8641E+02    -0.8634E+02    -0.8628E+02    -0.8621E+02    -0.8615E+02    -0.8609E+02    -0.8602E+02    -0.8596E+02    -0.8590E+02    -0.8583E+02    -0.8577E+02    -0.8571E+02    -0.8565E+02    -0.8560E+02    -0.8554E+02    -0.8548E+02    -0.8543E+02    -0.8538E+02    -0.8533E+02    -0.8528E+02    -0.8523E+02    -0.8519E+02    -0.8515E+02    -0.8511E+02    -0.8507E+02    -0.8504E+02    -0.8501E+02    -0.8498E+02    -0.8495E+02    -0.8493E+02    -0.8491E+02    -0.8490E+02    -0.8488E+02    -0.8488E+02    -0.8487E+02    -0.8487E+02    -0.8487E+02    -0.8487E+02    -0.8488E+02    -0.8489E+02    -0.8491E+02    -0.8493E+02    -0.8495E+02    -0.8497E+02    -0.8500E+02    -0.8503E+02    -0.8506E+02    -0.8510E+02    -0.8514E+02    -0.8518E+02    -0.8522E+02    -0.8526E+02    -0.8531E+02    -0.8536E+02    -0.8541E+02    -0.8546E+02    -0.8552E+02    -0.8557E+02    -0.8563E+02    -0.8569E+02    -0.8575E+02    -0.8581E+02    -0.8587E+02    -0.8593E+02    -0.8599E+02    -0.8605E+02    -0.8612E+02    -0.8618E+02    -0.8624E+02    -0.8631E+02    -0.8637E+02    -0.8643E+02    -0.8649E+02    -0.8655E+02    -0.8661E+02    -0.8667E+02    -0.8673E+02    -0.8679E+02    -0.8684E+02    -0.8689E+02    -0.8694E+02    -0.8698E+02    -0.8701E+02    -0.8704E+02    -0.8705E+02    -0.8705E+02
    -0.8702E+02    -0.8702E+02    -0.8700E+02    -0.8698E+02    -0.8694E+02    -0.8689E+02    -0.8684E+02    -0.8678E+02    -0.8672E+02    -0.8666E+02    -0.8660E+02    -0.8653E+02    -0.8646E+02    -0.8639E+02    -0.8632E+02    -0.8625E+02    -0.8618E+02    -0.8611E+02    -0.8604E+02    -0.8597E+02    -0.8590E+02    -0.8583E+02    -0.8576E+02    -0.8569E+02    -0.8562E+02    -0.8556E+02    -0.8549E+02    -0.8543E+02    -0.8536E+02    -0.8530E+02    -0.8524E+02    -0.8518E+02    -0.8512E+02    -0.8507E+02    -0.8502E+02    -0.8497E+02    -0.8492E+02    -0.8488E+02    -0.8483E+02    -0.8480E+02    -0.8476E+02    -0.8473E+02    -0.8470E+02    -0.8467E+02    -0.8465E+02    -0.8463E+02    -0.8462E+02    -0.8461E+02    -0.8460E+02    -0.8460E+02    -0.8460E+02    -0.8461E+02    -0.8462E+02    -0.8463E+02    -0.8465E+02    -0.8467E+02    -0.8469E+02    -0.8472E+02    -0.8475E+02    -0.8479E+02    -0.8482E+02    -0.8486E+02    -0.8491E+02    -0.8495E+02    -0.8500E+02    -0.8505E+02    -0.8511E+02    -0.8516E+02    -0.8522E+02    -0.8528E+02    -0.8534E+02    -0.8540E+02    -0.8547E+02    -0.8553E+02    -0.8560E+02    -0.8566E+02    -0.8573E+02    -0.8580E+02    -0.8587E+02    -0.8594E+02    -0.8601E+02    -0.8608E+02    -0.8615E+02    -0.8621E+02    -0.8628E+02    -0.8635E+02    -0.8642E+02    -0.8649E+02    -0.8655E+02    -0.8662E+02    -0.8668E+02    -0.8674E+02    -0.8680E+02    -0.8686E+02    -0.8691E+02    -0.8695E+02    -0.8699E+02    -0.8701E+02    -0.8703E+02    -0.8703E+02
    -0.8700E+02    -0.8700E+02    -0.8698E+02    -0.8695E+02    -0.8691E+02    -0.8686E+02    -0.8680E+02    -0.8674E+02    -0.8668E+02    -0.8661E+02    -0.8654E+02    -0.8647E+02    -0.8639E+02    -0.8632E+02    -0.8624E+02    -0.8616E+02    -0.8609E+02    -0.8601E+02    -0.8593E+02    -0.8585E+02    -0.8577E+02    -0.8570E+02    -0.8562E+02    -0.8554E+02    -0.8547E+02    -0.8539E+02    -0.8532E+02    -0.8525E+02    -0.8518E+02    -0.8511E+02    -0.8504E+02    -0.8497E+02    -0.8491E+02    -0.8485E+02    -0.8479E+02    -0.8473E+02    -0.8468E+02    -0.8462E+02    -0.8458E+02    -0.8453E+02    -0.8449E+02    -0.8446E+02    -0.8442E+02    -0.8439E+02    -0.8437E+02    -0.8435E+02    -0.8433E+02    -0.8432E+02    -0.8431E+02    -0.8431E+02    -0.8431E+02    -0.8432E+02    -0.8433E+02    -0.8435E+02    -0.8436E+02    -0.8439E+02    -0.8442E+02    -0.8445E+02    -0.8448E+02    -0.8452E+02    -0.8457E+02    -0.8461E+02    -0.8466E+02    -0.8471E+02    -0.8477E+02    -0.8483E+02    -0.8489E+02    -0.8495E+02    -0.8502E+02    -0.8508E+02    -0.8515E+02    -0.8522E+02    -0.8529E+02    -0.8537E+02    -0.8544E+02    -0.8551E+02    -0.8559E+02    -0.8566E+02    -0.8574E+02    -0.8582E+02    -0.8589E+02    -0.8597E+02    -0.8605E+02    -0.8612E+02    -0.8620E+02    -0.8627E+02    -0.8635E+02    -0.8642E+02    -0.8649E+02    -0.8656E+02    -0.8663E+02    -0.8670E+02    -0.8676E+02    -0.8682E+02    -0.8687E+02    -0.8692E+02    -0.8696E+02    -0.8699E+02    -0.8701E+02    -0.8701E+02
    -0.8697E+02    -0.8697E+02    -0.8695E+02    -0.8692E+02    -0.8688E+02    -0.8682E+02    -0.8676E+02    -0.8670E+02    -0.8663E+02    -0.8655E+02    -0.8648E+02    -0.8640E+02    -0.8632E+02    -0.8624E+02    -0.8615E+02    -0.8607E+02    -0.8599E+02    -0.8590E+02    -0.8581E+02    -0.8573E+02    -0.8564E+02    -0.8556E+02    -0.8547E+02    -0.8539E+02    -0.8530E+02    -0.8522E+02    -0.8514E+02    -0.8506E+02    -0.8498E+02    -0.8490E+02    -0.8482E+02    -0.8475E+02    -0.8467E+02    -0.8460E+02    -0.8454E+02    -0.8447E+02    -0.8441E+02    -0.8435E+02    -0.8430E+02    -0.8425E+02    -0.8420E+02    -0.8416E+02    -0.8412E+02    -0.8409E+02    -0.8406E+02    -0.8404E+02    -0.8402E+02    -0.8401E+02    -0.8400E+02    -0.8400E+02    -0.8400E+02    -0.8400E+02    -0.8402E+02    -0.8403E+02    -0.8406E+02    -0.8408E+02    -0.8412E+02    -0.8415E+02    -0.8419E+02    -0.8424E+02    -0.8429E+02    -0.8434E+02    -0.8440E+02    -0.8446E+02    -0.8452E+02    -0.8459E+02    -0.8465E+02    -0.8473E+02    -0.8480E+02    -0.8487E+02    -0.8495E+02    -0.8503E+02    -0.8511E+02    -0.8519E+02    -0.8527E+02    -0.8536E+02    -0.8544E+02    -0.8552E+02    -0.8561E+02    -0.8569E+02    -0.8578E+02    -0.8586E+02    -0.8594E+02    -0.8603E+02    -0.8611E+02    -0.8619E+02    -0.8627E+02    -0.8635E+02    -0.8643E+02    -0.8650E+02    -0.8658E+02    -0.8665E+02    -0.8672E+02    -0.8678E+02    -0.8684E+02    -0.8689E+02    -0.8693E+02    -0.8697E+02    -0.8698E+02    -0.8698E+02
    -0.8695E+02    -0.8695E+02    -0.8693E+02    -0.8689E+02    -0.8684E+02    -0.8679E+02    -0.8672E+02    -0.8665E+02    -0.8658E+02    -0.8650E+02    -0.8642E+02    -0.8633E+02    -0.8624E+02    -0.8616E+02    -0.8607E+02    -0.8597E+02    -0.8588E+02    -0.8579E+02    -0.8570E+02    -0.8560E+02    -0.8551E+02    -0.8541E+02    -0.8532E+02    -0.8522E+02    -0.8513E+02    -0.8504E+02    -0.8494E+02    -0.8485E+02    -0.8476E+02    -0.8468E+02    -0.8459E+02    -0.8451E+02    -0.8442E+02    -0.8434E+02    -0.8427E+02    -0.8419E+02    -0.8412E+02    -0.8406E+02    -0.8400E+02    -0.8394E+02    -0.8389E+02    -0.8384E+02    -0.8379E+02    -0.8376E+02    -0.8372E+02    -0.8370E+02    -0.8368E+02    -0.8366E+02    -0.8365E+02    -0.8365E+02    -0.8365E+02    -0.8366E+02    -0.8367E+02    -0.8369E+02    -0.8372E+02    -0.8375E+02    -0.8379E+02    -0.8383E+02    -0.8388E+02    -0.8393E+02    -0.8398E+02    -0.8404E+02    -0.8411E+02    -0.8418E+02    -0.8425E+02    -0.8433E+02    -0.8440E+02    -0.8448E+02    -0.8457E+02    -0.8465E+02    -0.8474E+02    -0.8483E+02    -0.8492E+02    -0.8501E+02    -0.8510E+02    -0.8519E+02    -0.8528E+02    -0.8538E+02    -0.8547E+02    -0.8556E+02    -0.8565E+02    -0.8575E+02    -0.8584E+02    -0.8593E+02    -0.8602E+02    -0.8611E+02    -0.8619E+02    -0.8628E+02    -0.8636E+02    -0.8645E+02    -0.8653E+02    -0.8660E+02    -0.8668E+02    -0.8674E+02    -0.8681E+02    -0.8686E+02    -0.8691E+02    -0.8694E+02    -0.8696E+02    -0.8696E+02
    -0.8692E+02    -0.8692E+02    -0.8690E+02    -0.8686E+02    -0.8681E+02    -0.8675E+02    -0.8668E+02    -0.8661E+02    -0.8653E+02    -0.8644E+02    -0.8635E+02    -0.8626E+02    -0.8617E+02    -0.8607E+02    -0.8598E+02    -0.8588E+02    -0.8578E+02    -0.8567E+02    -0.8557E+02    -0.8547E+02    -0.8537E+02    -0.8526E+02    -0.8516E+02    -0.8505E+02    -0.8495E+02    -0.8484E+02    -0.8474E+02    -0.8464E+02    -0.8454E+02    -0.8444E+02    -0.8434E+02    -0.8425E+02    -0.8415E+02    -0.8406E+02    -0.8398E+02    -0.8389E+02    -0.8381E+02    -0.8374E+02    -0.8367E+02    -0.8360E+02    -0.8354E+02    -0.8348E+02    -0.8343E+02    -0.8339E+02    -0.8335E+02    -0.8332E+02    -0.8329E+02    -0.8328E+02    -0.8327E+02    -0.8326E+02    -0.8326E+02    -0.8327E+02    -0.8329E+02    -0.8331E+02    -0.8334E+02    -0.8338E+02    -0.8342E+02    -0.8347E+02    -0.8353E+02    -0.8359E+02    -0.8365E+02    -0.8372E+02    -0.8380E+02    -0.8388E+02    -0.8396E+02    -0.8404E+02    -0.8413E+02    -0.8422E+02    -0.8432E+02    -0.8442E+02    -0.8451E+02    -0.8461E+02    -0.8471E+02    -0.8481E+02    -0.8492E+02    -0.8502E+02    -0.8512E+02    -0.8522E+02    -0.8533E+02    -0.8543E+02    -0.8553E+02    -0.8563E+02    -0.8573E+02    -0.8583E+02    -0.8593E+02    -0.8602E+02    -0.8612E+02    -0.8621E+02    -0.8630E+02    -0.8639E+02    -0.8647E+02    -0.8656E+02    -0.8663E+02    -0.8671E+02    -0.8677E+02    -0.8683E+02    -0.8688E+02    -0.8692E+02    -0.8694E+02    -0.8694E+02
    -0.8690E+02    -0.8690E+02    -0.8688E+02    -0.8684E+02    -0.8678E+02    -0.8672E+02    -0.8664E+02    -0.8656E+02    -0.8648E+02    -0.8639E+02    -0.8629E+02    -0.8619E+02    -0.8609E+02    -0.8599E+02    -0.8588E+02    -0.8578E+02    -0.8567E+02    -0.8556E+02    -0.8545E+02    -0.8533E+02    -0.8522E+02    -0.8510E+02    -0.8499E+02    -0.8487E+02    -0.8476E+02    -0.8464E+02    -0.8453E+02    -0.8441E+02    -0.8430E+02    -0.8419E+02    -0.8408E+02    -0.8397E+02    -0.8386E+02    -0.8376E+02    -0.8366E+02    -0.8356E+02    -0.8347E+02    -0.8338E+02    -0.8330E+02    -0.8322E+02    -0.8315E+02    -0.8309E+02    -0.8303E+02    -0.8298E+02    -0.8293E+02    -0.8290E+02    -0.8287E+02    -0.8285E+02    -0.8284E+02    -0.8283E+02    -0.8283E+02    -0.8285E+02    -0.8287E+02    -0.8289E+02    -0.8293E+02    -0.8297E+02    -0.8302E+02    -0.8308E+02    -0.8314E+02    -0.8321E+02    -0.8329E+02    -0.8337E+02    -0.8346E+02    -0.8355E+02    -0.8364E+02    -0.8374E+02    -0.8384E+02    -0.8395E+02    -0.8405E+02    -0.8416E+02    -0.8427E+02    -0.8439E+02    -0.8450E+02    -0.8461E+02    -0.8473E+02    -0.8484E+02    -0.8495E+02    -0.8507E+02    -0.8518E+02    -0.8529E+02    -0.8540E+02    -0.8551E+02    -0.8562E+02    -0.8573E+02    -0.8584E+02    -0.8594E+02    -0.8604E+02    -0.8614E+02    -0.8624E+02    -0.8633E+02    -0.8642E+02    -0.8651E+02    -0.8659E+02    -0.8667E+02    -0.8674E+02    -0.8680E+02    -0.8686E+02    -0.8690E+02    -0.8692E+02    -0.8692E+02
    -0.8688E+02    -0.8688E+02    -0.8685E+02    -0.8681E+02    -0.8675E+02    -0.8668E+02    -0.8661E+02    -0.8652E+02    -0.8643E+02    -0.8633E+02    -0.8623E+02    -0.8613E+02    -0.8602E+02    -0.8591E+02    -0.8579E+02    -0.8568E+02    -0.8556E+02    -0.8544E+02    -0.8532E+02    -0.8519E+02    -0.8507E+02    -0.8494E+02    -0.8482E+02    -0.8469E+02    -0.8456E+02    -0.8443E+02    -0.8430E+02    -0.8417E+02    -0.8404E+02    -0.8392E+02    -0.8379E+02    -0.8367E+02    -0.8355E+02    -0.8343E+02    -0.8331E+02    -0.8320E+02    -0.8309E+02    -0.8299E+02    -0.8290E+02    -0.8281E+02    -0.8272E+02    -0.8265E+02    -0.8258E+02    -0.8252E+02    -0.8247E+02    -0.8243E+02    -0.8239E+02    -0.8237E+02    -0.8235E+02    -0.8235E+02    -0.8235E+02    -0.8237E+02    -0.8239E+02    -0.8242E+02    -0.8246E+02    -0.8251E+02    -0.8257E+02    -0.8264E+02    -0.8272E+02    -0.8280E+02    -0.8289E+02    -0.8298E+02    -0.8308E+02    -0.8319E+02    -0.8330E+02    -0.8341E+02    -0.8353E+02    -0.8365E+02    -0.8377E+02    -0.8389E+02    -0.8402E+02    -0.8414E+02    -0.8427E+02    -0.8440E+02    -0.8453E+02    -0.8465E+02    -0.8478E+02    -0.8491E+02    -0.8503E+02    -0.8515E+02    -0.8528E+02    -0.8540E+02    -0.8551E+02    -0.8563E+02    -0.8574E+02    -0.8586E+02    -0.8597E+02    -0.8607E+02    -0.8618E+02    -0.8628E+02    -0.8637E+02    -0.8647E+02    -0.8656E+02    -0.8664E+02    -0.8671E+02    -0.8678E+02    -0.8683E+02    -0.8687E+02    -0.8690E+02    -0.8690E+02
    -0.8686E+02    -0.8686E+02    -0.8683E+02    -0.8679E+02    -0.8673E+02    -0.8665E+02    -0.8657E+02    -0.8648E+02    -0.8638E+02    -0.8628E+02    -0.8617E+02    -0.8606E+02    -0.8595E+02    -0.8583E+02    -0.8571E+02    -0.8558E+02    -0.8545E+02    -0.8532E+02    -0.8519E+02    -0.8505E+02    -0.8492E+02    -0.8478E+02    -0.8464E+02    -0.8449E+02    -0.8435E+02    -0.8421E+02    -0.8406E+02    -0.8392E+02    -0.8377E+02    -0.8363E+02    -0.8348E+02    -0.8334E+02    -0.8320E+02    -0.8307E+02    -0.8293E+02    -0.8280E+02    -0.8268E+02    -0.8256E+02    -0.8245E+02    -0.8234E+02    -0.8224E+02    -0.8216E+02    -0.8207E+02    -0.8200E+02    -0.8194E+02    -0.8189E+02    -0.8185E+02    -0.8182E+02    -0.8180E+02    -0.8180E+02    -0.8180E+02    -0.8182E+02    -0.8185E+02    -0.8189E+02    -0.8194E+02    -0.8200E+02    -0.8207E+02    -0.8215E+02    -0.8224E+02    -0.8233E+02    -0.8244E+02    -0.8255E+02    -0.8266E+02    -0.8279E+02    -0.8292E+02    -0.8305E+02    -0.8318E+02    -0.8332E+02    -0.8346E+02    -0.8360E+02    -0.8375E+02    -0.8389E+02    -0.8403E+02    -0.8418E+02    -0.8432E+02    -0.8446E+02    -0.8460E+02    -0.8474E+02    -0.8488E+02    -0.8501E+02    -0.8515E+02    -0.8528E+02    -0.8541E+02    -0.8553E+02    -0.8566E+02    -0.8578E+02    -0.8589E+02    -0.8601E+02    -0.8612E+02    -0.8623E+02    -0.8633E+02    -0.8643E+02    -0.8652E+02    -0.8661E+02    -0.8668E+02    -0.8675E+02    -0.8681E+02    -0.8685E+02    -0.8688E+02    -0.8688E+02
    -0.8684E+02    -0.8684E+02    -0.8681E+02    -0.8676E+02    -0.8670E+02    -0.8663E+02    -0.8654E+02    -0.8644E+02    -0.8634E+02    -0.8623E+02    -0.8612E+02    -0.8600E+02    -0.8588E+02    -0.8575E+02    -0.8562E+02    -0.8549E+02    -0.8535E+02    -0.8521E+02    -0.8506E+02    -0.8491E+02    -0.8476E+02    -0.8461E+02    -0.8445E+02    -0.8430E+02    -0.8414E+02    -0.8397E+02    -0.8381E+02    -0.8365E+02    -0.8348E+02    -0.8332E+02    -0.8315E+02    -0.8299E+02    -0.8283E+02    -0.8267E+02    -0.8251E+02    -0.8236E+02    -0.8222E+02    -0.8208E+02    -0.8194E+02    -0.8182E+02    -0.8170E+02    -0.8159E+02    -0.8150E+02    -0.8141E+02    -0.8134E+02    -0.8128E+02    -0.8123E+02    -0.8119E+02    -0.8117E+02    -0.8116E+02    -0.8117E+02    -0.8119E+02    -0.8122E+02    -0.8127E+02    -0.8133E+02    -0.8140E+02    -0.8149E+02    -0.8159E+02    -0.8169E+02    -0.8181E+02    -0.8193E+02    -0.8206E+02    -0.8220E+02    -0.8235E+02    -0.8250E+02    -0.8265E+02    -0.8281E+02    -0.8297E+02    -0.8313E+02    -0.8329E+02    -0.8346E+02    -0.8362E+02    -0.8378E+02    -0.8394E+02    -0.8411E+02    -0.8426E+02    -0.8442E+02    -0.8457E+02    -0.8473E+02    -0.8487E+02    -0.8502E+02    -0.8516E+02    -0.8530E+02    -0.8544E+02    -0.8557E+02    -0.8570E+02    -0.8583E+02    -0.8595E+02    -0.8606E+02    -0.8618E+02    -0.8629E+02    -0.8639E+02    -0.8649E+02    -0.8658E+02    -0.8666E+02    -0.8673E+02    -0.8679E+02    -0.8684E+02    -0.8686E+02    -0.8686E+02
    -0.8682E+02    -0.8682E+02    -0.8679E+02    -0.8674E+02    -0.8668E+02    -0.8660E+02    -0.8651E+02    -0.8641E+02    -0.8630E+02    -0.8619E+02    -0.8607E+02    -0.8595E+02    -0.8582E+02    -0.8568E+02    -0.8554E+02    -0.8540E+02    -0.8525E+02    -0.8510E+02    -0.8494E+02    -0.8478E+02    -0.8461E+02    -0.8444E+02    -0.8427E+02    -0.8409E+02    -0.8391E+02    -0.8373E+02    -0.8355E+02    -0.8336E+02    -0.8317E+02    -0.8298E+02    -0.8279E+02    -0.8260E+02    -0.8241E+02    -0.8223E+02    -0.8205E+02    -0.8187E+02    -0.8169E+02    -0.8153E+02    -0.8137E+02    -0.8122E+02    -0.8108E+02    -0.8095E+02    -0.8083E+02    -0.8072E+02    -0.8063E+02    -0.8056E+02    -0.8050E+02    -0.8046E+02    -0.8043E+02    -0.8042E+02    -0.8043E+02    -0.8046E+02    -0.8050E+02    -0.8056E+02    -0.8063E+02    -0.8072E+02    -0.8082E+02    -0.8094E+02    -0.8107E+02    -0.8121E+02    -0.8136E+02    -0.8152E+02    -0.8168E+02    -0.8185E+02    -0.8203E+02    -0.8221E+02    -0.8240E+02    -0.8258E+02    -0.8277E+02    -0.8296E+02    -0.8315E+02    -0.8334E+02    -0.8352E+02    -0.8370E+02    -0.8388E+02    -0.8406E+02    -0.8424E+02    -0.8441E+02    -0.8458E+02    -0.8474E+02    -0.8490E+02    -0.8505E+02    -0.8520E+02    -0.8535E+02    -0.8549E+02    -0.8563E+02    -0.8576E+02    -0.8589E+02    -0.8602E+02    -0.8614E+02    -0.8625E+02    -0.8636E+02    -0.8646E+02    -0.8655E+02    -0.8664E+02    -0.8671E+02    -0.8678E+02    -0.8682E+02    -0.8685E+02    -0.8685E+02
    -0.8681E+02    -0.8681E+02    -0.8678E+02    -0.8673E+02    -0.8666E+02    -0.8658E+02    -0.8649E+02    -0.8639E+02    -0.8627E+02    -0.8616E+02    -0.8603E+02    -0.8590E+02    -0.8576E+02    -0.8562E+02    -0.8547E+02    -0.8532E+02    -0.8516E+02    -0.8499E+02    -0.8482E+02    -0.8464E+02    -0.8446E+02    -0.8428E+02    -0.8409E+02    -0.8389E+02    -0.8369E+02    -0.8348E+02    -0.8327E+02    -0.8306E+02    -0.8284E+02    -0.8262E+02    -0.8240E+02    -0.8218E+02    -0.8196E+02    -0.8174E+02    -0.8152E+02    -0.8131E+02    -0.8110E+02    -0.8090E+02    -0.8070E+02    -0.8052E+02    -0.8035E+02    -0.8019E+02    -0.8004E+02    -0.7991E+02    -0.7980E+02    -0.7971E+02    -0.7964E+02    -0.7958E+02    -0.7955E+02    -0.7954E+02    -0.7955E+02    -0.7958E+02    -0.7963E+02    -0.7971E+02    -0.7980E+02    -0.7991E+02    -0.8004E+02    -0.8018E+02    -0.8034E+02    -0.8051E+02    -0.8069E+02    -0.8089E+02    -0.8109E+02    -0.8130E+02    -0.8151E+02    -0.8172E+02    -0.8194E+02    -0.8216E+02    -0.8238E+02    -0.8260E+02    -0.8282E+02    -0.8304E+02    -0.8325E+02    -0.8346E+02    -0.8366E+02    -0.8386E+02    -0.8405E+02    -0.8424E+02    -0.8443E+02    -0.8461E+02    -0.8478E+02    -0.8495E+02    -0.8511E+02    -0.8527E+02    -0.8542E+02    -0.8557E+02    -0.8571E+02    -0.8585E+02    -0.8598E+02    -0.8610E+02    -0.8622E+02    -0.8633E+02    -0.8644E+02    -0.8654E+02    -0.8662E+02    -0.8670E+02    -0.8676E+02    -0.8681E+02    -0.8684E+02    -0.8684E+02
    -0.8680E+02    -0.8680E+02    -0.8677E+02    -0.8672E+02    -0.8665E+02    -0.8657E+02    -0.8647E+02    -0.8637E+02    -0.8625E+02    -0.8613E+02    -0.8600E+02    -0.8586E+02    -0.8572E+02    -0.8557E+02    -0.8541E+02    -0.8524E+02    -0.8507E+02    -0.8490E+02    -0.8471E+02    -0.8452E+02    -0.8432E+02    -0.8412E+02    -0.8390E+02    -0.8368E+02    -0.8346E+02    -0.8322E+02    -0.8298E+02    -0.8274E+02    -0.8249E+02    -0.8223E+02    -0.8197E+02    -0.8171E+02    -0.8145E+02    -0.8119E+02    -0.8093E+02    -0.8067E+02    -0.8041E+02    -0.8016E+02    -0.7993E+02    -0.7970E+02    -0.7948E+02    -0.7928E+02    -0.7910E+02    -0.7894E+02    -0.7880E+02    -0.7868E+02    -0.7859E+02    -0.7852E+02    -0.7848E+02    -0.7846E+02    -0.7848E+02    -0.7852E+02    -0.7858E+02    -0.7868E+02    -0.7879E+02    -0.7894E+02    -0.7910E+02    -0.7928E+02    -0.7948E+02    -0.7969E+02    -0.7992E+02    -0.8016E+02    -0.8040E+02    -0.8066E+02    -0.8091E+02    -0.8118E+02    -0.8144E+02    -0.8170E+02    -0.8196E+02    -0.8222E+02    -0.8247E+02    -0.8272E+02    -0.8296E+02    -0.8320E+02    -0.8343E+02    -0.8366E+02    -0.8388E+02    -0.8409E+02    -0.8429E+02    -0.8449E+02    -0.8468E+02    -0.8486E+02    -0.8503E+02    -0.8520E+02    -0.8536E+02    -0.8552E+02    -0.8567E+02    -0.8581E+02    -0.8595E+02    -0.8608E+02    -0.8620E+02    -0.8632E+02    -0.8643E+02    -0.8652E+02    -0.8661E+02    -0.8669E+02    -0.8676E+02    -0.8681E+02    -0.8683E+02    -0.8683E+02
    -0.8680E+02    -0.8680E+02    -0.8677E+02    -0.8672E+02    -0.8665E+02    -0.8656E+02    -0.8647E+02    -0.8636E+02    -0.8624E+02    -0.8612E+02    -0.8598E+02    -0.8584E+02    -0.8569E+02    -0.8553E+02    -0.8536E+02    -0.8519E+02    -0.8501E+02    -0.8482E+02    -0.8462E+02    -0.8441E+02    -0.8419E+02    -0.8396E+02    -0.8373E+02    -0.8348E+02    -0.8323E+02    -0.8296E+02    -0.8269E+02    -0.8240E+02    -0.8211E+02    -0.8181E+02    -0.8151E+02    -0.8119E+02    -0.8088E+02    -0.8056E+02    -0.8024E+02    -0.7992E+02    -0.7960E+02    -0.7929E+02    -0.7899E+02    -0.7871E+02    -0.7843E+02    -0.7818E+02    -0.7794E+02    -0.7773E+02    -0.7755E+02    -0.7740E+02    -0.7728E+02    -0.7719E+02    -0.7713E+02    -0.7712E+02    -0.7713E+02    -0.7719E+02    -0.7727E+02    -0.7740E+02    -0.7755E+02    -0.7773E+02    -0.7794E+02    -0.7817E+02    -0.7843E+02    -0.7870E+02    -0.7899E+02    -0.7929E+02    -0.7960E+02    -0.7991E+02    -0.8023E+02    -0.8055E+02    -0.8087E+02    -0.8118E+02    -0.8149E+02    -0.8180E+02    -0.8210E+02    -0.8239E+02    -0.8267E+02    -0.8294E+02    -0.8321E+02    -0.8346E+02    -0.8370E+02    -0.8394E+02    -0.8416E+02    -0.8438E+02    -0.8459E+02    -0.8478E+02    -0.8497E+02    -0.8515E+02    -0.8532E+02    -0.8549E+02    -0.8564E+02    -0.8579E+02    -0.8593E+02    -0.8607E+02    -0.8619E+02    -0.8631E+02    -0.8642E+02    -0.8652E+02    -0.8661E+02    -0.8669E+02    -0.8676E+02    -0.8681E+02    -0.8683E+02    -0.8683E+02
    -0.8680E+02    -0.8680E+02    -0.8678E+02    -0.8672E+02    -0.8666E+02    -0.8657E+02    -0.8647E+02    -0.8636E+02    -0.8625E+02    -0.8612E+02    -0.8598E+02    -0.8583E+02    -0.8568E+02    -0.8551E+02    -0.8534E+02    -0.8515E+02    -0.8496E+02    -0.8476E+02    -0.8454E+02    -0.8432E+02    -0.8408E+02    -0.8383E+02    -0.8356E+02    -0.8329E+02    -0.8300E+02    -0.8269E+02    -0.8238E+02    -0.8205E+02    -0.8171E+02    -0.8135E+02    -0.8098E+02    -0.8061E+02    -0.8022E+02    -0.7983E+02    -0.7943E+02    -0.7903E+02    -0.7863E+02    -0.7824E+02    -0.7785E+02    -0.7748E+02    -0.7712E+02    -0.7679E+02    -0.7648E+02    -0.7621E+02    -0.7596E+02    -0.7576E+02    -0.7560E+02    -0.7548E+02    -0.7541E+02    -0.7538E+02    -0.7541E+02    -0.7548E+02    -0.7560E+02    -0.7576E+02    -0.7596E+02    -0.7620E+02    -0.7648E+02    -0.7679E+02    -0.7712E+02    -0.7748E+02    -0.7785E+02    -0.7823E+02    -0.7863E+02    -0.7903E+02    -0.7942E+02    -0.7982E+02    -0.8021E+02    -0.8060E+02    -0.8097E+02    -0.8134E+02    -0.8169E+02    -0.8204E+02    -0.8236E+02    -0.8268E+02    -0.8298E+02    -0.8327E+02    -0.8354E+02    -0.8381E+02    -0.8405E+02    -0.8429E+02    -0.8452E+02    -0.8473E+02    -0.8493E+02    -0.8512E+02    -0.8530E+02    -0.8548E+02    -0.8564E+02    -0.8579E+02    -0.8594E+02    -0.8607E+02    -0.8620E+02    -0.8632E+02    -0.8643E+02    -0.8653E+02    -0.8662E+02    -0.8670E+02    -0.8677E+02    -0.8682E+02    -0.8684E+02    -0.8684E+02
    -0.8682E+02    -0.8682E+02    -0.8679E+02    -0.8674E+02    -0.8667E+02    -0.8659E+02    -0.8649E+02    -0.8638E+02    -0.8627E+02    -0.8614E+02    -0.8600E+02    -0.8585E+02    -0.8569E+02    -0.8552E+02    -0.8534E+02    -0.8515E+02    -0.8494E+02    -0.8472E+02    -0.8449E+02    -0.8425E+02    -0.8399E+02    -0.8371E+02    -0.8342E+02    -0.8311E+02    -0.8278E+02    -0.8243E+02    -0.8206E+02    -0.8167E+02    -0.8127E+02    -0.8084E+02    -0.8040E+02    -0.7993E+02    -0.7945E+02    -0.7896E+02    -0.7846E+02    -0.7795E+02    -0.7744E+02    -0.7692E+02    -0.7642E+02    -0.7593E+02    -0.7545E+02    -0.7501E+02    -0.7459E+02    -0.7422E+02    -0.7389E+02    -0.7361E+02    -0.7339E+02    -0.7323E+02    -0.7313E+02    -0.7310E+02    -0.7313E+02    -0.7323E+02    -0.7339E+02    -0.7361E+02    -0.7389E+02    -0.7422E+02    -0.7459E+02    -0.7501E+02    -0.7545E+02    -0.7593E+02    -0.7642E+02    -0.7692E+02    -0.7744E+02    -0.7795E+02    -0.7846E+02    -0.7896E+02    -0.7945E+02    -0.7993E+02    -0.8039E+02    -0.8084E+02    -0.8126E+02    -0.8167E+02    -0.8205E+02    -0.8242E+02    -0.8277E+02    -0.8309E+02    -0.8340E+02    -0.8370E+02    -0.8397E+02    -0.8423E+02    -0.8447E+02    -0.8470E+02    -0.8492E+02    -0.8512E+02    -0.8531E+02    -0.8549E+02    -0.8566E+02    -0.8581E+02    -0.8596E+02    -0.8610E+02    -0.8623E+02    -0.8635E+02    -0.8646E+02    -0.8656E+02    -0.8665E+02    -0.8672E+02    -0.8679E+02    -0.8683E+02    -0.8686E+02    -0.8686E+02
    -0.8685E+02    -0.8685E+02    -0.8682E+02    -0.8677E+02    -0.8671E+02    -0.8662E+02    -0.8653E+02    -0.8642E+02    -0.8631E+02    -0.8618E+02    -0.8604E+02    -0.8589E+02    -0.8573E+02    -0.8556E+02    -0.8537E+02    -0.8517E+02    -0.8496E+02    -0.8473E+02    -0.8448E+02    -0.8421E+02    -0.8393E+02    -0.8362E+02    -0.8330E+02    -0.8295E+02    -0.8257E+02    -0.8217E+02    -0.8174E+02    -0.8128E+02    -0.8079E+02    -0.8027E+02    -0.7973E+02    -0.7915E+02    -0.7855E+02    -0.7792E+02    -0.7727E+02    -0.7661E+02    -0.7594E+02    -0.7526E+02    -0.7458E+02    -0.7392E+02    -0.7328E+02    -0.7267E+02    -0.7210E+02    -0.7159E+02    -0.7113E+02    -0.7075E+02    -0.7044E+02    -0.7022E+02    -0.7008E+02    -0.7004E+02    -0.7008E+02    -0.7022E+02    -0.7045E+02    -0.7075E+02    -0.7114E+02    -0.7159E+02    -0.7211E+02    -0.7267E+02    -0.7328E+02    -0.7392E+02    -0.7459E+02    -0.7526E+02    -0.7594E+02    -0.7662E+02    -0.7728E+02    -0.7793E+02    -0.7855E+02    -0.7915E+02    -0.7973E+02    -0.8027E+02    -0.8079E+02    -0.8128E+02    -0.8173E+02    -0.8216E+02    -0.8256E+02    -0.8294E+02    -0.8329E+02    -0.8361E+02    -0.8392E+02    -0.8420E+02    -0.8446E+02    -0.8471E+02    -0.8494E+02    -0.8515E+02    -0.8535E+02    -0.8553E+02    -0.8570E+02    -0.8586E+02    -0.8601E+02    -0.8615E+02    -0.8628E+02    -0.8639E+02    -0.8650E+02    -0.8660E+02    -0.8668E+02    -0.8676E+02    -0.8682E+02    -0.8686E+02    -0.8689E+02    -0.8689E+02
    -0.8688E+02    -0.8688E+02    -0.8686E+02    -0.8681E+02    -0.8675E+02    -0.8668E+02    -0.8659E+02    -0.8649E+02    -0.8637E+02    -0.8625E+02    -0.8611E+02    -0.8596E+02    -0.8580E+02    -0.8563E+02    -0.8544E+02    -0.8523E+02    -0.8501E+02    -0.8477E+02    -0.8451E+02    -0.8422E+02    -0.8391E+02    -0.8358E+02    -0.8321E+02    -0.8281E+02    -0.8238E+02    -0.8191E+02    -0.8141E+02    -0.8086E+02    -0.8027E+02    -0.7963E+02    -0.7895E+02    -0.7823E+02    -0.7746E+02    -0.7665E+02    -0.7580E+02    -0.7493E+02    -0.7403E+02    -0.7312E+02    -0.7220E+02    -0.7130E+02    -0.7042E+02    -0.6959E+02    -0.6880E+02    -0.6809E+02    -0.6746E+02    -0.6693E+02    -0.6650E+02    -0.6619E+02    -0.6600E+02    -0.6594E+02    -0.6600E+02    -0.6619E+02    -0.6651E+02    -0.6694E+02    -0.6747E+02    -0.6810E+02    -0.6881E+02    -0.6960E+02    -0.7043E+02    -0.7131E+02    -0.7221E+02    -0.7313E+02    -0.7404E+02    -0.7494E+02    -0.7582E+02    -0.7666E+02    -0.7747E+02    -0.7824E+02    -0.7896E+02    -0.7964E+02    -0.8028E+02    -0.8087E+02    -0.8141E+02    -0.8192E+02    -0.8238E+02    -0.8281E+02    -0.8321E+02    -0.8357E+02    -0.8391E+02    -0.8422E+02    -0.8450E+02    -0.8476E+02    -0.8500E+02    -0.8522E+02    -0.8543E+02    -0.8561E+02    -0.8579E+02    -0.8595E+02    -0.8609E+02    -0.8623E+02    -0.8635E+02    -0.8646E+02    -0.8657E+02    -0.8666E+02    -0.8674E+02    -0.8681E+02    -0.8686E+02    -0.8690E+02    -0.8693E+02    -0.8693E+02
    -0.8694E+02    -0.8694E+02    -0.8691E+02    -0.8687E+02    -0.8682E+02    -0.8675E+02    -0.8667E+02    -0.8657E+02    -0.8647E+02    -0.8635E+02    -0.8622E+02    -0.8607E+02    -0.8592E+02    -0.8574E+02    -0.8555E+02    -0.8535E+02    -0.8512E+02    -0.8487E+02    -0.8459E+02    -0.8428E+02    -0.8395E+02    -0.8358E+02    -0.8317E+02    -0.8272E+02    -0.8223E+02    -0.8168E+02    -0.8108E+02    -0.8042E+02    -0.7970E+02    -0.7891E+02    -0.7806E+02    -0.7714E+02    -0.7614E+02    -0.7509E+02    -0.7397E+02    -0.7281E+02    -0.7160E+02    -0.7037E+02    -0.6913E+02    -0.6790E+02    -0.6670E+02    -0.6555E+02    -0.6448E+02    -0.6350E+02    -0.6264E+02    -0.6191E+02    -0.6133E+02    -0.6090E+02    -0.6064E+02    -0.6055E+02    -0.6064E+02    -0.6090E+02    -0.6133E+02    -0.6192E+02    -0.6265E+02    -0.6352E+02    -0.6450E+02    -0.6557E+02    -0.6672E+02    -0.6792E+02    -0.6915E+02    -0.7039E+02    -0.7162E+02    -0.7283E+02    -0.7399E+02    -0.7511E+02    -0.7616E+02    -0.7716E+02    -0.7808E+02    -0.7893E+02    -0.7972E+02    -0.8044E+02    -0.8109E+02    -0.8169E+02    -0.8224E+02    -0.8273E+02    -0.8318E+02    -0.8359E+02    -0.8395E+02    -0.8429E+02    -0.8459E+02    -0.8487E+02    -0.8512E+02    -0.8534E+02    -0.8555E+02    -0.8574E+02    -0.8591E+02    -0.8607E+02    -0.8621E+02    -0.8634E+02    -0.8645E+02    -0.8656E+02    -0.8665E+02    -0.8674E+02    -0.8681E+02    -0.8687E+02    -0.8692E+02    -0.8696E+02    -0.8698E+02    -0.8698E+02
    -0.8700E+02    -0.8700E+02    -0.8699E+02    -0.8695E+02    -0.8690E+02    -0.8684E+02    -0.8677E+02    -0.8669E+02    -0.8659E+02    -0.8648E+02    -0.8636E+02    -0.8623E+02    -0.8608E+02    -0.8591E+02    -0.8572E+02    -0.8552E+02    -0.8528E+02    -0.8502E+02    -0.8474E+02    -0.8441E+02    -0.8405E+02    -0.8365E+02    -0.8319E+02    -0.8268E+02    -0.8211E+02    -0.8148E+02    -0.8077E+02    -0.7997E+02    -0.7909E+02    -0.7811E+02    -0.7703E+02    -0.7585E+02    -0.7456E+02    -0.7318E+02    -0.7171E+02    -0.7015E+02    -0.6854E+02    -0.6689E+02    -0.6522E+02    -0.6356E+02    -0.6195E+02    -0.6041E+02    -0.5897E+02    -0.5766E+02    -0.5650E+02    -0.5552E+02    -0.5474E+02    -0.5417E+02    -0.5383E+02    -0.5371E+02    -0.5383E+02    -0.5418E+02    -0.5475E+02    -0.5554E+02    -0.5652E+02    -0.5768E+02    -0.5899E+02    -0.6043E+02    -0.6198E+02    -0.6359E+02    -0.6525E+02    -0.6692E+02    -0.6857E+02    -0.7018E+02    -0.7174E+02    -0.7321E+02    -0.7459E+02    -0.7587E+02    -0.7706E+02    -0.7813E+02    -0.7911E+02    -0.7999E+02    -0.8079E+02    -0.8150E+02    -0.8214E+02    -0.8270E+02    -0.8321E+02    -0.8366E+02    -0.8407E+02    -0.8443E+02    -0.8475E+02    -0.8504E+02    -0.8529E+02    -0.8552E+02    -0.8573E+02    -0.8592E+02    -0.8608E+02    -0.8623E+02    -0.8636E+02    -0.8648E+02    -0.8659E+02    -0.8668E+02    -0.8677E+02    -0.8684E+02    -0.8690E+02    -0.8696E+02    -0.8700E+02    -0.8703E+02    -0.8705E+02    -0.8705E+02
    -0.8709E+02    -0.8709E+02    -0.8707E+02    -0.8705E+02    -0.8701E+02    -0.8696E+02    -0.8690E+02    -0.8683E+02    -0.8675E+02    -0.8666E+02    -0.8655E+02    -0.8643E+02    -0.8629E+02    -0.8613E+02    -0.8595E+02    -0.8575E+02    -0.8552E+02    -0.8526E+02    -0.8496E+02    -0.8462E+02    -0.8424E+02    -0.8380E+02    -0.8329E+02    -0.8272E+02    -0.8207E+02    -0.8133E+02    -0.8048E+02    -0.7952E+02    -0.7844E+02    -0.7722E+02    -0.7586E+02    -0.7435E+02    -0.7269E+02    -0.7089E+02    -0.6895E+02    -0.6691E+02    -0.6478E+02    -0.6260E+02    -0.6040E+02    -0.5822E+02    -0.5609E+02    -0.5407E+02    -0.5218E+02    -0.5047E+02    -0.4896E+02    -0.4769E+02    -0.4668E+02    -0.4594E+02    -0.4549E+02    -0.4534E+02    -0.4549E+02    -0.4595E+02    -0.4669E+02    -0.4771E+02    -0.4899E+02    -0.5050E+02    -0.5221E+02    -0.5410E+02    -0.5613E+02    -0.5825E+02    -0.6044E+02    -0.6264E+02    -0.6482E+02    -0.6695E+02    -0.6900E+02    -0.7093E+02    -0.7273E+02    -0.7439E+02    -0.7590E+02    -0.7726E+02    -0.7847E+02    -0.7956E+02    -0.8051E+02    -0.8136E+02    -0.8210E+02    -0.8275E+02    -0.8332E+02    -0.8382E+02    -0.8426E+02    -0.8465E+02    -0.8498E+02    -0.8528E+02    -0.8554E+02    -0.8577E+02    -0.8597E+02    -0.8615E+02    -0.8630E+02    -0.8644E+02    -0.8656E+02    -0.8667E+02    -0.8676E+02    -0.8684E+02    -0.8691E+02    -0.8697E+02    -0.8702E+02    -0.8706E+02    -0.8709E+02    -0.8712E+02    -0.8713E+02    -0.8713E+02
    -0.8719E+02    -0.8719E+02    -0.8718E+02    -0.8716E+02    -0.8714E+02    -0.8710E+02    -0.8706E+02    -0.8701E+02    -0.8694E+02    -0.8687E+02    -0.8678E+02    -0.8668E+02    -0.8656E+02    -0.8641E+02    -0.8625E+02    -0.8606E+02    -0.8584E+02    -0.8558E+02    -0.8528E+02    -0.8493E+02    -0.8452E+02    -0.8405E+02    -0.8350E+02    -0.8286E+02    -0.8212E+02    -0.8126E+02    -0.8026E+02    -0.7911E+02    -0.7778E+02    -0.7627E+02    -0.7456E+02    -0.7265E+02    -0.7053E+02    -0.6821E+02    -0.6571E+02    -0.6307E+02    -0.6031E+02    -0.5749E+02    -0.5465E+02    -0.5184E+02    -0.4911E+02    -0.4652E+02    -0.4410E+02    -0.4191E+02    -0.3999E+02    -0.3836E+02    -0.3706E+02    -0.3612E+02    -0.3555E+02    -0.3536E+02    -0.3555E+02    -0.3613E+02    -0.3708E+02    -0.3838E+02    -0.4001E+02    -0.4194E+02    -0.4414E+02    -0.4656E+02    -0.4915E+02    -0.5188E+02    -0.5470E+02    -0.5754E+02    -0.6037E+02    -0.6312E+02    -0.6577E+02    -0.6827E+02    -0.7058E+02    -0.7270E+02    -0.7462E+02    -0.7632E+02    -0.7783E+02    -0.7915E+02    -0.8030E+02    -0.8130E+02    -0.8216E+02    -0.8290E+02    -0.8354E+02    -0.8409E+02    -0.8456E+02    -0.8496E+02    -0.8531E+02    -0.8561E+02    -0.8587E+02    -0.8609E+02    -0.8628E+02    -0.8644E+02    -0.8658E+02    -0.8670E+02    -0.8681E+02    -0.8689E+02    -0.8697E+02    -0.8703E+02    -0.8708E+02    -0.8712E+02    -0.8716E+02    -0.8719E+02    -0.8721E+02    -0.8722E+02    -0.8723E+02    -0.8723E+02
    -0.8731E+02    -0.8731E+02    -0.8731E+02    -0.8730E+02    -0.8729E+02    -0.8727E+02    -0.8725E+02    -0.8722E+02    -0.8718E+02    -0.8713E+02    -0.8706E+02    -0.8698E+02    -0.8688E+02    -0.8676E+02    -0.8662E+02    -0.8645E+02    -0.8624E+02    -0.8599E+02    -0.8569E+02    -0.8534E+02    -0.8492E+02    -0.8442E+02    -0.8383E+02    -0.8313E+02    -0.8229E+02    -0.8130E+02    -0.8014E+02    -0.7877E+02    -0.7717E+02    -0.7532E+02    -0.7320E+02    -0.7080E+02    -0.6813E+02    -0.6519E+02    -0.6202E+02    -0.5866E+02    -0.5516E+02    -0.5158E+02    -0.4799E+02    -0.4443E+02    -0.4099E+02    -0.3771E+02    -0.3465E+02    -0.3188E+02    -0.2944E+02    -0.2738E+02    -0.2574E+02    -0.2455E+02    -0.2383E+02    -0.2359E+02    -0.2383E+02    -0.2456E+02    -0.2576E+02    -0.2741E+02    -0.2947E+02    -0.3192E+02    -0.3469E+02    -0.3775E+02    -0.4104E+02    -0.4449E+02    -0.4805E+02    -0.5165E+02    -0.5523E+02    -0.5873E+02    -0.6209E+02    -0.6526E+02    -0.6819E+02    -0.7087E+02    -0.7326E+02    -0.7538E+02    -0.7723E+02    -0.7882E+02    -0.8019E+02    -0.8136E+02    -0.8234E+02    -0.8318E+02    -0.8388E+02    -0.8447E+02    -0.8497E+02    -0.8539E+02    -0.8574E+02    -0.8603E+02    -0.8628E+02    -0.8649E+02    -0.8666E+02    -0.8680E+02    -0.8692E+02    -0.8702E+02    -0.8710E+02    -0.8716E+02    -0.8721E+02    -0.8725E+02    -0.8728E+02    -0.8731E+02    -0.8732E+02    -0.8733E+02    -0.8734E+02    -0.8734E+02    -0.8734E+02    -0.8734E+02
    -0.8745E+02    -0.8745E+02    -0.8745E+02    -0.8746E+02    -0.8746E+02    -0.8747E+02    -0.8747E+02    -0.8746E+02    -0.8745E+02    -0.8742E+02    -0.8739E+02    -0.8734E+02    -0.8727E+02    -0.8718E+02    -0.8706E+02    -0.8692E+02    -0.8673E+02    -0.8650E+02    -0.8622E+02    -0.8588E+02    -0.8546E+02    -0.8494E+02    -0.8432E+02    -0.8355E+02    -0.8263E+02    -0.8151E+02    -0.8017E+02    -0.7856E+02    -0.7666E+02    -0.7442E+02    -0.7183E+02    -0.6888E+02    -0.6556E+02    -0.6190E+02    -0.5794E+02    -0.5375E+02    -0.4938E+02    -0.4490E+02    -0.4040E+02    -0.3595E+02    -0.3163E+02    -0.2751E+02    -0.2367E+02    -0.2018E+02    -0.1711E+02    -0.1451E+02    -0.1243E+02    -0.1091E+02    -0.9992E+01    -0.9685E+01    -0.9999E+01    -0.1093E+02    -0.1245E+02    -0.1454E+02    -0.1714E+02    -0.2022E+02    -0.2372E+02    -0.2756E+02    -0.3168E+02    -0.3602E+02    -0.4047E+02    -0.4498E+02    -0.4945E+02    -0.5383E+02    -0.5802E+02    -0.6198E+02    -0.6564E+02    -0.6896E+02    -0.7191E+02    -0.7450E+02    -0.7673E+02    -0.7863E+02    -0.8023E+02    -0.8157E+02    -0.8269E+02    -0.8361E+02    -0.8437E+02    -0.8500E+02    -0.8551E+02    -0.8594E+02    -0.8628E+02    -0.8656E+02    -0.8679E+02    -0.8697E+02    -0.8712E+02    -0.8723E+02    -0.8732E+02    -0.8739E+02    -0.8744E+02    -0.8748E+02    -0.8750E+02    -0.8751E+02    -0.8751E+02    -0.8751E+02    -0.8751E+02    -0.8750E+02    -0.8749E+02    -0.8748E+02    -0.8747E+02    -0.8747E+02
    -0.8760E+02    -0.8760E+02    -0.8761E+02    -0.8763E+02    -0.8765E+02    -0.8768E+02    -0.8771E+02    -0.8773E+02    -0.8775E+02    -0.8776E+02    -0.8776E+02    -0.8774E+02    -0.8771E+02    -0.8765E+02    -0.8757E+02    -0.8746E+02    -0.8732E+02    -0.8712E+02    -0.8687E+02    -0.8655E+02    -0.8614E+02    -0.8562E+02    -0.8497E+02    -0.8417E+02    -0.8316E+02    -0.8193E+02    -0.8041E+02    -0.7856E+02    -0.7633E+02    -0.7367E+02    -0.7055E+02    -0.6696E+02    -0.6291E+02    -0.5842E+02    -0.5355E+02    -0.4837E+02    -0.4296E+02    -0.3741E+02    -0.3180E+02    -0.2624E+02    -0.2082E+02    -0.1563E+02    -0.1076E+02    -0.6300E+01    -0.2340E+01     0.1034E+01     0.3748E+01     0.5735E+01     0.6946E+01     0.7351E+01     0.6938E+01     0.5720E+01     0.3726E+01     0.1005E+01    -0.2377E+01    -0.6343E+01    -0.1081E+02    -0.1569E+02    -0.2088E+02    -0.2631E+02    -0.3188E+02    -0.3749E+02    -0.4305E+02    -0.4846E+02    -0.5364E+02    -0.5851E+02    -0.6300E+02    -0.6705E+02    -0.7064E+02    -0.7376E+02    -0.7641E+02    -0.7864E+02    -0.8048E+02    -0.8200E+02    -0.8323E+02    -0.8423E+02    -0.8504E+02    -0.8568E+02    -0.8620E+02    -0.8661E+02    -0.8693E+02    -0.8719E+02    -0.8738E+02    -0.8753E+02    -0.8764E+02    -0.8772E+02    -0.8777E+02    -0.8781E+02    -0.8782E+02    -0.8782E+02    -0.8781E+02    -0.8780E+02    -0.8777E+02    -0.8774E+02    -0.8771E+02    -0.8768E+02    -0.8765E+02    -0.8763E+02    -0.8761E+02    -0.8761E+02
    -0.8776E+02    -0.8776E+02    -0.8778E+02    -0.8782E+02    -0.8786E+02    -0.8792E+02    -0.8797E+02    -0.8803E+02    -0.8808E+02    -0.8812E+02    -0.8816E+02    -0.8819E+02    -0.8820E+02    -0.8819E+02    -0.8815E+02    -0.8809E+02    -0.8798E+02    -0.8783E+02    -0.8762E+02    -0.8734E+02    -0.8696E+02    -0.8646E+02    -0.8581E+02    -0.8499E+02    -0.8393E+02    -0.8259E+02    -0.8091E+02    -0.7882E+02    -0.7625E+02    -0.7314E+02    -0.6945E+02    -0.6516E+02    -0.6026E+02    -0.5481E+02    -0.4887E+02    -0.4253E+02    -0.3586E+02    -0.2897E+02    -0.2197E+02    -0.1498E+02    -0.8080E+01    -0.1402E+01     0.4934E+01     0.1079E+02     0.1604E+02     0.2056E+02     0.2420E+02     0.2689E+02     0.2853E+02     0.2908E+02     0.2853E+02     0.2687E+02     0.2418E+02     0.2052E+02     0.1601E+02     0.1075E+02     0.4880E+01    -0.1463E+01    -0.8148E+01    -0.1505E+02    -0.2206E+02    -0.2906E+02    -0.3595E+02    -0.4262E+02    -0.4897E+02    -0.5492E+02    -0.6036E+02    -0.6526E+02    -0.6955E+02    -0.7324E+02    -0.7634E+02    -0.7890E+02    -0.8099E+02    -0.8267E+02    -0.8400E+02    -0.8506E+02    -0.8589E+02    -0.8653E+02    -0.8703E+02    -0.8741E+02    -0.8769E+02    -0.8790E+02    -0.8806E+02    -0.8816E+02    -0.8823E+02    -0.8826E+02    -0.8827E+02    -0.8827E+02    -0.8824E+02    -0.8821E+02    -0.8816E+02    -0.8811E+02    -0.8805E+02    -0.8799E+02    -0.8793E+02    -0.8787E+02    -0.8782E+02    -0.8779E+02    -0.8776E+02    -0.8776E+02
    -0.8793E+02    -0.8793E+02    -0.8796E+02    -0.8801E+02    -0.8808E+02    -0.8816E+02    -0.8825E+02    -0.8834E+02    -0.8843E+02    -0.8851E+02    -0.8859E+02    -0.8866E+02    -0.8872E+02    -0.8876E+02    -0.8877E+02    -0.8876E+02    -0.8871E+02    -0.8862E+02    -0.8847E+02    -0.8824E+02    -0.8791E+02    -0.8745E+02    -0.8684E+02    -0.8601E+02    -0.8493E+02    -0.8352E+02    -0.8170E+02    -0.7939E+02    -0.7649E+02    -0.7292E+02    -0.6861E+02    -0.6354E+02    -0.5769E+02    -0.5114E+02    -0.4393E+02    -0.3616E+02    -0.2793E+02    -0.1935E+02    -0.1052E+02    -0.1563E+01     0.7392E+01     0.1618E+02     0.2463E+02     0.3254E+02     0.3970E+02     0.4590E+02     0.5097E+02     0.5471E+02     0.5701E+02     0.5779E+02     0.5701E+02     0.5470E+02     0.5094E+02     0.4587E+02     0.3966E+02     0.3249E+02     0.2457E+02     0.1612E+02     0.7319E+01    -0.1643E+01    -0.1061E+02    -0.1944E+02    -0.2803E+02    -0.3627E+02    -0.4404E+02    -0.5125E+02    -0.5781E+02    -0.6365E+02    -0.6872E+02    -0.7302E+02    -0.7659E+02    -0.7948E+02    -0.8179E+02    -0.8360E+02    -0.8501E+02    -0.8609E+02    -0.8691E+02    -0.8753E+02    -0.8798E+02    -0.8831E+02    -0.8854E+02    -0.8870E+02    -0.8880E+02    -0.8885E+02    -0.8886E+02    -0.8884E+02    -0.8881E+02    -0.8875E+02    -0.8869E+02    -0.8861E+02    -0.8852E+02    -0.8843E+02    -0.8834E+02    -0.8825E+02    -0.8816E+02    -0.8808E+02    -0.8801E+02    -0.8795E+02    -0.8792E+02    -0.8792E+02
    -0.8810E+02    -0.8810E+02    -0.8814E+02    -0.8821E+02    -0.8831E+02    -0.8841E+02    -0.8853E+02    -0.8866E+02    -0.8879E+02    -0.8891E+02    -0.8904E+02    -0.8915E+02    -0.8926E+02    -0.8935E+02    -0.8942E+02    -0.8947E+02    -0.8949E+02    -0.8946E+02    -0.8938E+02    -0.8922E+02    -0.8896E+02    -0.8857E+02    -0.8802E+02    -0.8724E+02    -0.8616E+02    -0.8472E+02    -0.8280E+02    -0.8030E+02    -0.7709E+02    -0.7306E+02    -0.6810E+02    -0.6217E+02    -0.5526E+02    -0.4742E+02    -0.3870E+02    -0.2920E+02    -0.1899E+02    -0.8195E+01     0.3104E+01     0.1477E+02     0.2662E+02     0.3843E+02     0.4996E+02     0.6090E+02     0.7093E+02     0.7973E+02     0.8697E+02     0.9238E+02     0.9572E+02     0.9684E+02     0.9571E+02     0.9236E+02     0.8695E+02     0.7970E+02     0.7089E+02     0.6085E+02     0.4990E+02     0.3836E+02     0.2654E+02     0.1468E+02     0.3012E+01    -0.8293E+01    -0.1910E+02    -0.2930E+02    -0.3882E+02    -0.4754E+02    -0.5538E+02    -0.6229E+02    -0.6822E+02    -0.7317E+02    -0.7720E+02    -0.8040E+02    -0.8289E+02    -0.8481E+02    -0.8625E+02    -0.8732E+02    -0.8810E+02    -0.8865E+02    -0.8904E+02    -0.8930E+02    -0.8946E+02    -0.8954E+02    -0.8957E+02    -0.8956E+02    -0.8952E+02    -0.8945E+02    -0.8936E+02    -0.8925E+02    -0.8914E+02    -0.8902E+02    -0.8889E+02    -0.8876E+02    -0.8864E+02    -0.8851E+02    -0.8839E+02    -0.8829E+02    -0.8819E+02    -0.8812E+02    -0.8808E+02    -0.8808E+02
    -0.8827E+02    -0.8827E+02    -0.8832E+02    -0.8841E+02    -0.8853E+02    -0.8866E+02    -0.8882E+02    -0.8898E+02    -0.8914E+02    -0.8931E+02    -0.8948E+02    -0.8964E+02    -0.8980E+02    -0.8994E+02    -0.9008E+02    -0.9019E+02    -0.9027E+02    -0.9032E+02    -0.9031E+02    -0.9024E+02    -0.9007E+02    -0.8978E+02    -0.8931E+02    -0.8860E+02    -0.8759E+02    -0.8616E+02    -0.8420E+02    -0.8156E+02    -0.7808E+02    -0.7359E+02    -0.6797E+02    -0.6112E+02    -0.5302E+02    -0.4369E+02    -0.3318E+02    -0.2154E+02    -0.8835E+01     0.4873E+01     0.1949E+02     0.3487E+02     0.5079E+02     0.6696E+02     0.8302E+02     0.9853E+02     0.1130E+03     0.1258E+03     0.1366E+03     0.1446E+03     0.1497E+03     0.1514E+03     0.1497E+03     0.1446E+03     0.1365E+03     0.1258E+03     0.1129E+03     0.9847E+02     0.8296E+02     0.6689E+02     0.5071E+02     0.3478E+02     0.1940E+02     0.4771E+01    -0.8943E+01    -0.2165E+02    -0.3329E+02    -0.4381E+02    -0.5314E+02    -0.6124E+02    -0.6809E+02    -0.7370E+02    -0.7818E+02    -0.8165E+02    -0.8429E+02    -0.8625E+02    -0.8767E+02    -0.8869E+02    -0.8939E+02    -0.8985E+02    -0.9015E+02    -0.9032E+02    -0.9039E+02    -0.9040E+02    -0.9036E+02    -0.9028E+02    -0.9017E+02    -0.9005E+02    -0.8990E+02    -0.8975E+02    -0.8959E+02    -0.8943E+02    -0.8926E+02    -0.8909E+02    -0.8893E+02    -0.8877E+02    -0.8862E+02    -0.8849E+02    -0.8838E+02    -0.8829E+02    -0.8824E+02    -0.8824E+02
    -0.8843E+02    -0.8843E+02    -0.8849E+02    -0.8860E+02    -0.8874E+02    -0.8890E+02    -0.8909E+02    -0.8928E+02    -0.8948E+02    -0.8969E+02    -0.8990E+02    -0.9011E+02    -0.9032E+02    -0.9051E+02    -0.9070E+02    -0.9087E+02    -0.9103E+02    -0.9115E+02    -0.9123E+02    -0.9124E+02    -0.9118E+02    -0.9099E+02    -0.9064E+02    -0.9005E+02    -0.8914E+02    -0.8778E+02    -0.8583E+02    -0.8311E+02    -0.7941E+02    -0.7452E+02    -0.6824E+02    -0.6044E+02    -0.5103E+02    -0.4002E+02    -0.2740E+02    -0.1317E+02     0.2664E+01     0.2012E+02     0.3914E+02     0.5957E+02     0.8119E+02     0.1036E+03     0.1264E+03     0.1489E+03     0.1703E+03     0.1897E+03     0.2062E+03     0.2188E+03     0.2267E+03     0.2294E+03     0.2267E+03     0.2187E+03     0.2061E+03     0.1896E+03     0.1702E+03     0.1488E+03     0.1263E+03     0.1036E+03     0.8111E+02     0.5948E+02     0.3904E+02     0.2002E+02     0.2553E+01    -0.1329E+02    -0.2752E+02    -0.4014E+02    -0.5115E+02    -0.6056E+02    -0.6836E+02    -0.7463E+02    -0.7952E+02    -0.8320E+02    -0.8592E+02    -0.8786E+02    -0.8922E+02    -0.9013E+02    -0.9072E+02    -0.9107E+02    -0.9126E+02    -0.9133E+02    -0.9131E+02    -0.9123E+02    -0.9112E+02    -0.9097E+02    -0.9080E+02    -0.9062E+02    -0.9043E+02    -0.9023E+02    -0.9002E+02    -0.8982E+02    -0.8961E+02    -0.8941E+02    -0.8921E+02    -0.8902E+02    -0.8884E+02    -0.8869E+02    -0.8855E+02    -0.8845E+02    -0.8839E+02    -0.8839E+02
    -0.8858E+02    -0.8858E+02    -0.8865E+02    -0.8877E+02    -0.8893E+02    -0.8912E+02    -0.8933E+02    -0.8956E+02    -0.8980E+02    -0.9004E+02    -0.9029E+02    -0.9054E+02    -0.9079E+02    -0.9104E+02    -0.9128E+02    -0.9151E+02    -0.9173E+02    -0.9192E+02    -0.9208E+02    -0.9219E+02    -0.9223E+02    -0.9216E+02    -0.9194E+02    -0.9149E+02    -0.9071E+02    -0.8947E+02    -0.8760E+02    -0.8487E+02    -0.8103E+02    -0.7581E+02    -0.6891E+02    -0.6014E+02    -0.4937E+02    -0.3652E+02    -0.2151E+02    -0.4258E+01     0.1538E+02     0.3753E+02     0.6221E+02     0.8938E+02     0.1188E+03     0.1503E+03     0.1830E+03     0.2162E+03     0.2487E+03     0.2790E+03     0.3054E+03     0.3261E+03     0.3393E+03     0.3438E+03     0.3393E+03     0.3260E+03     0.3054E+03     0.2790E+03     0.2486E+03     0.2161E+03     0.1829E+03     0.1502E+03     0.1188E+03     0.8929E+02     0.6211E+02     0.3742E+02     0.1527E+02    -0.4376E+01    -0.2163E+02    -0.3664E+02    -0.4949E+02    -0.6027E+02    -0.6903E+02    -0.7592E+02    -0.8114E+02    -0.8496E+02    -0.8769E+02    -0.8955E+02    -0.9079E+02    -0.9156E+02    -0.9201E+02    -0.9224E+02    -0.9231E+02    -0.9227E+02    -0.9217E+02    -0.9201E+02    -0.9182E+02    -0.9161E+02    -0.9138E+02    -0.9115E+02    -0.9091E+02    -0.9066E+02    -0.9042E+02    -0.9017E+02    -0.8993E+02    -0.8970E+02    -0.8947E+02    -0.8925E+02    -0.8905E+02    -0.8886E+02    -0.8871E+02    -0.8859E+02    -0.8853E+02    -0.8853E+02
    -0.8871E+02    -0.8871E+02    -0.8879E+02    -0.8892E+02    -0.8910E+02    -0.8931E+02    -0.8955E+02    -0.8980E+02    -0.9007E+02    -0.9035E+02    -0.9063E+02    -0.9092E+02    -0.9121E+02    -0.9150E+02    -0.9179E+02    -0.9207E+02    -0.9235E+02    -0.9261E+02    -0.9285E+02    -0.9305E+02    -0.9319E+02    -0.9323E+02    -0.9314E+02    -0.9283E+02    -0.9221E+02    -0.9112E+02    -0.8938E+02    -0.8672E+02    -0.8282E+02    -0.7735E+02    -0.6993E+02    -0.6026E+02    -0.4813E+02    -0.3338E+02    -0.1582E+02     0.4803E+01     0.2881E+02     0.5652E+02     0.8818E+02     0.1240E+03     0.1639E+03     0.2078E+03     0.2551E+03     0.3048E+03     0.3553E+03     0.4044E+03     0.4488E+03     0.4848E+03     0.5086E+03     0.5170E+03     0.5086E+03     0.4848E+03     0.4487E+03     0.4043E+03     0.3553E+03     0.3048E+03     0.2550E+03     0.2077E+03     0.1638E+03     0.1239E+03     0.8808E+02     0.5641E+02     0.2870E+02     0.4685E+01    -0.1594E+02    -0.3350E+02    -0.4825E+02    -0.6038E+02    -0.7004E+02    -0.7745E+02    -0.8292E+02    -0.8681E+02    -0.8946E+02    -0.9120E+02    -0.9228E+02    -0.9290E+02    -0.9321E+02    -0.9331E+02    -0.9326E+02    -0.9313E+02    -0.9293E+02    -0.9270E+02    -0.9244E+02    -0.9217E+02    -0.9189E+02    -0.9161E+02    -0.9133E+02    -0.9104E+02    -0.9076E+02    -0.9048E+02    -0.9021E+02    -0.8995E+02    -0.8969E+02    -0.8945E+02    -0.8922E+02    -0.8902E+02    -0.8885E+02    -0.8872E+02    -0.8865E+02    -0.8865E+02
    -0.8882E+02    -0.8882E+02    -0.8890E+02    -0.8905E+02    -0.8924E+02    -0.8947E+02    -0.8973E+02    -0.9000E+02    -0.9030E+02    -0.9060E+02    -0.9091E+02    -0.9123E+02    -0.9155E+02    -0.9188E+02    -0.9221E+02    -0.9254E+02    -0.9287E+02    -0.9319E+02    -0.9350E+02    -0.9378E+02    -0.9401E+02    -0.9415E+02    -0.9418E+02    -0.9400E+02    -0.9353E+02    -0.9261E+02    -0.9102E+02    -0.8847E+02    -0.8460E+02    -0.7898E+02    -0.7115E+02    -0.6072E+02    -0.4736E+02    -0.3082E+02    -0.1075E+02     0.1330E+02     0.4192E+02     0.7571E+02     0.1153E+03     0.1614E+03     0.2144E+03     0.2748E+03     0.3425E+03     0.4171E+03     0.4967E+03     0.5785E+03     0.6572E+03     0.7253E+03     0.7731E+03     0.7909E+03     0.7731E+03     0.7252E+03     0.6571E+03     0.5784E+03     0.4967E+03     0.4170E+03     0.3425E+03     0.2747E+03     0.2143E+03     0.1613E+03     0.1152E+03     0.7560E+02     0.4180E+02     0.1318E+02    -0.1087E+02    -0.3094E+02    -0.4748E+02    -0.6084E+02    -0.7127E+02    -0.7908E+02    -0.8470E+02    -0.8856E+02    -0.9110E+02    -0.9268E+02    -0.9360E+02    -0.9407E+02    -0.9425E+02    -0.9423E+02    -0.9408E+02    -0.9386E+02    -0.9358E+02    -0.9328E+02    -0.9297E+02    -0.9264E+02    -0.9232E+02    -0.9199E+02    -0.9167E+02    -0.9136E+02    -0.9105E+02    -0.9074E+02    -0.9044E+02    -0.9015E+02    -0.8987E+02    -0.8961E+02    -0.8937E+02    -0.8915E+02    -0.8896E+02    -0.8883E+02    -0.8875E+02    -0.8875E+02
    -0.8890E+02    -0.8890E+02    -0.8899E+02    -0.8914E+02    -0.8935E+02    -0.8959E+02    -0.8986E+02    -0.9015E+02    -0.9046E+02    -0.9078E+02    -0.9112E+02    -0.9146E+02    -0.9181E+02    -0.9216E+02    -0.9253E+02    -0.9289E+02    -0.9327E+02    -0.9364E+02    -0.9400E+02    -0.9434E+02    -0.9464E+02    -0.9488E+02    -0.9500E+02    -0.9493E+02    -0.9458E+02    -0.9380E+02    -0.9236E+02    -0.8994E+02    -0.8614E+02    -0.8046E+02    -0.7237E+02    -0.6137E+02    -0.4704E+02    -0.2901E+02    -0.6795E+01     0.2031E+02     0.5316E+02     0.9277E+02     0.1403E+03     0.1971E+03     0.2647E+03     0.3446E+03     0.4384E+03     0.5474E+03     0.6718E+03     0.8099E+03     0.9558E+03     0.1097E+04     0.1210E+04     0.1259E+04     0.1210E+04     0.1097E+04     0.9558E+03     0.8098E+03     0.6718E+03     0.5474E+03     0.4384E+03     0.3445E+03     0.2646E+03     0.1970E+03     0.1402E+03     0.9266E+02     0.5304E+02     0.2019E+02    -0.6917E+01    -0.2913E+02    -0.4716E+02    -0.6149E+02    -0.7248E+02    -0.8056E+02    -0.8623E+02    -0.9003E+02    -0.9243E+02    -0.9387E+02    -0.9465E+02    -0.9500E+02    -0.9507E+02    -0.9495E+02    -0.9472E+02    -0.9442E+02    -0.9408E+02    -0.9373E+02    -0.9336E+02    -0.9300E+02    -0.9264E+02    -0.9228E+02    -0.9193E+02    -0.9159E+02    -0.9126E+02    -0.9093E+02    -0.9061E+02    -0.9031E+02    -0.9001E+02    -0.8973E+02    -0.8947E+02    -0.8924E+02    -0.8905E+02    -0.8890E+02    -0.8882E+02    -0.8882E+02
    -0.8895E+02    -0.8895E+02    -0.8904E+02    -0.8920E+02    -0.8941E+02    -0.8966E+02    -0.8994E+02    -0.9025E+02    -0.9057E+02    -0.9090E+02    -0.9125E+02    -0.9160E+02    -0.9197E+02    -0.9234E+02    -0.9272E+02    -0.9312E+02    -0.9351E+02    -0.9392E+02    -0.9431E+02    -0.9470E+02    -0.9505E+02    -0.9534E+02    -0.9553E+02    -0.9554E+02    -0.9527E+02    -0.9458E+02    -0.9324E+02    -0.9093E+02    -0.8720E+02    -0.8152E+02    -0.7330E+02    -0.6195E+02    -0.4701E+02    -0.2800E+02    -0.4330E+01     0.2490E+02     0.6080E+02     0.1047E+03     0.1585E+03     0.2240E+03     0.3042E+03     0.4024E+03     0.5229E+03     0.6710E+03     0.8534E+03     0.1077E+04     0.1347E+04     0.1661E+04     0.1984E+04     0.2204E+04     0.1984E+04     0.1661E+04     0.1347E+04     0.1077E+04     0.8534E+03     0.6710E+03     0.5228E+03     0.4023E+03     0.3041E+03     0.2240E+03     0.1583E+03     0.1046E+03     0.6068E+02     0.2478E+02    -0.4451E+01    -0.2813E+02    -0.4713E+02    -0.6207E+02    -0.7340E+02    -0.8162E+02    -0.8729E+02    -0.9101E+02    -0.9331E+02    -0.9465E+02    -0.9534E+02    -0.9561E+02    -0.9560E+02    -0.9542E+02    -0.9513E+02    -0.9478E+02    -0.9440E+02    -0.9401E+02    -0.9361E+02    -0.9322E+02    -0.9284E+02    -0.9246E+02    -0.9209E+02    -0.9174E+02    -0.9139E+02    -0.9105E+02    -0.9072E+02    -0.9040E+02    -0.9010E+02    -0.8981E+02    -0.8954E+02    -0.8930E+02    -0.8910E+02    -0.8895E+02    -0.8886E+02    -0.8886E+02
    -0.8896E+02    -0.8896E+02    -0.8905E+02    -0.8922E+02    -0.8943E+02    -0.8969E+02    -0.8997E+02    -0.9028E+02    -0.9060E+02    -0.9094E+02    -0.9129E+02    -0.9165E+02    -0.9202E+02    -0.9240E+02    -0.9279E+02    -0.9319E+02    -0.9360E+02    -0.9401E+02    -0.9442E+02    -0.9482E+02    -0.9519E+02    -0.9551E+02    -0.9571E+02    -0.9575E+02    -0.9551E+02    -0.9485E+02    -0.9355E+02    -0.9128E+02    -0.8758E+02    -0.8190E+02    -0.7364E+02    -0.6219E+02    -0.4704E+02    -0.2770E+02    -0.3509E+01     0.2648E+02     0.6349E+02     0.1091E+03     0.1652E+03     0.2343E+03     0.3199E+03     0.4265E+03     0.5606E+03     0.7319E+03     0.9556E+03     0.1257E+04     0.1680E+04     0.2311E+04     0.3317E+04     0.5058E+04     0.3317E+04     0.2311E+04     0.1680E+04     0.1257E+04     0.9556E+03     0.7319E+03     0.5605E+03     0.4264E+03     0.3198E+03     0.2342E+03     0.1651E+03     0.1090E+03     0.6338E+02     0.2636E+02    -0.3630E+01    -0.2782E+02    -0.4716E+02    -0.6231E+02    -0.7375E+02    -0.8200E+02    -0.8767E+02    -0.9136E+02    -0.9362E+02    -0.9492E+02    -0.9558E+02    -0.9582E+02    -0.9579E+02    -0.9558E+02    -0.9527E+02    -0.9491E+02    -0.9451E+02    -0.9410E+02    -0.9370E+02    -0.9330E+02    -0.9290E+02    -0.9252E+02    -0.9215E+02    -0.9178E+02    -0.9143E+02    -0.9109E+02    -0.9075E+02    -0.9043E+02    -0.9012E+02    -0.8983E+02    -0.8956E+02    -0.8932E+02    -0.8912E+02    -0.8897E+02    -0.8888E+02    -0.8888E+02
    -0.8895E+02    -0.8895E+02    -0.8904E+02    -0.8920E+02    -0.8941E+02    -0.8966E+02    -0.8994E+02    -0.9025E+02    -0.9057E+02    -0.9090E+02    -0.9125E+02    -0.9160E+02    -0.9197E+02    -0.9234E+02    -0.9272E+02    -0.9312E+02    -0.9351E+02    -0.9392E+02    -0.9431E+02    -0.9470E+02    -0.9505E+02    -0.9534E+02    -0.9553E+02    -0.9554E+02    -0.9527E+02    -0.9458E+02    -0.9324E+02    -0.9093E+02    -0.8720E+02    -0.8152E+02    -0.7329E+02    -0.6195E+02    -0.4701E+02    -0.2800E+02    -0.4328E+01     0.2490E+02     0.6080E+02     0.1047E+03     0.1585E+03     0.2241E+03     0.3042E+03     0.4024E+03     0.5229E+03     0.6710E+03     0.8534E+03     0.1077E+04     0.1347E+04     0.1661E+04     0.1984E+04     0.2204E+04     0.1984E+04     0.1661E+04     0.1347E+04     0.1077E+04     0.8534E+03     0.6710E+03     0.5228E+03     0.4023E+03     0.3041E+03     0.2240E+03     0.1584E+03     0.1046E+03     0.6068E+02     0.2478E+02    -0.4450E+01    -0.2813E+02    -0.4713E+02    -0.6207E+02    -0.7340E+02    -0.8162E+02    -0.8729E+02    -0.9101E+02    -0.9331E+02    -0.9465E+02    -0.9534E+02    -0.9561E+02    -0.9560E+02    -0.9542E+02    -0.9513E+02    -0.9478E+02    -0.9440E+02    -0.9401E+02    -0.9361E+02    -0.9322E+02    -0.9283E+02    -0.9246E+02    -0.9209E+02    -0.9174E+02    -0.9139E+02    -0.9105E+02    -0.9072E+02    -0.9040E+02    -0.9010E+02    -0.8981E+02    -0.8954E+02    -0.8930E+02    -0.8910E+02    -0.8895E+02    -0.8886E+02    -0.8886E+02
    -0.8890E+02    -0.8890E+02    -0.8899E+02    -0.8914E+02    -0.8935E+02    -0.8959E+02    -0.8986E+02    -0.9015E+02    -0.9046E+02    -0.9078E+02    -0.9112E+02    -0.9146E+02    -0.9181E+02    -0.9216E+02    -0.9253E+02    -0.9289E+02    -0.9327E+02    -0.9364E+02    -0.9400E+02    -0.9434E+02    -0.9464E+02    -0.9488E+02    -0.9500E+02    -0.9493E+02    -0.9458E+02    -0.9380E+02    -0.9236E+02    -0.8994E+02    -0.8614E+02    -0.8046E+02    -0.7237E+02    -0.6137E+02    -0.4704E+02    -0.2901E+02    -0.6791E+01     0.2031E+02     0.5316E+02     0.9277E+02     0.1403E+03     0.1971E+03     0.2647E+03     0.3446E+03     0.4385E+03     0.5474E+03     0.6718E+03     0.8099E+03     0.9558E+03     0.1097E+04     0.1210E+04     0.1259E+04     0.1210E+04     0.1097E+04     0.9558E+03     0.8098E+03     0.6718E+03     0.5474E+03     0.4384E+03     0.3445E+03     0.2646E+03     0.1970E+03     0.1402E+03     0.9266E+02     0.5305E+02     0.2019E+02    -0.6913E+01    -0.2913E+02    -0.4716E+02    -0.6148E+02    -0.7248E+02    -0.8056E+02    -0.8623E+02    -0.9003E+02    -0.9243E+02    -0.9387E+02    -0.9465E+02    -0.9500E+02    -0.9507E+02    -0.9495E+02    -0.9472E+02    -0.9442E+02    -0.9408E+02    -0.9373E+02    -0.9336E+02    -0.9300E+02    -0.9264E+02    -0.9228E+02    -0.9193E+02    -0.9159E+02    -0.9126E+02    -0.9093E+02    -0.9061E+02    -0.9031E+02    -0.9001E+02    -0.8973E+02    -0.8947E+02    -0.8924E+02    -0.8905E+02    -0.8890E+02    -0.8882E+02    -0.8882E+02
    -0.8882E+02    -0.8882E+02    -0.8890E+02    -0.8905E+02    -0.8924E+02    -0.8947E+02    -0.8973E+02    -0.9000E+02    -0.9029E+02    -0.9060E+02    -0.9091E+02    -0.9123E+02    -0.9155E+02    -0.9188E+02    -0.9221E+02    -0.9254E+02    -0.9287E+02    -0.9319E+02    -0.9350E+02    -0.9378E+02    -0.9401E+02    -0.9415E+02    -0.9417E+02    -0.9400E+02    -0.9353E+02    -0.9260E+02    -0.9102E+02    -0.8847E+02    -0.8460E+02    -0.7898E+02    -0.7115E+02    -0.6071E+02    -0.4736E+02    -0.3081E+02    -0.1075E+02     0.1331E+02     0.4192E+02     0.7571E+02     0.1153E+03     0.1614E+03     0.2144E+03     0.2748E+03     0.3426E+03     0.4171E+03     0.4967E+03     0.5785E+03     0.6572E+03     0.7253E+03     0.7731E+03     0.7909E+03     0.7731E+03     0.7253E+03     0.6571E+03     0.5784E+03     0.4967E+03     0.4170E+03     0.3425E+03     0.2747E+03     0.2143E+03     0.1613E+03     0.1152E+03     0.7561E+02     0.4181E+02     0.1319E+02    -0.1087E+02    -0.3094E+02    -0.4748E+02    -0.6083E+02    -0.7126E+02    -0.7908E+02    -0.8469E+02    -0.8856E+02    -0.9110E+02    -0.9268E+02    -0.9360E+02    -0.9407E+02    -0.9425E+02    -0.9423E+02    -0.9408E+02    -0.9386E+02    -0.9358E+02    -0.9328E+02    -0.9296E+02    -0.9264E+02    -0.9232E+02    -0.9199E+02    -0.9167E+02    -0.9136E+02    -0.9105E+02    -0.9074E+02    -0.9044E+02    -0.9015E+02    -0.8987E+02    -0.8961E+02    -0.8937E+02    -0.8915E+02    -0.8896E+02    -0.8883E+02    -0.8875E+02    -0.8875E+02
    -0.8871E+02    -0.8871E+02    -0.8879E+02    -0.8892E+02    -0.8910E+02    -0.8931E+02    -0.8955E+02    -0.8980E+02    -0.9007E+02    -0.9035E+02    -0.9063E+02    -0.9092E+02    -0.9121E+02    -0.9150E+02    -0.9179E+02    -0.9207E+02    -0.9235E+02    -0.9261E+02    -0.9285E+02    -0.9305E+02    -0.9319E+02    -0.9323E+02    -0.9313E+02    -0.9283E+02    -0.9220E+02    -0.9112E+02    -0.8938E+02    -0.8671E+02    -0.8282E+02    -0.7734E+02    -0.6992E+02    -0.6025E+02    -0.4812E+02    -0.3337E+02    -0.1581E+02     0.4811E+01     0.2882E+02     0.5653E+02     0.8819E+02     0.1240E+03     0.1639E+03     0.2078E+03     0.2551E+03     0.3048E+03     0.3554E+03     0.4044E+03     0.4488E+03     0.4848E+03     0.5086E+03     0.5170E+03     0.5086E+03     0.4848E+03     0.4487E+03     0.4043E+03     0.3553E+03     0.3048E+03     0.2550E+03     0.2077E+03     0.1638E+03     0.1239E+03     0.8808E+02     0.5642E+02     0.2871E+02     0.4693E+01    -0.1593E+02    -0.3349E+02    -0.4824E+02    -0.6037E+02    -0.7004E+02    -0.7745E+02    -0.8292E+02    -0.8680E+02    -0.8946E+02    -0.9120E+02    -0.9228E+02    -0.9290E+02    -0.9321E+02    -0.9330E+02    -0.9326E+02    -0.9313E+02    -0.9293E+02    -0.9270E+02    -0.9244E+02    -0.9217E+02    -0.9189E+02    -0.9161E+02    -0.9133E+02    -0.9104E+02    -0.9076E+02    -0.9048E+02    -0.9021E+02    -0.8995E+02    -0.8969E+02    -0.8945E+02    -0.8922E+02    -0.8902E+02    -0.8885E+02    -0.8872E+02    -0.8865E+02    -0.8865E+02
    -0.8858E+02    -0.8858E+02    -0.8865E+02    -0.8877E+02    -0.8893E+02    -0.8912E+02    -0.8933E+02    -0.8956E+02    -0.8980E+02    -0.9004E+02    -0.9029E+02    -0.9054E+02    -0.9079E+02    -0.9104E+02    -0.9128E+02    -0.9151E+02    -0.9173E+02    -0.9192E+02    -0.9208E+02    -0.9219E+02    -0.9223E+02    -0.9216E+02    -0.9194E+02    -0.9148E+02    -0.9071E+02    -0.8947E+02    -0.8759E+02    -0.8487E+02    -0.8103E+02    -0.7580E+02    -0.6891E+02    -0.6014E+02    -0.4936E+02    -0.3651E+02    -0.2150E+02    -0.4248E+01     0.1540E+02     0.3754E+02     0.6222E+02     0.8939E+02     0.1189E+03     0.1503E+03     0.1830E+03     0.2162E+03     0.2487E+03     0.2790E+03     0.3054E+03     0.3261E+03     0.3393E+03     0.3438E+03     0.3393E+03     0.3260E+03     0.3054E+03     0.2790E+03     0.2486E+03     0.2161E+03     0.1829E+03     0.1502E+03     0.1188E+03     0.8930E+02     0.6212E+02     0.3743E+02     0.1528E+02    -0.4366E+01    -0.2162E+02    -0.3663E+02    -0.4949E+02    -0.6026E+02    -0.6902E+02    -0.7591E+02    -0.8113E+02    -0.8496E+02    -0.8768E+02    -0.8955E+02    -0.9078E+02    -0.9156E+02    -0.9201E+02    -0.9224E+02    -0.9231E+02    -0.9227E+02    -0.9217E+02    -0.9201E+02    -0.9182E+02    -0.9161E+02    -0.9138E+02    -0.9115E+02    -0.9091E+02    -0.9066E+02    -0.9042E+02    -0.9017E+02    -0.8993E+02    -0.8969E+02    -0.8947E+02    -0.8925E+02    -0.8905E+02    -0.8886E+02    -0.8871E+02    -0.8859E+02    -0.8853E+02    -0.8853E+02
    -0.8843E+02    -0.8843E+02    -0.8849E+02    -0.8860E+02    -0.8874E+02    -0.8890E+02    -0.8908E+02    -0.8928E+02    -0.8948E+02    -0.8969E+02    -0.8990E+02    -0.9011E+02    -0.9031E+02    -0.9051E+02    -0.9070E+02    -0.9087E+02    -0.9102E+02    -0.9115E+02    -0.9122E+02    -0.9124E+02    -0.9118E+02    -0.9099E+02    -0.9064E+02    -0.9005E+02    -0.8913E+02    -0.8777E+02    -0.8582E+02    -0.8310E+02    -0.7940E+02    -0.7452E+02    -0.6824E+02    -0.6043E+02    -0.5102E+02    -0.4001E+02    -0.2738E+02    -0.1316E+02     0.2677E+01     0.2013E+02     0.3915E+02     0.5959E+02     0.8121E+02     0.1036E+03     0.1264E+03     0.1489E+03     0.1703E+03     0.1897E+03     0.2062E+03     0.2188E+03     0.2267E+03     0.2294E+03     0.2267E+03     0.2187E+03     0.2061E+03     0.1897E+03     0.1702E+03     0.1488E+03     0.1264E+03     0.1036E+03     0.8112E+02     0.5950E+02     0.3905E+02     0.2003E+02     0.2567E+01    -0.1328E+02    -0.2750E+02    -0.4013E+02    -0.5114E+02    -0.6055E+02    -0.6835E+02    -0.7463E+02    -0.7951E+02    -0.8320E+02    -0.8591E+02    -0.8786E+02    -0.8921E+02    -0.9013E+02    -0.9071E+02    -0.9107E+02    -0.9126E+02    -0.9132E+02    -0.9131E+02    -0.9123E+02    -0.9112E+02    -0.9097E+02    -0.9080E+02    -0.9062E+02    -0.9043E+02    -0.9023E+02    -0.9002E+02    -0.8982E+02    -0.8961E+02    -0.8941E+02    -0.8921E+02    -0.8902E+02    -0.8884E+02    -0.8868E+02    -0.8855E+02    -0.8845E+02    -0.8839E+02    -0.8839E+02
    -0.8827E+02    -0.8827E+02    -0.8832E+02    -0.8841E+02    -0.8853E+02    -0.8866E+02    -0.8881E+02    -0.8898E+02    -0.8914E+02    -0.8931E+02    -0.8948E+02    -0.8964E+02    -0.8980E+02    -0.8994E+02    -0.9007E+02    -0.9018E+02    -0.9027E+02    -0.9031E+02    -0.9031E+02    -0.9023E+02    -0.9007E+02    -0.8977E+02    -0.8930E+02    -0.8860E+02    -0.8758E+02    -0.8616E+02    -0.8419E+02    -0.8155E+02    -0.7807E+02    -0.7358E+02    -0.6796E+02    -0.6111E+02    -0.5301E+02    -0.4368E+02    -0.3316E+02    -0.2152E+02    -0.8819E+01     0.4889E+01     0.1951E+02     0.3489E+02     0.5081E+02     0.6698E+02     0.8304E+02     0.9854E+02     0.1130E+03     0.1259E+03     0.1366E+03     0.1447E+03     0.1497E+03     0.1514E+03     0.1497E+03     0.1446E+03     0.1365E+03     0.1258E+03     0.1129E+03     0.9849E+02     0.8298E+02     0.6691E+02     0.5073E+02     0.3480E+02     0.1941E+02     0.4787E+01    -0.8927E+01    -0.2163E+02    -0.3328E+02    -0.4380E+02    -0.5313E+02    -0.6123E+02    -0.6808E+02    -0.7369E+02    -0.7817E+02    -0.8165E+02    -0.8428E+02    -0.8624E+02    -0.8767E+02    -0.8868E+02    -0.8938E+02    -0.8985E+02    -0.9015E+02    -0.9032E+02    -0.9039E+02    -0.9040E+02    -0.9036E+02    -0.9028E+02    -0.9017E+02    -0.9004E+02    -0.8990E+02    -0.8975E+02    -0.8959E+02    -0.8943E+02    -0.8926E+02    -0.8909E+02    -0.8893E+02    -0.8877E+02    -0.8862E+02    -0.8849E+02    -0.8838E+02    -0.8829E+02    -0.8824E+02    -0.8824E+02
    -0.8810E+02    -0.8810E+02    -0.8814E+02    -0.8821E+02    -0.8830E+02    -0.8841E+02    -0.8853E+02    -0.8866E+02    -0.8879E+02    -0.8891E+02    -0.8904E+02    -0.8915E+02    -0.8926E+02    -0.8935E+02    -0.8942E+02    -0.8947E+02    -0.8948E+02    -0.8946E+02    -0.8937E+02    -0.8921E+02    -0.8896E+02    -0.8857E+02    -0.8801E+02    -0.8723E+02    -0.8616E+02    -0.8471E+02    -0.8280E+02    -0.8029E+02    -0.7708E+02    -0.7305E+02    -0.6809E+02    -0.6216E+02    -0.5525E+02    -0.4740E+02    -0.3869E+02    -0.2918E+02    -0.1898E+02    -0.8176E+01     0.3123E+01     0.1479E+02     0.2664E+02     0.3845E+02     0.4998E+02     0.6092E+02     0.7095E+02     0.7975E+02     0.8700E+02     0.9240E+02     0.9574E+02     0.9687E+02     0.9573E+02     0.9238E+02     0.8697E+02     0.7972E+02     0.7091E+02     0.6087E+02     0.4992E+02     0.3838E+02     0.2656E+02     0.1470E+02     0.3032E+01    -0.8274E+01    -0.1908E+02    -0.2929E+02    -0.3880E+02    -0.4752E+02    -0.5537E+02    -0.6227E+02    -0.6820E+02    -0.7316E+02    -0.7719E+02    -0.8039E+02    -0.8289E+02    -0.8480E+02    -0.8624E+02    -0.8731E+02    -0.8809E+02    -0.8865E+02    -0.8904E+02    -0.8929E+02    -0.8945E+02    -0.8954E+02    -0.8957E+02    -0.8956E+02    -0.8951E+02    -0.8944E+02    -0.8936E+02    -0.8925E+02    -0.8914E+02    -0.8902E+02    -0.8889E+02    -0.8876E+02    -0.8863E+02    -0.8851E+02    -0.8839E+02    -0.8828E+02    -0.8819E+02    -0.8812E+02    -0.8808E+02    -0.8808E+02
    -0.8793E+02    -0.8793E+02    -0.8796E+02    -0.8801E+02    -0.8808E+02    -0.8816E+02    -0.8825E+02    -0.8834E+02    -0.8843E+02    -0.8851E+02    -0.8859E+02    -0.8866E+02    -0.8872E+02    -0.8876E+02    -0.8877E+02    -0.8876E+02    -0.8871E+02    -0.8862E+02    -0.8846E+02    -0.8823E+02    -0.8790E+02    -0.8745E+02    -0.8683E+02    -0.8601E+02    -0.8492E+02    -0.8351E+02    -0.8169E+02    -0.7938E+02    -0.7648E+02    -0.7291E+02    -0.6860E+02    -0.6352E+02    -0.5768E+02    -0.5112E+02    -0.4391E+02    -0.3614E+02    -0.2791E+02    -0.1933E+02    -0.1050E+02    -0.1540E+01     0.7416E+01     0.1621E+02     0.2466E+02     0.3256E+02     0.3972E+02     0.4593E+02     0.5099E+02     0.5474E+02     0.5704E+02     0.5781E+02     0.5703E+02     0.5472E+02     0.5097E+02     0.4590E+02     0.3968E+02     0.3251E+02     0.2460E+02     0.1614E+02     0.7343E+01    -0.1620E+01    -0.1059E+02    -0.1942E+02    -0.2801E+02    -0.3625E+02    -0.4402E+02    -0.5123E+02    -0.5779E+02    -0.6363E+02    -0.6871E+02    -0.7301E+02    -0.7658E+02    -0.7947E+02    -0.8178E+02    -0.8359E+02    -0.8500E+02    -0.8609E+02    -0.8691E+02    -0.8753E+02    -0.8798E+02    -0.8831E+02    -0.8854E+02    -0.8870E+02    -0.8879E+02    -0.8884E+02    -0.8886E+02    -0.8884E+02    -0.8881E+02    -0.8875E+02    -0.8868E+02    -0.8861E+02    -0.8852E+02    -0.8843E+02    -0.8834E+02    -0.8825E+02    -0.8816E+02    -0.8808E+02    -0.8801E+02    -0.8795E+02    -0.8792E+02    -0.8792E+02
    -0.8776E+02    -0.8776E+02    -0.8778E+02    -0.8781E+02    -0.8786E+02    -0.8791E+02    -0.8797E+02    -0.8802E+02    -0.8808E+02    -0.8812E+02    -0.8816E+02    -0.8818E+02    -0.8819E+02    -0.8818E+02    -0.8815E+02    -0.8808E+02    -0.8798E+02    -0.8783E+02    -0.8762E+02    -0.8733E+02    -0.8695E+02    -0.8645E+02    -0.8581E+02    -0.8498E+02    -0.8392E+02    -0.8258E+02    -0.8090E+02    -0.7880E+02    -0.7624E+02    -0.7313E+02    -0.6944E+02    -0.6514E+02    -0.6024E+02    -0.5479E+02    -0.4885E+02    -0.4250E+02    -0.3583E+02    -0.2895E+02    -0.2195E+02    -0.1495E+02    -0.8052E+01    -0.1374E+01     0.4962E+01     0.1082E+02     0.1607E+02     0.2058E+02     0.2423E+02     0.2692E+02     0.2856E+02     0.2911E+02     0.2855E+02     0.2690E+02     0.2421E+02     0.2055E+02     0.1603E+02     0.1078E+02     0.4908E+01    -0.1435E+01    -0.8121E+01    -0.1502E+02    -0.2203E+02    -0.2903E+02    -0.3593E+02    -0.4260E+02    -0.4895E+02    -0.5489E+02    -0.6034E+02    -0.6524E+02    -0.6953E+02    -0.7322E+02    -0.7633E+02    -0.7889E+02    -0.8098E+02    -0.8266E+02    -0.8400E+02    -0.8505E+02    -0.8588E+02    -0.8653E+02    -0.8702E+02    -0.8740E+02    -0.8769E+02    -0.8790E+02    -0.8805E+02    -0.8816E+02    -0.8822E+02    -0.8826E+02    -0.8827E+02    -0.8826E+02    -0.8824E+02    -0.8820E+02    -0.8816E+02    -0.8810E+02    -0.8805E+02    -0.8799E+02    -0.8793E+02    -0.8787E+02    -0.8782E+02    -0.8779E+02    -0.8776E+02    -0.8776E+02
    -0.8760E+02    -0.8760E+02    -0.8761E+02    -0.8763E+02    -0.8765E+02    -0.8768E+02    -0.8771E+02    -0.8773E+02    -0.8775E+02    -0.8776E+02    -0.8775E+02    -0.8774E+02    -0.8770E+02    -0.8765E+02    -0.8757E+02    -0.8746E+02    -0.8731E+02    -0.8712E+02    -0.8686E+02    -0.8654E+02    -0.8613E+02    -0.8561E+02    -0.8497E+02    -0.8416E+02    -0.8315E+02    -0.8192E+02    -0.8040E+02    -0.7854E+02    -0.7631E+02    -0.7365E+02    -0.7053E+02    -0.6694E+02    -0.6288E+02    -0.5839E+02    -0.5352E+02    -0.4834E+02    -0.4293E+02    -0.3738E+02    -0.3177E+02    -0.2621E+02    -0.2079E+02    -0.1560E+02    -0.1073E+02    -0.6268E+01    -0.2308E+01     0.1067E+01     0.3781E+01     0.5768E+01     0.6979E+01     0.7384E+01     0.6972E+01     0.5753E+01     0.3759E+01     0.1038E+01    -0.2344E+01    -0.6311E+01    -0.1078E+02    -0.1565E+02    -0.2085E+02    -0.2628E+02    -0.3185E+02    -0.3746E+02    -0.4302E+02    -0.4843E+02    -0.5361E+02    -0.5848E+02    -0.6298E+02    -0.6703E+02    -0.7062E+02    -0.7374E+02    -0.7639E+02    -0.7862E+02    -0.8047E+02    -0.8199E+02    -0.8322E+02    -0.8422E+02    -0.8503E+02    -0.8568E+02    -0.8619E+02    -0.8660E+02    -0.8693E+02    -0.8718E+02    -0.8738E+02    -0.8753E+02    -0.8764E+02    -0.8772E+02    -0.8777E+02    -0.8780E+02    -0.8782E+02    -0.8782E+02    -0.8781E+02    -0.8779E+02    -0.8777E+02    -0.8774E+02    -0.8771E+02    -0.8768E+02    -0.8765E+02    -0.8763E+02    -0.8761E+02    -0.8761E+02
    -0.8745E+02    -0.8745E+02    -0.8745E+02    -0.8745E+02    -0.8746E+02    -0.8746E+02    -0.8746E+02    -0.8746E+02    -0.8744E+02    -0.8742E+02    -0.8738E+02    -0.8733E+02    -0.8726E+02    -0.8717E+02    -0.8706E+02    -0.8691E+02    -0.8673E+02    -0.8650E+02    -0.8622E+02    -0.8587E+02    -0.8545E+02    -0.8494E+02    -0.8431E+02    -0.8354E+02    -0.8262E+02    -0.8150E+02    -0.8015E+02    -0.7855E+02    -0.7664E+02    -0.7441E+02    -0.7181E+02    -0.6885E+02    -0.6553E+02    -0.6187E+02    -0.5791E+02    -0.5372E+02    -0.4934E+02    -0.4487E+02    -0.4037E+02    -0.3592E+02    -0.3159E+02    -0.2747E+02    -0.2363E+02    -0.2015E+02    -0.1707E+02    -0.1447E+02    -0.1239E+02    -0.1088E+02    -0.9954E+01    -0.9647E+01    -0.9961E+01    -0.1089E+02    -0.1241E+02    -0.1450E+02    -0.1711E+02    -0.2019E+02    -0.2368E+02    -0.2752E+02    -0.3165E+02    -0.3598E+02    -0.4044E+02    -0.4494E+02    -0.4942E+02    -0.5379E+02    -0.5799E+02    -0.6195E+02    -0.6561E+02    -0.6893E+02    -0.7189E+02    -0.7448E+02    -0.7671E+02    -0.7862E+02    -0.8022E+02    -0.8156E+02    -0.8268E+02    -0.8360E+02    -0.8436E+02    -0.8499E+02    -0.8551E+02    -0.8593E+02    -0.8627E+02    -0.8655E+02    -0.8678E+02    -0.8697E+02    -0.8711E+02    -0.8723E+02    -0.8732E+02    -0.8739E+02    -0.8744E+02    -0.8747E+02    -0.8750E+02    -0.8751E+02    -0.8751E+02    -0.8751E+02    -0.8750E+02    -0.8749E+02    -0.8748E+02    -0.8748E+02    -0.8747E+02    -0.8747E+02
    -0.8731E+02    -0.8731E+02    -0.8731E+02    -0.8730E+02    -0.8729E+02    -0.8727E+02    -0.8725E+02    -0.8722E+02    -0.8717E+02    -0.8712E+02    -0.8706E+02    -0.8698E+02    -0.8688E+02    -0.8676E+02    -0.8661E+02    -0.8644E+02    -0.8623E+02    -0.8598E+02    -0.8569E+02    -0.8534E+02    -0.8492E+02    -0.8442E+02    -0.8382E+02    -0.8312E+02    -0.8228E+02    -0.8129E+02    -0.8012E+02    -0.7875E+02    -0.7715E+02    -0.7530E+02    -0.7318E+02    -0.7078E+02    -0.6810E+02    -0.6516E+02    -0.6199E+02    -0.5863E+02    -0.5513E+02    -0.5155E+02    -0.4795E+02    -0.4439E+02    -0.4094E+02    -0.3766E+02    -0.3461E+02    -0.3184E+02    -0.2940E+02    -0.2734E+02    -0.2570E+02    -0.2451E+02    -0.2378E+02    -0.2354E+02    -0.2379E+02    -0.2452E+02    -0.2572E+02    -0.2737E+02    -0.2943E+02    -0.3187E+02    -0.3465E+02    -0.3771E+02    -0.4100E+02    -0.4445E+02    -0.4801E+02    -0.5161E+02    -0.5519E+02    -0.5870E+02    -0.6206E+02    -0.6523E+02    -0.6817E+02    -0.7084E+02    -0.7324E+02    -0.7536E+02    -0.7721E+02    -0.7881E+02    -0.8018E+02    -0.8134E+02    -0.8233E+02    -0.8317E+02    -0.8387E+02    -0.8446E+02    -0.8496E+02    -0.8538E+02    -0.8573E+02    -0.8603E+02    -0.8628E+02    -0.8648E+02    -0.8666E+02    -0.8680E+02    -0.8692E+02    -0.8702E+02    -0.8710E+02    -0.8716E+02    -0.8721E+02    -0.8725E+02    -0.8728E+02    -0.8730E+02    -0.8732E+02    -0.8733E+02    -0.8734E+02    -0.8734E+02    -0.8734E+02    -0.8734E+02
    -0.8719E+02    -0.8719E+02    -0.8718E+02    -0.8716E+02    -0.8714E+02    -0.8710E+02    -0.8706E+02    -0.8700E+02    -0.8694E+02    -0.8687E+02    -0.8678E+02    -0.8667E+02    -0.8655E+02    -0.8641E+02    -0.8624E+02    -0.8605E+02    -0.8583E+02    -0.8557E+02    -0.8527E+02    -0.8492E+02    -0.8451E+02    -0.8404E+02    -0.8349E+02    -0.8285E+02    -0.8211E+02    -0.8124E+02    -0.8024E+02    -0.7909E+02    -0.7776E+02    -0.7625E+02    -0.7454E+02    -0.7262E+02    -0.7050E+02    -0.6818E+02    -0.6568E+02    -0.6303E+02    -0.6028E+02    -0.5745E+02    -0.5461E+02    -0.5180E+02    -0.4907E+02    -0.4647E+02    -0.4406E+02    -0.4187E+02    -0.3994E+02    -0.3831E+02    -0.3701E+02    -0.3607E+02    -0.3550E+02    -0.3531E+02    -0.3550E+02    -0.3608E+02    -0.3703E+02    -0.3833E+02    -0.3996E+02    -0.4190E+02    -0.4409E+02    -0.4651E+02    -0.4911E+02    -0.5184E+02    -0.5466E+02    -0.5750E+02    -0.6033E+02    -0.6309E+02    -0.6574E+02    -0.6823E+02    -0.7055E+02    -0.7268E+02    -0.7459E+02    -0.7630E+02    -0.7781E+02    -0.7913E+02    -0.8029E+02    -0.8128E+02    -0.8215E+02    -0.8289E+02    -0.8353E+02    -0.8408E+02    -0.8455E+02    -0.8495E+02    -0.8530E+02    -0.8560E+02    -0.8586E+02    -0.8608E+02    -0.8627E+02    -0.8644E+02    -0.8658E+02    -0.8670E+02    -0.8680E+02    -0.8689E+02    -0.8696E+02    -0.8703E+02    -0.8708E+02    -0.8712E+02    -0.8716E+02    -0.8719E+02    -0.8721E+02    -0.8722E+02    -0.8723E+02    -0.8723E+02
    -0.8709E+02    -0.8709E+02    -0.8707E+02    -0.8705E+02    -0.8701E+02    -0.8696E+02    -0.8690E+02    -0.8683E+02    -0.8675E+02    -0.8665E+02    -0.8654E+02    -0.8642E+02    -0.8628E+02    -0.8613E+02    -0.8595E+02    -0.8574E+02    -0.8551E+02    -0.8525E+02    -0.8495E+02    -0.8461E+02    -0.8423E+02    -0.8379E+02    -0.8328E+02    -0.8271E+02    -0.8206E+02    -0.8131E+02    -0.8047E+02    -0.7950E+02    -0.7842E+02    -0.7720E+02    -0.7583E+02    -0.7432E+02    -0.7266E+02    -0.7086E+02    -0.6892E+02    -0.6688E+02    -0.6475E+02    -0.6256E+02    -0.6036E+02    -0.5817E+02    -0.5605E+02    -0.5402E+02    -0.5214E+02    -0.5042E+02    -0.4891E+02    -0.4764E+02    -0.4662E+02    -0.4589E+02    -0.4544E+02    -0.4529E+02    -0.4544E+02    -0.4589E+02    -0.4664E+02    -0.4766E+02    -0.4894E+02    -0.5045E+02    -0.5216E+02    -0.5405E+02    -0.5608E+02    -0.5821E+02    -0.6039E+02    -0.6260E+02    -0.6479E+02    -0.6692E+02    -0.6896E+02    -0.7090E+02    -0.7270E+02    -0.7436E+02    -0.7587E+02    -0.7723E+02    -0.7845E+02    -0.7954E+02    -0.8050E+02    -0.8134E+02    -0.8209E+02    -0.8274E+02    -0.8331E+02    -0.8381E+02    -0.8425E+02    -0.8464E+02    -0.8498E+02    -0.8527E+02    -0.8553E+02    -0.8576E+02    -0.8597E+02    -0.8614E+02    -0.8630E+02    -0.8644E+02    -0.8656E+02    -0.8666E+02    -0.8676E+02    -0.8684E+02    -0.8691E+02    -0.8697E+02    -0.8702E+02    -0.8706E+02    -0.8709E+02    -0.8712E+02    -0.8713E+02    -0.8713E+02
    -0.8700E+02    -0.8700E+02    -0.8698E+02    -0.8695E+02    -0.8690E+02    -0.8684E+02    -0.8677E+02    -0.8668E+02    -0.8659E+02    -0.8648E+02    -0.8636E+02    -0.8622E+02    -0.8607E+02    -0.8590E+02    -0.8572E+02    -0.8551E+02    -0.8528E+02    -0.8502E+02    -0.8473E+02    -0.8440E+02    -0.8404E+02    -0.8363E+02    -0.8318E+02    -0.8267E+02    -0.8210E+02    -0.8146E+02    -0.8075E+02    -0.7995E+02    -0.7907E+02    -0.7809E+02    -0.7700E+02    -0.7582E+02    -0.7453E+02    -0.7315E+02    -0.7167E+02    -0.7012E+02    -0.6850E+02    -0.6685E+02    -0.6518E+02    -0.6352E+02    -0.6190E+02    -0.6036E+02    -0.5892E+02    -0.5761E+02    -0.5645E+02    -0.5547E+02    -0.5469E+02    -0.5412E+02    -0.5377E+02    -0.5366E+02    -0.5378E+02    -0.5413E+02    -0.5470E+02    -0.5548E+02    -0.5647E+02    -0.5763E+02    -0.5894E+02    -0.6038E+02    -0.6193E+02    -0.6355E+02    -0.6521E+02    -0.6688E+02    -0.6853E+02    -0.7015E+02    -0.7170E+02    -0.7318E+02    -0.7456E+02    -0.7585E+02    -0.7703E+02    -0.7811E+02    -0.7909E+02    -0.7998E+02    -0.8077E+02    -0.8148E+02    -0.8212E+02    -0.8269E+02    -0.8320E+02    -0.8365E+02    -0.8406E+02    -0.8442E+02    -0.8474E+02    -0.8503E+02    -0.8529E+02    -0.8552E+02    -0.8572E+02    -0.8591E+02    -0.8608E+02    -0.8622E+02    -0.8636E+02    -0.8648E+02    -0.8658E+02    -0.8668E+02    -0.8676E+02    -0.8684E+02    -0.8690E+02    -0.8696E+02    -0.8700E+02    -0.8703E+02    -0.8705E+02    -0.8705E+02
    -0.8693E+02    -0.8693E+02    -0.8691E+02    -0.8687E+02    -0.8681E+02    -0.8674E+02    -0.8666E+02    -0.8657E+02    -0.8646E+02    -0.8634E+02    -0.8621E+02    -0.8607E+02    -0.8591E+02    -0.8574E+02    -0.8555E+02    -0.8534E+02    -0.8511E+02    -0.8486E+02    -0.8458E+02    -0.8427E+02    -0.8394E+02    -0.8357E+02    -0.8316E+02    -0.8271E+02    -0.8221E+02    -0.8166E+02    -0.8106E+02    -0.8040E+02    -0.7968E+02    -0.7889E+02    -0.7804E+02    -0.7711E+02    -0.7612E+02    -0.7506E+02    -0.7394E+02    -0.7277E+02    -0.7156E+02    -0.7033E+02    -0.6909E+02    -0.6785E+02    -0.6665E+02    -0.6551E+02    -0.6443E+02    -0.6345E+02    -0.6259E+02    -0.6186E+02    -0.6127E+02    -0.6085E+02    -0.6059E+02    -0.6050E+02    -0.6059E+02    -0.6085E+02    -0.6128E+02    -0.6187E+02    -0.6260E+02    -0.6347E+02    -0.6445E+02    -0.6552E+02    -0.6667E+02    -0.6787E+02    -0.6911E+02    -0.7035E+02    -0.7158E+02    -0.7279E+02    -0.7396E+02    -0.7508E+02    -0.7614E+02    -0.7713E+02    -0.7805E+02    -0.7891E+02    -0.7970E+02    -0.8042E+02    -0.8108E+02    -0.8168E+02    -0.8222E+02    -0.8272E+02    -0.8317E+02    -0.8357E+02    -0.8394E+02    -0.8428E+02    -0.8458E+02    -0.8486E+02    -0.8511E+02    -0.8534E+02    -0.8554E+02    -0.8573E+02    -0.8590E+02    -0.8606E+02    -0.8620E+02    -0.8633E+02    -0.8645E+02    -0.8655E+02    -0.8665E+02    -0.8673E+02    -0.8681E+02    -0.8687E+02    -0.8692E+02    -0.8696E+02    -0.8698E+02    -0.8698E+02
    -0.8688E+02    -0.8688E+02    -0.8686E+02    -0.8681E+02    -0.8675E+02    -0.8667E+02    -0.8658E+02    -0.8648E+02    -0.8637E+02    -0.8624E+02    -0.8611E+02    -0.8596E+02    -0.8580E+02    -0.8562E+02    -0.8543E+02    -0.8523E+02    -0.8500E+02    -0.8476E+02    -0.8450E+02    -0.8421E+02    -0.8390E+02    -0.8356E+02    -0.8320E+02    -0.8280E+02    -0.8237E+02    -0.8190E+02    -0.8139E+02    -0.8084E+02    -0.8025E+02    -0.7961E+02    -0.7893E+02    -0.7820E+02    -0.7743E+02    -0.7662E+02    -0.7577E+02    -0.7489E+02    -0.7399E+02    -0.7308E+02    -0.7216E+02    -0.7126E+02    -0.7038E+02    -0.6954E+02    -0.6876E+02    -0.6804E+02    -0.6741E+02    -0.6688E+02    -0.6645E+02    -0.6614E+02    -0.6595E+02    -0.6589E+02    -0.6595E+02    -0.6614E+02    -0.6646E+02    -0.6689E+02    -0.6742E+02    -0.6805E+02    -0.6877E+02    -0.6955E+02    -0.7039E+02    -0.7127E+02    -0.7218E+02    -0.7309E+02    -0.7401E+02    -0.7491E+02    -0.7579E+02    -0.7663E+02    -0.7744E+02    -0.7821E+02    -0.7894E+02    -0.7962E+02    -0.8026E+02    -0.8085E+02    -0.8140E+02    -0.8190E+02    -0.8237E+02    -0.8280E+02    -0.8320E+02    -0.8356E+02    -0.8390E+02    -0.8421E+02    -0.8449E+02    -0.8475E+02    -0.8499E+02    -0.8521E+02    -0.8542E+02    -0.8561E+02    -0.8578E+02    -0.8594E+02    -0.8609E+02    -0.8622E+02    -0.8635E+02    -0.8646E+02    -0.8656E+02    -0.8665E+02    -0.8674E+02    -0.8681E+02    -0.8686E+02    -0.8690E+02    -0.8693E+02    -0.8693E+02
    -0.8684E+02    -0.8684E+02    -0.8682E+02    -0.8677E+02    -0.8670E+02    -0.8662E+02    -0.8653E+02    -0.8642E+02    -0.8630E+02    -0.8617E+02    -0.8603E+02    -0.8588E+02    -0.8572E+02    -0.8555E+02    -0.8536E+02    -0.8516E+02    -0.8495E+02    -0.8472E+02    -0.8447E+02    -0.8420E+02    -0.8392E+02    -0.8361E+02    -0.8328E+02    -0.8293E+02    -0.8255E+02    -0.8215E+02    -0.8172E+02    -0.8126E+02    -0.8077E+02    -0.8025E+02    -0.7970E+02    -0.7913E+02    -0.7852E+02    -0.7789E+02    -0.7724E+02    -0.7658E+02    -0.7590E+02    -0.7522E+02    -0.7454E+02    -0.7388E+02    -0.7324E+02    -0.7263E+02    -0.7206E+02    -0.7154E+02    -0.7109E+02    -0.7070E+02    -0.7040E+02    -0.7017E+02    -0.7004E+02    -0.6999E+02    -0.7004E+02    -0.7017E+02    -0.7040E+02    -0.7071E+02    -0.7109E+02    -0.7155E+02    -0.7206E+02    -0.7263E+02    -0.7324E+02    -0.7389E+02    -0.7455E+02    -0.7523E+02    -0.7591E+02    -0.7658E+02    -0.7725E+02    -0.7790E+02    -0.7853E+02    -0.7913E+02    -0.7970E+02    -0.8025E+02    -0.8077E+02    -0.8126E+02    -0.8172E+02    -0.8215E+02    -0.8255E+02    -0.8292E+02    -0.8327E+02    -0.8360E+02    -0.8391E+02    -0.8419E+02    -0.8445E+02    -0.8470E+02    -0.8493E+02    -0.8514E+02    -0.8534E+02    -0.8552E+02    -0.8570E+02    -0.8586E+02    -0.8601E+02    -0.8614E+02    -0.8627E+02    -0.8639E+02    -0.8650E+02    -0.8659E+02    -0.8668E+02    -0.8676E+02    -0.8682E+02    -0.8686E+02    -0.8689E+02    -0.8689E+02
    -0.8682E+02    -0.8682E+02    -0.8679E+02    -0.8674E+02    -0.8667E+02    -0.8659E+02    -0.8649E+02    -0.8638E+02    -0.8626E+02    -0.8613E+02    -0.8599E+02    -0.8584E+02    -0.8568E+02    -0.8551E+02    -0.8533E+02    -0.8514E+02    -0.8493E+02    -0.8471E+02    -0.8448E+02    -0.8424E+02    -0.8397E+02    -0.8370E+02    -0.8340E+02    -0.8309E+02    -0.8276E+02    -0.8241E+02    -0.8204E+02    -0.8165E+02    -0.8125E+02    -0.8082E+02    -0.8037E+02    -0.7991E+02    -0.7943E+02    -0.7894E+02    -0.7843E+02    -0.7792E+02    -0.7740E+02    -0.7689E+02    -0.7638E+02    -0.7589E+02    -0.7542E+02    -0.7497E+02    -0.7455E+02    -0.7418E+02    -0.7385E+02    -0.7357E+02    -0.7335E+02    -0.7318E+02    -0.7309E+02    -0.7305E+02    -0.7309E+02    -0.7318E+02    -0.7335E+02    -0.7357E+02    -0.7385E+02    -0.7418E+02    -0.7455E+02    -0.7497E+02    -0.7542E+02    -0.7589E+02    -0.7638E+02    -0.7689E+02    -0.7740E+02    -0.7792E+02    -0.7843E+02    -0.7893E+02    -0.7943E+02    -0.7991E+02    -0.8037E+02    -0.8081E+02    -0.8124E+02    -0.8165E+02    -0.8203E+02    -0.8240E+02    -0.8275E+02    -0.8308E+02    -0.8339E+02    -0.8368E+02    -0.8396E+02    -0.8422E+02    -0.8446E+02    -0.8469E+02    -0.8491E+02    -0.8511E+02    -0.8530E+02    -0.8548E+02    -0.8565E+02    -0.8581E+02    -0.8595E+02    -0.8609E+02    -0.8622E+02    -0.8634E+02    -0.8645E+02    -0.8655E+02    -0.8664E+02    -0.8672E+02    -0.8678E+02    -0.8683E+02    -0.8686E+02    -0.8686E+02
    -0.8680E+02    -0.8680E+02    -0.8677E+02    -0.8672E+02    -0.8665E+02    -0.8657E+02    -0.8647E+02    -0.8636E+02    -0.8624E+02    -0.8611E+02    -0.8597E+02    -0.8583E+02    -0.8567E+02    -0.8550E+02    -0.8533E+02    -0.8514E+02    -0.8495E+02    -0.8475E+02    -0.8453E+02    -0.8430E+02    -0.8406E+02    -0.8381E+02    -0.8355E+02    -0.8327E+02    -0.8298E+02    -0.8268E+02    -0.8236E+02    -0.8203E+02    -0.8168E+02    -0.8133E+02    -0.8096E+02    -0.8058E+02    -0.8019E+02    -0.7980E+02    -0.7940E+02    -0.7900E+02    -0.7860E+02    -0.7820E+02    -0.7782E+02    -0.7744E+02    -0.7709E+02    -0.7675E+02    -0.7644E+02    -0.7617E+02    -0.7592E+02    -0.7572E+02    -0.7556E+02    -0.7544E+02    -0.7537E+02    -0.7534E+02    -0.7536E+02    -0.7544E+02    -0.7555E+02    -0.7572E+02    -0.7592E+02    -0.7617E+02    -0.7644E+02    -0.7675E+02    -0.7709E+02    -0.7744E+02    -0.7782E+02    -0.7820E+02    -0.7860E+02    -0.7899E+02    -0.7939E+02    -0.7979E+02    -0.8019E+02    -0.8057E+02    -0.8095E+02    -0.8132E+02    -0.8167E+02    -0.8202E+02    -0.8234E+02    -0.8266E+02    -0.8296E+02    -0.8325E+02    -0.8353E+02    -0.8379E+02    -0.8404E+02    -0.8428E+02    -0.8450E+02    -0.8472E+02    -0.8492E+02    -0.8511E+02    -0.8529E+02    -0.8547E+02    -0.8563E+02    -0.8578E+02    -0.8593E+02    -0.8607E+02    -0.8620E+02    -0.8632E+02    -0.8643E+02    -0.8653E+02    -0.8662E+02    -0.8670E+02    -0.8677E+02    -0.8681E+02    -0.8684E+02    -0.8684E+02
    -0.8680E+02    -0.8680E+02    -0.8677E+02    -0.8671E+02    -0.8665E+02    -0.8656E+02    -0.8646E+02    -0.8635E+02    -0.8624E+02    -0.8611E+02    -0.8597E+02    -0.8583E+02    -0.8568E+02    -0.8552E+02    -0.8535E+02    -0.8518E+02    -0.8500E+02    -0.8480E+02    -0.8460E+02    -0.8439E+02    -0.8418E+02    -0.8395E+02    -0.8371E+02    -0.8346E+02    -0.8321E+02    -0.8294E+02    -0.8267E+02    -0.8238E+02    -0.8209E+02    -0.8179E+02    -0.8148E+02    -0.8117E+02    -0.8085E+02    -0.8053E+02    -0.8021E+02    -0.7989E+02    -0.7957E+02    -0.7926E+02    -0.7896E+02    -0.7867E+02    -0.7840E+02    -0.7814E+02    -0.7791E+02    -0.7770E+02    -0.7751E+02    -0.7736E+02    -0.7724E+02    -0.7715E+02    -0.7709E+02    -0.7708E+02    -0.7709E+02    -0.7715E+02    -0.7724E+02    -0.7736E+02    -0.7751E+02    -0.7769E+02    -0.7790E+02    -0.7814E+02    -0.7839E+02    -0.7867E+02    -0.7896E+02    -0.7926E+02    -0.7957E+02    -0.7988E+02    -0.8020E+02    -0.8052E+02    -0.8084E+02    -0.8116E+02    -0.8147E+02    -0.8177E+02    -0.8207E+02    -0.8236E+02    -0.8265E+02    -0.8292E+02    -0.8319E+02    -0.8344E+02    -0.8369E+02    -0.8392E+02    -0.8415E+02    -0.8436E+02    -0.8457E+02    -0.8477E+02    -0.8496E+02    -0.8514E+02    -0.8531E+02    -0.8548E+02    -0.8563E+02    -0.8578E+02    -0.8593E+02    -0.8606E+02    -0.8619E+02    -0.8631E+02    -0.8642E+02    -0.8652E+02    -0.8661E+02    -0.8669E+02    -0.8676E+02    -0.8680E+02    -0.8683E+02    -0.8683E+02
    -0.8680E+02    -0.8680E+02    -0.8677E+02    -0.8672E+02    -0.8665E+02    -0.8656E+02    -0.8647E+02    -0.8636E+02    -0.8625E+02    -0.8612E+02    -0.8599E+02    -0.8585E+02    -0.8571E+02    -0.8556E+02    -0.8540E+02    -0.8523E+02    -0.8506E+02    -0.8488E+02    -0.8470E+02    -0.8451E+02    -0.8431E+02    -0.8410E+02    -0.8389E+02    -0.8366E+02    -0.8344E+02    -0.8320E+02    -0.8296E+02    -0.8272E+02    -0.8247E+02    -0.8221E+02    -0.8195E+02    -0.8169E+02    -0.8142E+02    -0.8116E+02    -0.8090E+02    -0.8064E+02    -0.8038E+02    -0.8013E+02    -0.7989E+02    -0.7966E+02    -0.7945E+02    -0.7925E+02    -0.7907E+02    -0.7890E+02    -0.7876E+02    -0.7864E+02    -0.7855E+02    -0.7848E+02    -0.7844E+02    -0.7842E+02    -0.7844E+02    -0.7848E+02    -0.7855E+02    -0.7864E+02    -0.7876E+02    -0.7890E+02    -0.7906E+02    -0.7924E+02    -0.7944E+02    -0.7966E+02    -0.7988E+02    -0.8012E+02    -0.8037E+02    -0.8063E+02    -0.8088E+02    -0.8115E+02    -0.8141E+02    -0.8167E+02    -0.8193E+02    -0.8219E+02    -0.8245E+02    -0.8270E+02    -0.8294E+02    -0.8318E+02    -0.8341E+02    -0.8364E+02    -0.8386E+02    -0.8407E+02    -0.8427E+02    -0.8447E+02    -0.8466E+02    -0.8484E+02    -0.8502E+02    -0.8519E+02    -0.8535E+02    -0.8551E+02    -0.8566E+02    -0.8580E+02    -0.8594E+02    -0.8607E+02    -0.8619E+02    -0.8631E+02    -0.8642E+02    -0.8652E+02    -0.8661E+02    -0.8669E+02    -0.8675E+02    -0.8680E+02    -0.8683E+02    -0.8683E+02
    -0.8680E+02    -0.8680E+02    -0.8678E+02    -0.8673E+02    -0.8666E+02    -0.8658E+02    -0.8648E+02    -0.8638E+02    -0.8627E+02    -0.8615E+02    -0.8602E+02    -0.8589E+02    -0.8575E+02    -0.8561E+02    -0.8546E+02    -0.8530E+02    -0.8514E+02    -0.8498E+02    -0.8481E+02    -0.8463E+02    -0.8445E+02    -0.8426E+02    -0.8407E+02    -0.8387E+02    -0.8367E+02    -0.8346E+02    -0.8325E+02    -0.8303E+02    -0.8282E+02    -0.8260E+02    -0.8238E+02    -0.8215E+02    -0.8193E+02    -0.8171E+02    -0.8149E+02    -0.8128E+02    -0.8107E+02    -0.8086E+02    -0.8067E+02    -0.8049E+02    -0.8031E+02    -0.8015E+02    -0.8001E+02    -0.7988E+02    -0.7977E+02    -0.7967E+02    -0.7960E+02    -0.7954E+02    -0.7951E+02    -0.7950E+02    -0.7951E+02    -0.7954E+02    -0.7960E+02    -0.7967E+02    -0.7976E+02    -0.7987E+02    -0.8000E+02    -0.8015E+02    -0.8031E+02    -0.8048E+02    -0.8066E+02    -0.8085E+02    -0.8106E+02    -0.8126E+02    -0.8148E+02    -0.8169E+02    -0.8191E+02    -0.8214E+02    -0.8236E+02    -0.8258E+02    -0.8280E+02    -0.8301E+02    -0.8322E+02    -0.8343E+02    -0.8364E+02    -0.8384E+02    -0.8404E+02    -0.8423E+02    -0.8441E+02    -0.8459E+02    -0.8477E+02    -0.8494E+02    -0.8510E+02    -0.8526E+02    -0.8541E+02    -0.8556E+02    -0.8570E+02    -0.8584E+02    -0.8597E+02    -0.8609E+02    -0.8621E+02    -0.8633E+02    -0.8643E+02    -0.8653E+02    -0.8662E+02    -0.8670E+02    -0.8676E+02    -0.8681E+02    -0.8683E+02    -0.8683E+02
    -0.8682E+02    -0.8682E+02    -0.8679E+02    -0.8674E+02    -0.8667E+02    -0.8660E+02    -0.8650E+02    -0.8641E+02    -0.8630E+02    -0.8618E+02    -0.8606E+02    -0.8594E+02    -0.8581E+02    -0.8567E+02    -0.8553E+02    -0.8538E+02    -0.8523E+02    -0.8508E+02    -0.8492E+02    -0.8476E+02    -0.8459E+02    -0.8442E+02    -0.8425E+02    -0.8407E+02    -0.8389E+02    -0.8371E+02    -0.8352E+02    -0.8334E+02    -0.8315E+02    -0.8296E+02    -0.8276E+02    -0.8257E+02    -0.8239E+02    -0.8220E+02    -0.8201E+02    -0.8184E+02    -0.8166E+02    -0.8149E+02    -0.8133E+02    -0.8118E+02    -0.8104E+02    -0.8091E+02    -0.8079E+02    -0.8069E+02    -0.8060E+02    -0.8052E+02    -0.8046E+02    -0.8042E+02    -0.8039E+02    -0.8038E+02    -0.8039E+02    -0.8042E+02    -0.8046E+02    -0.8052E+02    -0.8059E+02    -0.8068E+02    -0.8079E+02    -0.8090E+02    -0.8103E+02    -0.8117E+02    -0.8132E+02    -0.8148E+02    -0.8165E+02    -0.8182E+02    -0.8200E+02    -0.8218E+02    -0.8237E+02    -0.8256E+02    -0.8274E+02    -0.8293E+02    -0.8312E+02    -0.8331E+02    -0.8350E+02    -0.8368E+02    -0.8386E+02    -0.8404E+02    -0.8422E+02    -0.8439E+02    -0.8456E+02    -0.8472E+02    -0.8488E+02    -0.8504E+02    -0.8519E+02    -0.8534E+02    -0.8548E+02    -0.8562E+02    -0.8575E+02    -0.8588E+02    -0.8601E+02    -0.8613E+02    -0.8624E+02    -0.8635E+02    -0.8645E+02    -0.8655E+02    -0.8663E+02    -0.8671E+02    -0.8677E+02    -0.8682E+02    -0.8684E+02    -0.8684E+02
    -0.8683E+02    -0.8683E+02    -0.8681E+02    -0.8676E+02    -0.8670E+02    -0.8662E+02    -0.8653E+02    -0.8644E+02    -0.8633E+02    -0.8623E+02    -0.8611E+02    -0.8599E+02    -0.8587E+02    -0.8574E+02    -0.8561E+02    -0.8547E+02    -0.8533E+02    -0.8519E+02    -0.8505E+02    -0.8490E+02    -0.8475E+02    -0.8459E+02    -0.8443E+02    -0.8427E+02    -0.8411E+02    -0.8395E+02    -0.8379E+02    -0.8362E+02    -0.8345E+02    -0.8329E+02    -0.8312E+02    -0.8296E+02    -0.8280E+02    -0.8264E+02    -0.8248E+02    -0.8233E+02    -0.8218E+02    -0.8204E+02    -0.8191E+02    -0.8178E+02    -0.8166E+02    -0.8156E+02    -0.8146E+02    -0.8137E+02    -0.8130E+02    -0.8124E+02    -0.8119E+02    -0.8115E+02    -0.8113E+02    -0.8112E+02    -0.8113E+02    -0.8115E+02    -0.8118E+02    -0.8123E+02    -0.8129E+02    -0.8137E+02    -0.8145E+02    -0.8155E+02    -0.8165E+02    -0.8177E+02    -0.8190E+02    -0.8203E+02    -0.8217E+02    -0.8231E+02    -0.8246E+02    -0.8262E+02    -0.8278E+02    -0.8294E+02    -0.8310E+02    -0.8326E+02    -0.8343E+02    -0.8359E+02    -0.8376E+02    -0.8392E+02    -0.8408E+02    -0.8424E+02    -0.8440E+02    -0.8455E+02    -0.8471E+02    -0.8486E+02    -0.8500E+02    -0.8515E+02    -0.8529E+02    -0.8542E+02    -0.8556E+02    -0.8569E+02    -0.8581E+02    -0.8594E+02    -0.8605E+02    -0.8617E+02    -0.8628E+02    -0.8638E+02    -0.8648E+02    -0.8657E+02    -0.8665E+02    -0.8673E+02    -0.8679E+02    -0.8683E+02    -0.8686E+02    -0.8686E+02
    -0.8685E+02    -0.8685E+02    -0.8683E+02    -0.8678E+02    -0.8672E+02    -0.8665E+02    -0.8656E+02    -0.8647E+02    -0.8638E+02    -0.8627E+02    -0.8616E+02    -0.8605E+02    -0.8594E+02    -0.8582E+02    -0.8569E+02    -0.8557E+02    -0.8544E+02    -0.8531E+02    -0.8517E+02    -0.8504E+02    -0.8490E+02    -0.8476E+02    -0.8462E+02    -0.8447E+02    -0.8433E+02    -0.8418E+02    -0.8404E+02    -0.8389E+02    -0.8374E+02    -0.8360E+02    -0.8345E+02    -0.8331E+02    -0.8317E+02    -0.8303E+02    -0.8290E+02    -0.8277E+02    -0.8264E+02    -0.8252E+02    -0.8241E+02    -0.8231E+02    -0.8221E+02    -0.8212E+02    -0.8204E+02    -0.8196E+02    -0.8190E+02    -0.8185E+02    -0.8181E+02    -0.8178E+02    -0.8176E+02    -0.8176E+02    -0.8176E+02    -0.8178E+02    -0.8181E+02    -0.8185E+02    -0.8190E+02    -0.8196E+02    -0.8203E+02    -0.8211E+02    -0.8220E+02    -0.8229E+02    -0.8240E+02    -0.8251E+02    -0.8263E+02    -0.8275E+02    -0.8288E+02    -0.8301E+02    -0.8315E+02    -0.8329E+02    -0.8343E+02    -0.8357E+02    -0.8372E+02    -0.8386E+02    -0.8401E+02    -0.8415E+02    -0.8429E+02    -0.8444E+02    -0.8458E+02    -0.8472E+02    -0.8486E+02    -0.8499E+02    -0.8513E+02    -0.8526E+02    -0.8539E+02    -0.8552E+02    -0.8564E+02    -0.8576E+02    -0.8588E+02    -0.8600E+02    -0.8611E+02    -0.8622E+02    -0.8632E+02    -0.8642E+02    -0.8651E+02    -0.8660E+02    -0.8668E+02    -0.8675E+02    -0.8681E+02    -0.8685E+02    -0.8687E+02    -0.8687E+02
    -0.8687E+02    -0.8687E+02    -0.8685E+02    -0.8681E+02    -0.8675E+02    -0.8668E+02    -0.8660E+02    -0.8651E+02    -0.8642E+02    -0.8632E+02    -0.8622E+02    -0.8612E+02    -0.8601E+02    -0.8589E+02    -0.8578E+02    -0.8566E+02    -0.8554E+02    -0.8542E+02    -0.8530E+02    -0.8517E+02    -0.8505E+02    -0.8492E+02    -0.8479E+02    -0.8466E+02    -0.8453E+02    -0.8440E+02    -0.8427E+02    -0.8414E+02    -0.8401E+02    -0.8389E+02    -0.8376E+02    -0.8363E+02    -0.8351E+02    -0.8339E+02    -0.8328E+02    -0.8317E+02    -0.8306E+02    -0.8296E+02    -0.8286E+02    -0.8277E+02    -0.8269E+02    -0.8261E+02    -0.8254E+02    -0.8248E+02    -0.8243E+02    -0.8238E+02    -0.8235E+02    -0.8233E+02    -0.8231E+02    -0.8231E+02    -0.8231E+02    -0.8232E+02    -0.8235E+02    -0.8238E+02    -0.8242E+02    -0.8247E+02    -0.8253E+02    -0.8260E+02    -0.8268E+02    -0.8276E+02    -0.8285E+02    -0.8294E+02    -0.8304E+02    -0.8315E+02    -0.8326E+02    -0.8337E+02    -0.8349E+02    -0.8361E+02    -0.8374E+02    -0.8386E+02    -0.8399E+02    -0.8412E+02    -0.8424E+02    -0.8437E+02    -0.8450E+02    -0.8463E+02    -0.8476E+02    -0.8488E+02    -0.8501E+02    -0.8513E+02    -0.8526E+02    -0.8538E+02    -0.8550E+02    -0.8561E+02    -0.8573E+02    -0.8584E+02    -0.8595E+02    -0.8606E+02    -0.8617E+02    -0.8627E+02    -0.8637E+02    -0.8646E+02    -0.8655E+02    -0.8663E+02    -0.8671E+02    -0.8677E+02    -0.8683E+02    -0.8687E+02    -0.8689E+02    -0.8689E+02
    -0.8689E+02    -0.8689E+02    -0.8687E+02    -0.8683E+02    -0.8678E+02    -0.8671E+02    -0.8664E+02    -0.8656E+02    -0.8647E+02    -0.8638E+02    -0.8628E+02    -0.8618E+02    -0.8608E+02    -0.8598E+02    -0.8587E+02    -0.8576E+02    -0.8565E+02    -0.8554E+02    -0.8543E+02    -0.8531E+02    -0.8520E+02    -0.8508E+02    -0.8496E+02    -0.8485E+02    -0.8473E+02    -0.8461E+02    -0.8450E+02    -0.8438E+02    -0.8427E+02    -0.8415E+02    -0.8404E+02    -0.8393E+02    -0.8383E+02    -0.8372E+02    -0.8362E+02    -0.8353E+02    -0.8343E+02    -0.8334E+02    -0.8326E+02    -0.8318E+02    -0.8311E+02    -0.8305E+02    -0.8299E+02    -0.8294E+02    -0.8289E+02    -0.8286E+02    -0.8283E+02    -0.8281E+02    -0.8279E+02    -0.8279E+02    -0.8279E+02    -0.8280E+02    -0.8282E+02    -0.8285E+02    -0.8289E+02    -0.8293E+02    -0.8298E+02    -0.8304E+02    -0.8310E+02    -0.8317E+02    -0.8325E+02    -0.8333E+02    -0.8342E+02    -0.8351E+02    -0.8360E+02    -0.8370E+02    -0.8381E+02    -0.8391E+02    -0.8402E+02    -0.8413E+02    -0.8424E+02    -0.8435E+02    -0.8447E+02    -0.8458E+02    -0.8470E+02    -0.8481E+02    -0.8493E+02    -0.8504E+02    -0.8516E+02    -0.8527E+02    -0.8538E+02    -0.8549E+02    -0.8560E+02    -0.8571E+02    -0.8582E+02    -0.8592E+02    -0.8603E+02    -0.8613E+02    -0.8623E+02    -0.8632E+02    -0.8641E+02    -0.8650E+02    -0.8659E+02    -0.8666E+02    -0.8674E+02    -0.8680E+02    -0.8685E+02    -0.8689E+02    -0.8691E+02    -0.8691E+02
    -0.8692E+02    -0.8692E+02    -0.8690E+02    -0.8686E+02    -0.8681E+02    -0.8675E+02    -0.8668E+02    -0.8660E+02    -0.8652E+02    -0.8643E+02    -0.8634E+02    -0.8625E+02    -0.8615E+02    -0.8606E+02    -0.8596E+02    -0.8586E+02    -0.8576E+02    -0.8565E+02    -0.8555E+02    -0.8545E+02    -0.8534E+02    -0.8524E+02    -0.8513E+02    -0.8503E+02    -0.8492E+02    -0.8482E+02    -0.8471E+02    -0.8461E+02    -0.8451E+02    -0.8441E+02    -0.8431E+02    -0.8421E+02    -0.8412E+02    -0.8403E+02    -0.8394E+02    -0.8385E+02    -0.8377E+02    -0.8370E+02    -0.8362E+02    -0.8356E+02    -0.8349E+02    -0.8344E+02    -0.8339E+02    -0.8334E+02    -0.8331E+02    -0.8327E+02    -0.8325E+02    -0.8323E+02    -0.8322E+02    -0.8322E+02    -0.8322E+02    -0.8323E+02    -0.8325E+02    -0.8327E+02    -0.8330E+02    -0.8334E+02    -0.8338E+02    -0.8343E+02    -0.8348E+02    -0.8355E+02    -0.8361E+02    -0.8368E+02    -0.8376E+02    -0.8384E+02    -0.8392E+02    -0.8401E+02    -0.8410E+02    -0.8419E+02    -0.8428E+02    -0.8438E+02    -0.8448E+02    -0.8458E+02    -0.8468E+02    -0.8478E+02    -0.8489E+02    -0.8499E+02    -0.8509E+02    -0.8520E+02    -0.8530E+02    -0.8541E+02    -0.8551E+02    -0.8561E+02    -0.8571E+02    -0.8581E+02    -0.8591E+02    -0.8601E+02    -0.8610E+02    -0.8620E+02    -0.8629E+02    -0.8638E+02    -0.8646E+02    -0.8655E+02    -0.8663E+02    -0.8670E+02    -0.8677E+02    -0.8683E+02    -0.8688E+02    -0.8691E+02    -0.8693E+02    -0.8693E+02
    -0.8694E+02    -0.8694E+02    -0.8692E+02    -0.8689E+02    -0.8684E+02    -0.8678E+02    -0.8671E+02    -0.8664E+02    -0.8657E+02    -0.8649E+02    -0.8640E+02    -0.8632E+02    -0.8623E+02    -0.8614E+02    -0.8605E+02    -0.8595E+02    -0.8586E+02    -0.8577E+02    -0.8567E+02    -0.8558E+02    -0.8548E+02    -0.8539E+02    -0.8529E+02    -0.8520E+02    -0.8510E+02    -0.8501E+02    -0.8491E+02    -0.8482E+02    -0.8473E+02    -0.8464E+02    -0.8455E+02    -0.8447E+02    -0.8438E+02    -0.8430E+02    -0.8423E+02    -0.8415E+02    -0.8408E+02    -0.8402E+02    -0.8395E+02    -0.8389E+02    -0.8384E+02    -0.8379E+02    -0.8375E+02    -0.8371E+02    -0.8368E+02    -0.8365E+02    -0.8363E+02    -0.8361E+02    -0.8360E+02    -0.8360E+02    -0.8360E+02    -0.8361E+02    -0.8362E+02    -0.8365E+02    -0.8367E+02    -0.8370E+02    -0.8374E+02    -0.8378E+02    -0.8383E+02    -0.8388E+02    -0.8394E+02    -0.8400E+02    -0.8407E+02    -0.8414E+02    -0.8421E+02    -0.8429E+02    -0.8436E+02    -0.8445E+02    -0.8453E+02    -0.8462E+02    -0.8470E+02    -0.8479E+02    -0.8488E+02    -0.8498E+02    -0.8507E+02    -0.8516E+02    -0.8526E+02    -0.8535E+02    -0.8544E+02    -0.8554E+02    -0.8563E+02    -0.8572E+02    -0.8582E+02    -0.8591E+02    -0.8600E+02    -0.8609E+02    -0.8618E+02    -0.8627E+02    -0.8635E+02    -0.8643E+02    -0.8651E+02    -0.8659E+02    -0.8667E+02    -0.8674E+02    -0.8680E+02    -0.8685E+02    -0.8690E+02    -0.8694E+02    -0.8696E+02    -0.8696E+02
    -0.8697E+02    -0.8697E+02    -0.8695E+02    -0.8691E+02    -0.8687E+02    -0.8681E+02    -0.8675E+02    -0.8669E+02    -0.8662E+02    -0.8654E+02    -0.8646E+02    -0.8638E+02    -0.8630E+02    -0.8622E+02    -0.8613E+02    -0.8605E+02    -0.8596E+02    -0.8588E+02    -0.8579E+02    -0.8570E+02    -0.8562E+02    -0.8553E+02    -0.8544E+02    -0.8536E+02    -0.8527E+02    -0.8519E+02    -0.8510E+02    -0.8502E+02    -0.8494E+02    -0.8486E+02    -0.8478E+02    -0.8471E+02    -0.8463E+02    -0.8456E+02    -0.8449E+02    -0.8443E+02    -0.8437E+02    -0.8431E+02    -0.8425E+02    -0.8420E+02    -0.8416E+02    -0.8411E+02    -0.8408E+02    -0.8404E+02    -0.8401E+02    -0.8399E+02    -0.8397E+02    -0.8396E+02    -0.8395E+02    -0.8395E+02    -0.8395E+02    -0.8395E+02    -0.8397E+02    -0.8398E+02    -0.8401E+02    -0.8403E+02    -0.8407E+02    -0.8410E+02    -0.8415E+02    -0.8419E+02    -0.8424E+02    -0.8429E+02    -0.8435E+02    -0.8441E+02    -0.8448E+02    -0.8454E+02    -0.8461E+02    -0.8469E+02    -0.8476E+02    -0.8484E+02    -0.8491E+02    -0.8499E+02    -0.8507E+02    -0.8516E+02    -0.8524E+02    -0.8532E+02    -0.8541E+02    -0.8549E+02    -0.8558E+02    -0.8566E+02    -0.8575E+02    -0.8584E+02    -0.8592E+02    -0.8600E+02    -0.8609E+02    -0.8617E+02    -0.8625E+02    -0.8633E+02    -0.8641E+02    -0.8649E+02    -0.8657E+02    -0.8664E+02    -0.8671E+02    -0.8677E+02    -0.8683E+02    -0.8688E+02    -0.8693E+02    -0.8696E+02    -0.8698E+02    -0.8698E+02
    -0.8699E+02    -0.8699E+02    -0.8697E+02    -0.8694E+02    -0.8690E+02    -0.8685E+02    -0.8679E+02    -0.8673E+02    -0.8666E+02    -0.8659E+02    -0.8652E+02    -0.8645E+02    -0.8637E+02    -0.8630E+02    -0.8622E+02    -0.8614E+02    -0.8606E+02    -0.8598E+02    -0.8591E+02    -0.8583E+02    -0.8575E+02    -0.8567E+02    -0.8559E+02    -0.8551E+02    -0.8543E+02    -0.8536E+02    -0.8528E+02    -0.8521E+02    -0.8514E+02    -0.8507E+02    -0.8500E+02    -0.8493E+02    -0.8486E+02    -0.8480E+02    -0.8474E+02    -0.8468E+02    -0.8463E+02    -0.8458E+02    -0.8453E+02    -0.8448E+02    -0.8444E+02    -0.8441E+02    -0.8437E+02    -0.8434E+02    -0.8432E+02    -0.8430E+02    -0.8428E+02    -0.8427E+02    -0.8426E+02    -0.8426E+02    -0.8426E+02    -0.8427E+02    -0.8428E+02    -0.8429E+02    -0.8431E+02    -0.8434E+02    -0.8437E+02    -0.8440E+02    -0.8443E+02    -0.8447E+02    -0.8452E+02    -0.8456E+02    -0.8461E+02    -0.8467E+02    -0.8472E+02    -0.8478E+02    -0.8484E+02    -0.8491E+02    -0.8497E+02    -0.8504E+02    -0.8511E+02    -0.8518E+02    -0.8526E+02    -0.8533E+02    -0.8540E+02    -0.8548E+02    -0.8556E+02    -0.8563E+02    -0.8571E+02    -0.8579E+02    -0.8587E+02    -0.8594E+02    -0.8602E+02    -0.8610E+02    -0.8618E+02    -0.8625E+02    -0.8633E+02    -0.8640E+02    -0.8648E+02    -0.8655E+02    -0.8662E+02    -0.8668E+02    -0.8675E+02    -0.8681E+02    -0.8686E+02    -0.8691E+02    -0.8695E+02    -0.8698E+02    -0.8700E+02    -0.8700E+02
    -0.8701E+02    -0.8701E+02    -0.8700E+02    -0.8697E+02    -0.8693E+02    -0.8688E+02    -0.8683E+02    -0.8677E+02    -0.8671E+02    -0.8665E+02    -0.8658E+02    -0.8651E+02    -0.8644E+02    -0.8637E+02    -0.8630E+02    -0.8623E+02    -0.8616E+02    -0.8609E+02    -0.8602E+02    -0.8594E+02    -0.8587E+02    -0.8580E+02    -0.8573E+02    -0.8566E+02    -0.8559E+02    -0.8552E+02    -0.8545E+02    -0.8539E+02    -0.8532E+02    -0.8526E+02    -0.8520E+02    -0.8514E+02    -0.8508E+02    -0.8502E+02    -0.8497E+02    -0.8492E+02    -0.8487E+02    -0.8483E+02    -0.8478E+02    -0.8474E+02    -0.8471E+02    -0.8468E+02    -0.8465E+02    -0.8462E+02    -0.8460E+02    -0.8458E+02    -0.8457E+02    -0.8456E+02    -0.8455E+02    -0.8455E+02    -0.8455E+02    -0.8455E+02    -0.8456E+02    -0.8458E+02    -0.8459E+02    -0.8461E+02    -0.8464E+02    -0.8467E+02    -0.8470E+02    -0.8473E+02    -0.8477E+02    -0.8481E+02    -0.8486E+02    -0.8490E+02    -0.8495E+02    -0.8501E+02    -0.8506E+02    -0.8512E+02    -0.8518E+02    -0.8524E+02    -0.8530E+02    -0.8536E+02    -0.8543E+02    -0.8549E+02    -0.8556E+02    -0.8563E+02    -0.8570E+02    -0.8577E+02    -0.8584E+02    -0.8591E+02    -0.8598E+02    -0.8605E+02    -0.8612E+02    -0.8619E+02    -0.8626E+02    -0.8633E+02    -0.8640E+02    -0.8647E+02    -0.8654E+02    -0.8660E+02    -0.8667E+02    -0.8673E+02    -0.8679E+02    -0.8684E+02    -0.8690E+02    -0.8694E+02    -0.8698E+02    -0.8701E+02    -0.8702E+02    -0.8702E+02
    -0.8704E+02    -0.8704E+02    -0.8702E+02    -0.8700E+02    -0.8696E+02    -0.8692E+02    -0.8687E+02    -0.8681E+02    -0.8676E+02    -0.8670E+02    -0.8664E+02    -0.8658E+02    -0.8651E+02    -0.8645E+02    -0.8638E+02    -0.8632E+02    -0.8625E+02    -0.8619E+02    -0.8612E+02    -0.8606E+02    -0.8599E+02    -0.8593E+02    -0.8586E+02    -0.8580E+02    -0.8574E+02    -0.8567E+02    -0.8561E+02    -0.8555E+02    -0.8550E+02    -0.8544E+02    -0.8539E+02    -0.8533E+02    -0.8528E+02    -0.8523E+02    -0.8518E+02    -0.8514E+02    -0.8510E+02    -0.8506E+02    -0.8502E+02    -0.8498E+02    -0.8495E+02    -0.8492E+02    -0.8490E+02    -0.8488E+02    -0.8486E+02    -0.8484E+02    -0.8483E+02    -0.8482E+02    -0.8481E+02    -0.8481E+02    -0.8481E+02    -0.8482E+02    -0.8482E+02    -0.8484E+02    -0.8485E+02    -0.8487E+02    -0.8489E+02    -0.8492E+02    -0.8494E+02    -0.8497E+02    -0.8501E+02    -0.8504E+02    -0.8508E+02    -0.8512E+02    -0.8517E+02    -0.8521E+02    -0.8526E+02    -0.8531E+02    -0.8536E+02    -0.8542E+02    -0.8547E+02    -0.8553E+02    -0.8559E+02    -0.8565E+02    -0.8571E+02    -0.8577E+02    -0.8583E+02    -0.8589E+02    -0.8596E+02    -0.8602E+02    -0.8609E+02    -0.8615E+02    -0.8622E+02    -0.8628E+02    -0.8634E+02    -0.8641E+02    -0.8647E+02    -0.8653E+02    -0.8660E+02    -0.8666E+02    -0.8672E+02    -0.8677E+02    -0.8683E+02    -0.8688E+02    -0.8693E+02    -0.8697E+02    -0.8701E+02    -0.8703E+02    -0.8705E+02    -0.8705E+02
    -0.8706E+02    -0.8706E+02    -0.8705E+02    -0.8702E+02    -0.8699E+02    -0.8695E+02    -0.8690E+02    -0.8686E+02    -0.8680E+02    -0.8675E+02    -0.8669E+02    -0.8664E+02    -0.8658E+02    -0.8652E+02    -0.8646E+02    -0.8640E+02    -0.8634E+02    -0.8628E+02    -0.8622E+02    -0.8616E+02    -0.8611E+02    -0.8605E+02    -0.8599E+02    -0.8593E+02    -0.8588E+02    -0.8582E+02    -0.8577E+02    -0.8571E+02    -0.8566E+02    -0.8561E+02    -0.8556E+02    -0.8551E+02    -0.8547E+02    -0.8542E+02    -0.8538E+02    -0.8534E+02    -0.8531E+02    -0.8527E+02    -0.8524E+02    -0.8521E+02    -0.8518E+02    -0.8515E+02    -0.8513E+02    -0.8511E+02    -0.8509E+02    -0.8508E+02    -0.8507E+02    -0.8506E+02    -0.8506E+02    -0.8505E+02    -0.8505E+02    -0.8506E+02    -0.8507E+02    -0.8508E+02    -0.8509E+02    -0.8511E+02    -0.8512E+02    -0.8515E+02    -0.8517E+02    -0.8520E+02    -0.8523E+02    -0.8526E+02    -0.8529E+02    -0.8533E+02    -0.8537E+02    -0.8541E+02    -0.8545E+02    -0.8550E+02    -0.8554E+02    -0.8559E+02    -0.8564E+02    -0.8569E+02    -0.8574E+02    -0.8580E+02    -0.8585E+02    -0.8590E+02    -0.8596E+02    -0.8602E+02    -0.8607E+02    -0.8613E+02    -0.8619E+02    -0.8625E+02    -0.8631E+02    -0.8637E+02    -0.8642E+02    -0.8648E+02    -0.8654E+02    -0.8660E+02    -0.8666E+02    -0.8671E+02    -0.8677E+02    -0.8682E+02    -0.8687E+02    -0.8692E+02    -0.8696E+02    -0.8700E+02    -0.8703E+02    -0.8705E+02    -0.8707E+02    -0.8707E+02
    -0.8708E+02    -0.8708E+02    -0.8707E+02    -0.8705E+02    -0.8702E+02    -0.8698E+02    -0.8694E+02    -0.8690E+02    -0.8685E+02    -0.8680E+02    -0.8675E+02    -0.8670E+02    -0.8664E+02    -0.8659E+02    -0.8654E+02    -0.8648E+02    -0.8643E+02    -0.8637E+02    -0.8632E+02    -0.8627E+02    -0.8621E+02    -0.8616E+02    -0.8611E+02    -0.8606E+02    -0.8601E+02    -0.8596E+02    -0.8591E+02    -0.8586E+02    -0.8582E+02    -0.8577E+02    -0.8573E+02    -0.8569E+02    -0.8565E+02    -0.8561E+02    -0.8557E+02    -0.8553E+02    -0.8550E+02    -0.8547E+02    -0.8544E+02    -0.8541E+02    -0.8539E+02    -0.8537E+02    -0.8535E+02    -0.8533E+02    -0.8531E+02    -0.8530E+02    -0.8529E+02    -0.8529E+02    -0.8528E+02    -0.8528E+02    -0.8528E+02    -0.8528E+02    -0.8529E+02    -0.8530E+02    -0.8531E+02    -0.8532E+02    -0.8534E+02    -0.8536E+02    -0.8538E+02    -0.8540E+02    -0.8543E+02    -0.8546E+02    -0.8549E+02    -0.8552E+02    -0.8556E+02    -0.8559E+02    -0.8563E+02    -0.8567E+02    -0.8571E+02    -0.8575E+02    -0.8580E+02    -0.8584E+02    -0.8589E+02    -0.8594E+02    -0.8598E+02    -0.8603E+02    -0.8608E+02    -0.8613E+02    -0.8619E+02    -0.8624E+02    -0.8629E+02    -0.8634E+02    -0.8640E+02    -0.8645E+02    -0.8650E+02    -0.8656E+02    -0.8661E+02    -0.8666E+02    -0.8671E+02    -0.8676E+02    -0.8681E+02    -0.8686E+02    -0.8691E+02    -0.8695E+02    -0.8699E+02    -0.8703E+02    -0.8706E+02    -0.8708E+02    -0.8709E+02    -0.8709E+02
    -0.8711E+02    -0.8711E+02    -0.8709E+02    -0.8707E+02    -0.8705E+02    -0.8701E+02    -0.8698E+02    -0.8693E+02    -0.8689E+02    -0.8685E+02    -0.8680E+02    -0.8675E+02    -0.8671E+02    -0.8666E+02    -0.8661E+02    -0.8656E+02    -0.8651E+02    -0.8646E+02    -0.8641E+02    -0.8637E+02    -0.8632E+02    -0.8627E+02    -0.8623E+02    -0.8618E+02    -0.8613E+02    -0.8609E+02    -0.8605E+02    -0.8601E+02    -0.8596E+02    -0.8592E+02    -0.8589E+02    -0.8585E+02    -0.8581E+02    -0.8578E+02    -0.8575E+02    -0.8571E+02    -0.8568E+02    -0.8566E+02    -0.8563E+02    -0.8561E+02    -0.8559E+02    -0.8557E+02    -0.8555E+02    -0.8553E+02    -0.8552E+02    -0.8551E+02    -0.8550E+02    -0.8549E+02    -0.8549E+02    -0.8549E+02    -0.8549E+02    -0.8549E+02    -0.8550E+02    -0.8551E+02    -0.8552E+02    -0.8553E+02    -0.8554E+02    -0.8556E+02    -0.8558E+02    -0.8560E+02    -0.8562E+02    -0.8565E+02    -0.8567E+02    -0.8570E+02    -0.8573E+02    -0.8576E+02    -0.8580E+02    -0.8583E+02    -0.8587E+02    -0.8591E+02    -0.8595E+02    -0.8599E+02    -0.8603E+02    -0.8607E+02    -0.8611E+02    -0.8616E+02    -0.8620E+02    -0.8625E+02    -0.8629E+02    -0.8634E+02    -0.8639E+02    -0.8643E+02    -0.8648E+02    -0.8653E+02    -0.8658E+02    -0.8663E+02    -0.8667E+02    -0.8672E+02    -0.8677E+02    -0.8681E+02    -0.8686E+02    -0.8690E+02    -0.8694E+02    -0.8698E+02    -0.8702E+02    -0.8705E+02    -0.8708E+02    -0.8710E+02    -0.8711E+02    -0.8711E+02
    -0.8713E+02    -0.8713E+02    -0.8712E+02    -0.8710E+02    -0.8707E+02    -0.8704E+02    -0.8701E+02    -0.8697E+02    -0.8693E+02    -0.8689E+02    -0.8685E+02    -0.8681E+02    -0.8677E+02    -0.8672E+02    -0.8668E+02    -0.8664E+02    -0.8659E+02    -0.8655E+02    -0.8651E+02    -0.8646E+02    -0.8642E+02    -0.8638E+02    -0.8634E+02    -0.8630E+02    -0.8626E+02    -0.8622E+02    -0.8618E+02    -0.8614E+02    -0.8610E+02    -0.8607E+02    -0.8603E+02    -0.8600E+02    -0.8597E+02    -0.8594E+02    -0.8591E+02    -0.8588E+02    -0.8586E+02    -0.8583E+02    -0.8581E+02    -0.8579E+02    -0.8577E+02    -0.8575E+02    -0.8574E+02    -0.8572E+02    -0.8571E+02    -0.8570E+02    -0.8570E+02    -0.8569E+02    -0.8569E+02    -0.8569E+02    -0.8569E+02    -0.8569E+02    -0.8569E+02    -0.8570E+02    -0.8571E+02    -0.8572E+02    -0.8573E+02    -0.8575E+02    -0.8576E+02    -0.8578E+02    -0.8580E+02    -0.8582E+02    -0.8585E+02    -0.8587E+02    -0.8590E+02    -0.8593E+02    -0.8596E+02    -0.8599E+02    -0.8602E+02    -0.8605E+02    -0.8609E+02    -0.8612E+02    -0.8616E+02    -0.8620E+02    -0.8623E+02    -0.8627E+02    -0.8631E+02    -0.8635E+02    -0.8640E+02    -0.8644E+02    -0.8648E+02    -0.8652E+02    -0.8656E+02    -0.8661E+02    -0.8665E+02    -0.8669E+02    -0.8674E+02    -0.8678E+02    -0.8682E+02    -0.8686E+02    -0.8690E+02    -0.8694E+02    -0.8698E+02    -0.8702E+02    -0.8705E+02    -0.8708E+02    -0.8710E+02    -0.8712E+02    -0.8713E+02    -0.8713E+02
    -0.8715E+02    -0.8715E+02    -0.8714E+02    -0.8712E+02    -0.8710E+02    -0.8707E+02    -0.8704E+02    -0.8701E+02    -0.8697E+02    -0.8694E+02    -0.8690E+02    -0.8686E+02    -0.8682E+02    -0.8679E+02    -0.8675E+02    -0.8671E+02    -0.8667E+02    -0.8663E+02    -0.8659E+02    -0.8655E+02    -0.8652E+02    -0.8648E+02    -0.8644E+02    -0.8641E+02    -0.8637E+02    -0.8634E+02    -0.8630E+02    -0.8627E+02    -0.8624E+02    -0.8621E+02    -0.8618E+02    -0.8615E+02    -0.8612E+02    -0.8609E+02    -0.8607E+02    -0.8604E+02    -0.8602E+02    -0.8600E+02    -0.8598E+02    -0.8596E+02    -0.8594E+02    -0.8593E+02    -0.8592E+02    -0.8590E+02    -0.8589E+02    -0.8589E+02    -0.8588E+02    -0.8587E+02    -0.8587E+02    -0.8587E+02    -0.8587E+02    -0.8587E+02    -0.8588E+02    -0.8588E+02    -0.8589E+02    -0.8590E+02    -0.8591E+02    -0.8592E+02    -0.8594E+02    -0.8595E+02    -0.8597E+02    -0.8599E+02    -0.8601E+02    -0.8603E+02    -0.8606E+02    -0.8608E+02    -0.8611E+02    -0.8613E+02    -0.8616E+02    -0.8619E+02    -0.8622E+02    -0.8625E+02    -0.8628E+02    -0.8632E+02    -0.8635E+02    -0.8639E+02    -0.8642E+02    -0.8646E+02    -0.8649E+02    -0.8653E+02    -0.8657E+02    -0.8661E+02    -0.8664E+02    -0.8668E+02    -0.8672E+02    -0.8676E+02    -0.8680E+02    -0.8684E+02    -0.8687E+02    -0.8691E+02    -0.8695E+02    -0.8698E+02    -0.8702E+02    -0.8705E+02    -0.8708E+02    -0.8710E+02    -0.8713E+02    -0.8714E+02    -0.8715E+02    -0.8715E+02
    -0.8717E+02    -0.8717E+02    -0.8716E+02    -0.8714E+02    -0.8712E+02    -0.8710E+02    -0.8707E+02    -0.8704E+02    -0.8701E+02    -0.8698E+02    -0.8695E+02    -0.8692E+02    -0.8688E+02    -0.8685E+02    -0.8681E+02    -0.8678E+02    -0.8674E+02    -0.8671E+02    -0.8668E+02    -0.8664E+02    -0.8661E+02    -0.8658E+02    -0.8654E+02    -0.8651E+02    -0.8648E+02    -0.8645E+02    -0.8642E+02    -0.8639E+02    -0.8636E+02    -0.8634E+02    -0.8631E+02    -0.8628E+02    -0.8626E+02    -0.8624E+02    -0.8622E+02    -0.8619E+02    -0.8617E+02    -0.8616E+02    -0.8614E+02    -0.8612E+02    -0.8611E+02    -0.8610E+02    -0.8608E+02    -0.8607E+02    -0.8607E+02    -0.8606E+02    -0.8605E+02    -0.8605E+02    -0.8605E+02    -0.8604E+02    -0.8605E+02    -0.8605E+02    -0.8605E+02    -0.8606E+02    -0.8606E+02    -0.8607E+02    -0.8608E+02    -0.8609E+02    -0.8610E+02    -0.8612E+02    -0.8613E+02    -0.8615E+02    -0.8617E+02    -0.8619E+02    -0.8621E+02    -0.8623E+02    -0.8625E+02    -0.8627E+02    -0.8630E+02    -0.8632E+02    -0.8635E+02    -0.8638E+02    -0.8641E+02    -0.8643E+02    -0.8646E+02    -0.8649E+02    -0.8652E+02    -0.8656E+02    -0.8659E+02    -0.8662E+02    -0.8665E+02    -0.8669E+02    -0.8672E+02    -0.8675E+02    -0.8679E+02    -0.8682E+02    -0.8686E+02    -0.8689E+02    -0.8692E+02    -0.8696E+02    -0.8699E+02    -0.8702E+02    -0.8705E+02    -0.8708E+02    -0.8711E+02    -0.8713E+02    -0.8715E+02    -0.8716E+02    -0.8717E+02    -0.8717E+02
    -0.8719E+02    -0.8719E+02    -0.8718E+02    -0.8717E+02    -0.8715E+02    -0.8713E+02    -0.8710E+02    -0.8708E+02    -0.8705E+02    -0.8702E+02    -0.8699E+02    -0.8697E+02    -0.8694E+02    -0.8691E+02    -0.8688E+02    -0.8685E+02    -0.8682E+02    -0.8679E+02    -0.8676E+02    -0.8673E+02    -0.8670E+02    -0.8667E+02    -0.8664E+02    -0.8661E+02    -0.8659E+02    -0.8656E+02    -0.8653E+02    -0.8651E+02    -0.8648E+02    -0.8646E+02    -0.8644E+02    -0.8642E+02    -0.8640E+02    -0.8638E+02    -0.8636E+02    -0.8634E+02    -0.8632E+02    -0.8631E+02    -0.8629E+02    -0.8628E+02    -0.8626E+02    -0.8625E+02    -0.8624E+02    -0.8623E+02    -0.8623E+02    -0.8622E+02    -0.8622E+02    -0.8621E+02    -0.8621E+02    -0.8621E+02    -0.8621E+02    -0.8621E+02    -0.8621E+02    -0.8622E+02    -0.8622E+02    -0.8623E+02    -0.8624E+02    -0.8625E+02    -0.8626E+02    -0.8627E+02    -0.8628E+02    -0.8630E+02    -0.8631E+02    -0.8633E+02    -0.8635E+02    -0.8637E+02    -0.8639E+02    -0.8641E+02    -0.8643E+02    -0.8645E+02    -0.8647E+02    -0.8650E+02    -0.8652E+02    -0.8655E+02    -0.8657E+02    -0.8660E+02    -0.8662E+02    -0.8665E+02    -0.8668E+02    -0.8671E+02    -0.8674E+02    -0.8677E+02    -0.8679E+02    -0.8682E+02    -0.8685E+02    -0.8688E+02    -0.8691E+02    -0.8694E+02    -0.8697E+02    -0.8700E+02    -0.8703E+02    -0.8706E+02    -0.8708E+02    -0.8711E+02    -0.8713E+02    -0.8715E+02    -0.8717E+02    -0.8718E+02    -0.8719E+02    -0.8719E+02
    -0.8721E+02    -0.8721E+02    -0.8720E+02    -0.8719E+02    -0.8717E+02    -0.8715E+02    -0.8713E+02    -0.8711E+02    -0.8709E+02    -0.8706E+02    -0.8704E+02    -0.8701E+02    -0.8699E+02    -0.8696E+02    -0.8694E+02    -0.8691E+02    -0.8688E+02    -0.8686E+02    -0.8683E+02    -0.8681E+02    -0.8678E+02    -0.8676E+02    -0.8673E+02    -0.8671E+02    -0.8669E+02    -0.8667E+02    -0.8664E+02    -0.8662E+02    -0.8660E+02    -0.8658E+02    -0.8656E+02    -0.8654E+02    -0.8652E+02    -0.8651E+02    -0.8649E+02    -0.8648E+02    -0.8646E+02    -0.8645E+02    -0.8644E+02    -0.8642E+02    -0.8641E+02    -0.8640E+02    -0.8640E+02    -0.8639E+02    -0.8638E+02    -0.8638E+02    -0.8637E+02    -0.8637E+02    -0.8637E+02    -0.8637E+02    -0.8637E+02    -0.8637E+02    -0.8637E+02    -0.8637E+02    -0.8638E+02    -0.8638E+02    -0.8639E+02    -0.8640E+02    -0.8641E+02    -0.8642E+02    -0.8643E+02    -0.8644E+02    -0.8646E+02    -0.8647E+02    -0.8648E+02    -0.8650E+02    -0.8652E+02    -0.8653E+02    -0.8655E+02    -0.8657E+02    -0.8659E+02    -0.8661E+02    -0.8663E+02    -0.8665E+02    -0.8667E+02    -0.8670E+02    -0.8672E+02    -0.8674E+02    -0.8677E+02    -0.8679E+02    -0.8682E+02    -0.8684E+02    -0.8687E+02    -0.8689E+02    -0.8692E+02    -0.8694E+02    -0.8697E+02    -0.8699E+02    -0.8702E+02    -0.8705E+02    -0.8707E+02    -0.8709E+02    -0.8712E+02    -0.8714E+02    -0.8716E+02    -0.8718E+02    -0.8719E+02    -0.8720E+02    -0.8721E+02    -0.8721E+02
    -0.8722E+02    -0.8722E+02    -0.8722E+02    -0.8721E+02    -0.8720E+02    -0.8718E+02    -0.8716E+02    -0.8714E+02    -0.8712E+02    -0.8710E+02    -0.8708E+02    -0.8706E+02    -0.8704E+02    -0.8702E+02    -0.8700E+02    -0.8697E+02    -0.8695E+02    -0.8693E+02    -0.8691E+02    -0.8689E+02    -0.8687E+02    -0.8685E+02    -0.8682E+02    -0.8680E+02    -0.8679E+02    -0.8677E+02    -0.8675E+02    -0.8673E+02    -0.8671E+02    -0.8670E+02    -0.8668E+02    -0.8666E+02    -0.8665E+02    -0.8663E+02    -0.8662E+02    -0.8661E+02    -0.8660E+02    -0.8658E+02    -0.8657E+02    -0.8656E+02    -0.8655E+02    -0.8655E+02    -0.8654E+02    -0.8653E+02    -0.8653E+02    -0.8652E+02    -0.8652E+02    -0.8652E+02    -0.8652E+02    -0.8652E+02    -0.8652E+02    -0.8652E+02    -0.8652E+02    -0.8652E+02    -0.8653E+02    -0.8653E+02    -0.8654E+02    -0.8654E+02    -0.8655E+02    -0.8656E+02    -0.8657E+02    -0.8658E+02    -0.8659E+02    -0.8660E+02    -0.8661E+02    -0.8663E+02    -0.8664E+02    -0.8666E+02    -0.8667E+02    -0.8669E+02    -0.8670E+02    -0.8672E+02    -0.8674E+02    -0.8676E+02    -0.8677E+02    -0.8679E+02    -0.8681E+02    -0.8683E+02    -0.8685E+02    -0.8687E+02    -0.8689E+02    -0.8692E+02    -0.8694E+02    -0.8696E+02    -0.8698E+02    -0.8700E+02    -0.8702E+02    -0.8704E+02    -0.8707E+02    -0.8709E+02    -0.8711E+02    -0.8713E+02    -0.8715E+02    -0.8717E+02    -0.8718E+02    -0.8720E+02    -0.8721E+02    -0.8722E+02    -0.8723E+02    -0.8723E+02
    -0.8724E+02    -0.8724E+02    -0.8724E+02    -0.8723E+02    -0.8722E+02    -0.8721E+02    -0.8719E+02    -0.8718E+02    -0.8716E+02    -0.8714E+02    -0.8712E+02    -0.8711E+02    -0.8709E+02    -0.8707E+02    -0.8705E+02    -0.8703E+02    -0.8702E+02    -0.8700E+02    -0.8698E+02    -0.8696E+02    -0.8695E+02    -0.8693E+02    -0.8691E+02    -0.8689E+02    -0.8688E+02    -0.8686E+02    -0.8685E+02    -0.8683E+02    -0.8682E+02    -0.8680E+02    -0.8679E+02    -0.8678E+02    -0.8677E+02    -0.8675E+02    -0.8674E+02    -0.8673E+02    -0.8672E+02    -0.8671E+02    -0.8670E+02    -0.8670E+02    -0.8669E+02    -0.8668E+02    -0.8668E+02    -0.8667E+02    -0.8667E+02    -0.8666E+02    -0.8666E+02    -0.8666E+02    -0.8666E+02    -0.8666E+02    -0.8666E+02    -0.8666E+02    -0.8666E+02    -0.8666E+02    -0.8667E+02    -0.8667E+02    -0.8667E+02    -0.8668E+02    -0.8669E+02    -0.8669E+02    -0.8670E+02    -0.8671E+02    -0.8672E+02    -0.8673E+02    -0.8674E+02    -0.8675E+02    -0.8676E+02    -0.8677E+02    -0.8678E+02    -0.8680E+02    -0.8681E+02    -0.8682E+02    -0.8684E+02    -0.8685E+02    -0.8687E+02    -0.8688E+02    -0.8690E+02    -0.8692E+02    -0.8693E+02    -0.8695E+02    -0.8697E+02    -0.8699E+02    -0.8700E+02    -0.8702E+02    -0.8704E+02    -0.8706E+02    -0.8707E+02    -0.8709E+02    -0.8711E+02    -0.8713E+02    -0.8715E+02    -0.8716E+02    -0.8718E+02    -0.8719E+02    -0.8721E+02    -0.8722E+02    -0.8723E+02    -0.8724E+02    -0.8724E+02    -0.8724E+02
    -0.8726E+02    -0.8726E+02    -0.8725E+02    -0.8725E+02    -0.8724E+02    -0.8723E+02    -0.8722E+02    -0.8721E+02    -0.8719E+02    -0.8718E+02    -0.8716E+02    -0.8715E+02    -0.8714E+02    -0.8712E+02    -0.8711E+02    -0.8709E+02    -0.8708E+02    -0.8706E+02    -0.8705E+02    -0.8703E+02    -0.8702E+02    -0.8701E+02    -0.8699E+02    -0.8698E+02    -0.8697E+02    -0.8695E+02    -0.8694E+02    -0.8693E+02    -0.8692E+02    -0.8691E+02    -0.8690E+02    -0.8689E+02    -0.8688E+02    -0.8687E+02    -0.8686E+02    -0.8685E+02    -0.8684E+02    -0.8684E+02    -0.8683E+02    -0.8682E+02    -0.8682E+02    -0.8681E+02    -0.8681E+02    -0.8680E+02    -0.8680E+02    -0.8680E+02    -0.8679E+02    -0.8679E+02    -0.8679E+02    -0.8679E+02    -0.8679E+02    -0.8679E+02    -0.8679E+02    -0.8680E+02    -0.8680E+02    -0.8680E+02    -0.8680E+02    -0.8681E+02    -0.8681E+02    -0.8682E+02    -0.8683E+02    -0.8683E+02    -0.8684E+02    -0.8685E+02    -0.8685E+02    -0.8686E+02    -0.8687E+02    -0.8688E+02    -0.8689E+02    -0.8690E+02    -0.8691E+02    -0.8692E+02    -0.8694E+02    -0.8695E+02    -0.8696E+02    -0.8697E+02    -0.8699E+02    -0.8700E+02    -0.8701E+02    -0.8703E+02    -0.8704E+02    -0.8705E+02    -0.8707E+02    -0.8708E+02    -0.8710E+02    -0.8711E+02    -0.8712E+02    -0.8714E+02    -0.8715E+02    -0.8717E+02    -0.8718E+02    -0.8719E+02    -0.8721E+02    -0.8722E+02    -0.8723E+02    -0.8724E+02    -0.8725E+02    -0.8726E+02    -0.8726E+02    -0.8726E+02
    -0.8727E+02    -0.8727E+02    -0.8727E+02    -0.8727E+02    -0.8726E+02    -0.8725E+02    -0.8724E+02    -0.8723E+02    -0.8722E+02    -0.8721E+02    -0.8720E+02    -0.8719E+02    -0.8718E+02    -0.8717E+02    -0.8716E+02    -0.8715E+02    -0.8713E+02    -0.8712E+02    -0.8711E+02    -0.8710E+02    -0.8709E+02    -0.8708E+02    -0.8707E+02    -0.8706E+02    -0.8705E+02    -0.8704E+02    -0.8703E+02    -0.8702E+02    -0.8701E+02    -0.8700E+02    -0.8700E+02    -0.8699E+02    -0.8698E+02    -0.8697E+02    -0.8697E+02    -0.8696E+02    -0.8695E+02    -0.8695E+02    -0.8694E+02    -0.8694E+02    -0.8693E+02    -0.8693E+02    -0.8693E+02    -0.8692E+02    -0.8692E+02    -0.8692E+02    -0.8692E+02    -0.8691E+02    -0.8691E+02    -0.8691E+02    -0.8691E+02    -0.8691E+02    -0.8692E+02    -0.8692E+02    -0.8692E+02    -0.8692E+02    -0.8692E+02    -0.8693E+02    -0.8693E+02    -0.8694E+02    -0.8694E+02    -0.8694E+02    -0.8695E+02    -0.8696E+02    -0.8696E+02    -0.8697E+02    -0.8698E+02    -0.8698E+02    -0.8699E+02    -0.8700E+02    -0.8701E+02    -0.8702E+02    -0.8702E+02    -0.8703E+02    -0.8704E+02    -0.8705E+02    -0.8706E+02    -0.8707E+02    -0.8708E+02    -0.8709E+02    -0.8710E+02    -0.8712E+02    -0.8713E+02    -0.8714E+02    -0.8715E+02    -0.8716E+02    -0.8717E+02    -0.8718E+02    -0.8719E+02    -0.8720E+02    -0.8721E+02    -0.8722E+02    -0.8723E+02    -0.8724E+02    -0.8725E+02    -0.8726E+02    -0.8727E+02    -0.8727E+02    -0.8727E+02    -0.8727E+02
    -0.8729E+02    -0.8729E+02    -0.8728E+02    -0.8728E+02    -0.8728E+02    -0.8727E+02    -0.8726E+02    -0.8726E+02    -0.8725E+02    -0.8724E+02    -0.8723E+02    -0.8722E+02    -0.8722E+02    -0.8721E+02    -0.8720E+02    -0.8719E+02    -0.8718E+02    -0.8717E+02    -0.8717E+02    -0.8716E+02    -0.8715E+02    -0.8714E+02    -0.8713E+02    -0.8713E+02    -0.8712E+02    -0.8711E+02    -0.8710E+02    -0.8710E+02    -0.8709E+02    -0.8709E+02    -0.8708E+02    -0.8707E+02    -0.8707E+02    -0.8706E+02    -0.8706E+02    -0.8705E+02    -0.8705E+02    -0.8704E+02    -0.8704E+02    -0.8704E+02    -0.8703E+02    -0.8703E+02    -0.8703E+02    -0.8702E+02    -0.8702E+02    -0.8702E+02    -0.8702E+02    -0.8702E+02    -0.8702E+02    -0.8702E+02    -0.8702E+02    -0.8702E+02    -0.8702E+02    -0.8702E+02    -0.8702E+02    -0.8702E+02    -0.8703E+02    -0.8703E+02    -0.8703E+02    -0.8703E+02    -0.8704E+02    -0.8704E+02    -0.8705E+02    -0.8705E+02    -0.8705E+02    -0.8706E+02    -0.8706E+02    -0.8707E+02    -0.8708E+02    -0.8708E+02    -0.8709E+02    -0.8709E+02    -0.8710E+02    -0.8711E+02    -0.8711E+02    -0.8712E+02    -0.8713E+02    -0.8714E+02    -0.8714E+02    -0.8715E+02    -0.8716E+02    -0.8717E+02    -0.8718E+02    -0.8718E+02    -0.8719E+02    -0.8720E+02    -0.8721E+02    -0.8722E+02    -0.8723E+02    -0.8723E+02    -0.8724E+02    -0.8725E+02    -0.8726E+02    -0.8726E+02    -0.8727E+02    -0.8728E+02    -0.8728E+02    -0.8728E+02    -0.8729E+02    -0.8729E+02
    -0.8729E+02    -0.8729E+02    -0.8729E+02    -0.8729E+02    -0.8729E+02    -0.8728E+02    -0.8728E+02    -0.8727E+02    -0.8727E+02    -0.8726E+02    -0.8725E+02    -0.8725E+02    -0.8724E+02    -0.8723E+02    -0.8723E+02    -0.8722E+02    -0.8722E+02    -0.8721E+02    -0.8720E+02    -0.8720E+02    -0.8719E+02    -0.8718E+02    -0.8718E+02    -0.8717E+02    -0.8717E+02    -0.8716E+02    -0.8716E+02    -0.8715E+02    -0.8714E+02    -0.8714E+02    -0.8713E+02    -0.8713E+02    -0.8713E+02    -0.8712E+02    -0.8712E+02    -0.8711E+02    -0.8711E+02    -0.8711E+02    -0.8710E+02    -0.8710E+02    -0.8710E+02    -0.8710E+02    -0.8709E+02    -0.8709E+02    -0.8709E+02    -0.8709E+02    -0.8709E+02    -0.8709E+02    -0.8709E+02    -0.8709E+02    -0.8709E+02    -0.8709E+02    -0.8709E+02    -0.8709E+02    -0.8709E+02    -0.8709E+02    -0.8709E+02    -0.8710E+02    -0.8710E+02    -0.8710E+02    -0.8710E+02    -0.8711E+02    -0.8711E+02    -0.8711E+02    -0.8712E+02    -0.8712E+02    -0.8712E+02    -0.8713E+02    -0.8713E+02    -0.8714E+02    -0.8714E+02    -0.8715E+02    -0.8715E+02    -0.8716E+02    -0.8716E+02    -0.8717E+02    -0.8717E+02    -0.8718E+02    -0.8719E+02    -0.8719E+02    -0.8720E+02    -0.8720E+02    -0.8721E+02    -0.8722E+02    -0.8722E+02    -0.8723E+02    -0.8724E+02    -0.8724E+02    -0.8725E+02    -0.8725E+02    -0.8726E+02    -0.8727E+02    -0.8727E+02    -0.8728E+02    -0.8728E+02    -0.8729E+02    -0.8729E+02    -0.8729E+02    -0.8729E+02    -0.8729E+02
    -0.8729E+02    -0.8729E+02    -0.8729E+02    -0.8729E+02    -0.8729E+02    -0.8728E+02    -0.8728E+02    -0.8727E+02    -0.8727E+02    -0.8726E+02    -0.8725E+02    -0.8725E+02    -0.8724E+02    -0.8723E+02    -0.8723E+02    -0.8722E+02    -0.8722E+02    -0.8721E+02    -0.8720E+02    -0.8720E+02    -0.8719E+02    -0.8718E+02    -0.8718E+02    -0.8717E+02    -0.8717E+02    -0.8716E+02    -0.8716E+02    -0.8715E+02    -0.8714E+02    -0.8714E+02    -0.8713E+02    -0.8713E+02    -0.8713E+02    -0.8712E+02    -0.8712E+02    -0.8711E+02    -0.8711E+02    -0.8711E+02    -0.8710E+02    -0.8710E+02    -0.8710E+02    -0.8710E+02    -0.8709E+02    -0.8709E+02    -0.8709E+02    -0.8709E+02    -0.8709E+02    -0.8709E+02    -0.8709E+02    -0.8709E+02    -0.8709E+02    -0.8709E+02    -0.8709E+02    -0.8709E+02    -0.8709E+02    -0.8709E+02    -0.8709E+02    -0.8710E+02    -0.8710E+02    -0.8710E+02    -0.8710E+02    -0.8711E+02    -0.8711E+02    -0.8711E+02    -0.8712E+02    -0.8712E+02    -0.8712E+02    -0.8713E+02    -0.8713E+02    -0.8714E+02    -0.8714E+02    -0.8715E+02    -0.8715E+02    -0.8716E+02    -0.8716E+02    -0.8717E+02    -0.8717E+02    -0.8718E+02    -0.8719E+02    -0.8719E+02    -0.8720E+02    -0.8720E+02    -0.8721E+02    -0.8722E+02    -0.8722E+02    -0.8723E+02    -0.8724E+02    -0.8724E+02    -0.8725E+02    -0.8725E+02    -0.8726E+02    -0.8727E+02    -0.8727E+02    -0.8728E+02    -0.8728E+02    -0.8729E+02    -0.8729E+02    -0.8729E+02    -0.8729E+02    -0.8729E+02
