# Supplementary material for: Electrical Pacing of Cardiac Tissue Including Potassium Inward Rectification
Source: PLoS One. 2015 Jun 9;10(6):e0127837. doi: 10.1371/journal.pone.0127837 (PMC4461281; doi:10.1371/journal.pone.0127837)
Supplement: S1 Data — (ZIP) [file pone.0127837.s001.zip › All-Data/Fig4-Data/BDT281/Vm145.txt]

    -0.8733E+02    -0.8729E+02    -0.8729E+02    -0.8729E+02    -0.8728E+02    -0.8728E+02    -0.8727E+02    -0.8727E+02    -0.8726E+02    -0.8726E+02    -0.8725E+02    -0.8724E+02    -0.8723E+02    -0.8723E+02    -0.8722E+02    -0.8721E+02    -0.8721E+02    -0.8720E+02    -0.8719E+02    -0.8719E+02    -0.8718E+02    -0.8717E+02    -0.8717E+02    -0.8716E+02    -0.8715E+02    -0.8715E+02    -0.8714E+02    -0.8714E+02    -0.8713E+02    -0.8713E+02    -0.8712E+02    -0.8712E+02    -0.8711E+02    -0.8711E+02    -0.8710E+02    -0.8710E+02    -0.8709E+02    -0.8709E+02    -0.8709E+02    -0.8708E+02    -0.8708E+02    -0.8708E+02    -0.8708E+02    -0.8708E+02    -0.8707E+02    -0.8707E+02    -0.8707E+02    -0.8707E+02    -0.8707E+02    -0.8707E+02    -0.8707E+02    -0.8707E+02    -0.8707E+02    -0.8707E+02    -0.8707E+02    -0.8707E+02    -0.8708E+02    -0.8708E+02    -0.8708E+02    -0.8708E+02    -0.8709E+02    -0.8709E+02    -0.8709E+02    -0.8710E+02    -0.8710E+02    -0.8710E+02    -0.8711E+02    -0.8711E+02    -0.8712E+02    -0.8712E+02    -0.8713E+02    -0.8713E+02    -0.8714E+02    -0.8715E+02    -0.8715E+02    -0.8716E+02    -0.8716E+02    -0.8717E+02    -0.8718E+02    -0.8718E+02    -0.8719E+02    -0.8720E+02    -0.8720E+02    -0.8721E+02    -0.8722E+02    -0.8722E+02    -0.8723E+02    -0.8724E+02    -0.8724E+02    -0.8725E+02    -0.8726E+02    -0.8726E+02    -0.8727E+02    -0.8727E+02    -0.8728E+02    -0.8728E+02    -0.8729E+02    -0.8729E+02    -0.8729E+02    -0.8729E+02
    -0.8729E+02    -0.8729E+02    -0.8729E+02    -0.8729E+02    -0.8728E+02    -0.8728E+02    -0.8727E+02    -0.8727E+02    -0.8726E+02    -0.8726E+02    -0.8725E+02    -0.8724E+02    -0.8723E+02    -0.8723E+02    -0.8722E+02    -0.8721E+02    -0.8721E+02    -0.8720E+02    -0.8719E+02    -0.8719E+02    -0.8718E+02    -0.8717E+02    -0.8717E+02    -0.8716E+02    -0.8715E+02    -0.8715E+02    -0.8714E+02    -0.8714E+02    -0.8713E+02    -0.8713E+02    -0.8712E+02    -0.8712E+02    -0.8711E+02    -0.8711E+02    -0.8710E+02    -0.8710E+02    -0.8709E+02    -0.8709E+02    -0.8709E+02    -0.8708E+02    -0.8708E+02    -0.8708E+02    -0.8708E+02    -0.8708E+02    -0.8707E+02    -0.8707E+02    -0.8707E+02    -0.8707E+02    -0.8707E+02    -0.8707E+02    -0.8707E+02    -0.8707E+02    -0.8707E+02    -0.8707E+02    -0.8707E+02    -0.8707E+02    -0.8708E+02    -0.8708E+02    -0.8708E+02    -0.8708E+02    -0.8709E+02    -0.8709E+02    -0.8709E+02    -0.8710E+02    -0.8710E+02    -0.8710E+02    -0.8711E+02    -0.8711E+02    -0.8712E+02    -0.8712E+02    -0.8713E+02    -0.8713E+02    -0.8714E+02    -0.8715E+02    -0.8715E+02    -0.8716E+02    -0.8716E+02    -0.8717E+02    -0.8718E+02    -0.8718E+02    -0.8719E+02    -0.8720E+02    -0.8720E+02    -0.8721E+02    -0.8722E+02    -0.8722E+02    -0.8723E+02    -0.8724E+02    -0.8724E+02    -0.8725E+02    -0.8726E+02    -0.8726E+02    -0.8727E+02    -0.8727E+02    -0.8728E+02    -0.8728E+02    -0.8729E+02    -0.8729E+02    -0.8729E+02    -0.8729E+02
    -0.8728E+02    -0.8728E+02    -0.8728E+02    -0.8728E+02    -0.8727E+02    -0.8727E+02    -0.8726E+02    -0.8725E+02    -0.8724E+02    -0.8723E+02    -0.8723E+02    -0.8722E+02    -0.8721E+02    -0.8720E+02    -0.8719E+02    -0.8718E+02    -0.8717E+02    -0.8716E+02    -0.8715E+02    -0.8715E+02    -0.8714E+02    -0.8713E+02    -0.8712E+02    -0.8711E+02    -0.8710E+02    -0.8710E+02    -0.8709E+02    -0.8708E+02    -0.8707E+02    -0.8707E+02    -0.8706E+02    -0.8705E+02    -0.8705E+02    -0.8704E+02    -0.8704E+02    -0.8703E+02    -0.8703E+02    -0.8702E+02    -0.8702E+02    -0.8701E+02    -0.8701E+02    -0.8701E+02    -0.8700E+02    -0.8700E+02    -0.8700E+02    -0.8700E+02    -0.8700E+02    -0.8700E+02    -0.8699E+02    -0.8699E+02    -0.8699E+02    -0.8700E+02    -0.8700E+02    -0.8700E+02    -0.8700E+02    -0.8700E+02    -0.8700E+02    -0.8701E+02    -0.8701E+02    -0.8701E+02    -0.8702E+02    -0.8702E+02    -0.8702E+02    -0.8703E+02    -0.8703E+02    -0.8704E+02    -0.8705E+02    -0.8705E+02    -0.8706E+02    -0.8706E+02    -0.8707E+02    -0.8708E+02    -0.8708E+02    -0.8709E+02    -0.8710E+02    -0.8711E+02    -0.8712E+02    -0.8712E+02    -0.8713E+02    -0.8714E+02    -0.8715E+02    -0.8716E+02    -0.8717E+02    -0.8717E+02    -0.8718E+02    -0.8719E+02    -0.8720E+02    -0.8721E+02    -0.8722E+02    -0.8723E+02    -0.8724E+02    -0.8724E+02    -0.8725E+02    -0.8726E+02    -0.8727E+02    -0.8727E+02    -0.8728E+02    -0.8728E+02    -0.8728E+02    -0.8728E+02
    -0.8727E+02    -0.8727E+02    -0.8727E+02    -0.8726E+02    -0.8725E+02    -0.8725E+02    -0.8724E+02    -0.8723E+02    -0.8722E+02    -0.8720E+02    -0.8719E+02    -0.8718E+02    -0.8717E+02    -0.8716E+02    -0.8714E+02    -0.8713E+02    -0.8712E+02    -0.8711E+02    -0.8710E+02    -0.8709E+02    -0.8707E+02    -0.8706E+02    -0.8705E+02    -0.8704E+02    -0.8703E+02    -0.8702E+02    -0.8701E+02    -0.8700E+02    -0.8699E+02    -0.8698E+02    -0.8697E+02    -0.8696E+02    -0.8695E+02    -0.8695E+02    -0.8694E+02    -0.8693E+02    -0.8693E+02    -0.8692E+02    -0.8691E+02    -0.8691E+02    -0.8690E+02    -0.8690E+02    -0.8690E+02    -0.8689E+02    -0.8689E+02    -0.8689E+02    -0.8689E+02    -0.8688E+02    -0.8688E+02    -0.8688E+02    -0.8688E+02    -0.8688E+02    -0.8688E+02    -0.8689E+02    -0.8689E+02    -0.8689E+02    -0.8689E+02    -0.8690E+02    -0.8690E+02    -0.8691E+02    -0.8691E+02    -0.8692E+02    -0.8692E+02    -0.8693E+02    -0.8694E+02    -0.8694E+02    -0.8695E+02    -0.8696E+02    -0.8697E+02    -0.8698E+02    -0.8698E+02    -0.8699E+02    -0.8700E+02    -0.8701E+02    -0.8702E+02    -0.8703E+02    -0.8704E+02    -0.8706E+02    -0.8707E+02    -0.8708E+02    -0.8709E+02    -0.8710E+02    -0.8711E+02    -0.8712E+02    -0.8714E+02    -0.8715E+02    -0.8716E+02    -0.8717E+02    -0.8718E+02    -0.8720E+02    -0.8721E+02    -0.8722E+02    -0.8723E+02    -0.8724E+02    -0.8725E+02    -0.8726E+02    -0.8726E+02    -0.8727E+02    -0.8727E+02    -0.8727E+02
    -0.8725E+02    -0.8725E+02    -0.8725E+02    -0.8724E+02    -0.8723E+02    -0.8722E+02    -0.8721E+02    -0.8720E+02    -0.8718E+02    -0.8717E+02    -0.8715E+02    -0.8714E+02    -0.8712E+02    -0.8711E+02    -0.8709E+02    -0.8708E+02    -0.8706E+02    -0.8704E+02    -0.8703E+02    -0.8701E+02    -0.8700E+02    -0.8698E+02    -0.8697E+02    -0.8696E+02    -0.8694E+02    -0.8693E+02    -0.8692E+02    -0.8690E+02    -0.8689E+02    -0.8688E+02    -0.8687E+02    -0.8686E+02    -0.8684E+02    -0.8683E+02    -0.8683E+02    -0.8682E+02    -0.8681E+02    -0.8680E+02    -0.8679E+02    -0.8679E+02    -0.8678E+02    -0.8677E+02    -0.8677E+02    -0.8676E+02    -0.8676E+02    -0.8676E+02    -0.8675E+02    -0.8675E+02    -0.8675E+02    -0.8675E+02    -0.8675E+02    -0.8675E+02    -0.8675E+02    -0.8676E+02    -0.8676E+02    -0.8676E+02    -0.8677E+02    -0.8677E+02    -0.8678E+02    -0.8678E+02    -0.8679E+02    -0.8680E+02    -0.8680E+02    -0.8681E+02    -0.8682E+02    -0.8683E+02    -0.8684E+02    -0.8685E+02    -0.8686E+02    -0.8687E+02    -0.8688E+02    -0.8690E+02    -0.8691E+02    -0.8692E+02    -0.8693E+02    -0.8695E+02    -0.8696E+02    -0.8698E+02    -0.8699E+02    -0.8700E+02    -0.8702E+02    -0.8703E+02    -0.8705E+02    -0.8706E+02    -0.8708E+02    -0.8710E+02    -0.8711E+02    -0.8713E+02    -0.8714E+02    -0.8716E+02    -0.8717E+02    -0.8719E+02    -0.8720E+02    -0.8721E+02    -0.8722E+02    -0.8724E+02    -0.8724E+02    -0.8725E+02    -0.8726E+02    -0.8726E+02
    -0.8724E+02    -0.8724E+02    -0.8723E+02    -0.8722E+02    -0.8721E+02    -0.8720E+02    -0.8718E+02    -0.8717E+02    -0.8715E+02    -0.8713E+02    -0.8711E+02    -0.8709E+02    -0.8707E+02    -0.8705E+02    -0.8703E+02    -0.8701E+02    -0.8699E+02    -0.8698E+02    -0.8696E+02    -0.8694E+02    -0.8692E+02    -0.8690E+02    -0.8688E+02    -0.8686E+02    -0.8685E+02    -0.8683E+02    -0.8681E+02    -0.8680E+02    -0.8678E+02    -0.8677E+02    -0.8675E+02    -0.8674E+02    -0.8673E+02    -0.8671E+02    -0.8670E+02    -0.8669E+02    -0.8668E+02    -0.8667E+02    -0.8666E+02    -0.8665E+02    -0.8664E+02    -0.8664E+02    -0.8663E+02    -0.8662E+02    -0.8662E+02    -0.8661E+02    -0.8661E+02    -0.8661E+02    -0.8661E+02    -0.8661E+02    -0.8661E+02    -0.8661E+02    -0.8661E+02    -0.8661E+02    -0.8662E+02    -0.8662E+02    -0.8663E+02    -0.8663E+02    -0.8664E+02    -0.8665E+02    -0.8665E+02    -0.8666E+02    -0.8667E+02    -0.8668E+02    -0.8669E+02    -0.8671E+02    -0.8672E+02    -0.8673E+02    -0.8675E+02    -0.8676E+02    -0.8677E+02    -0.8679E+02    -0.8680E+02    -0.8682E+02    -0.8684E+02    -0.8685E+02    -0.8687E+02    -0.8689E+02    -0.8691E+02    -0.8693E+02    -0.8694E+02    -0.8696E+02    -0.8698E+02    -0.8700E+02    -0.8702E+02    -0.8704E+02    -0.8706E+02    -0.8708E+02    -0.8710E+02    -0.8712E+02    -0.8713E+02    -0.8715E+02    -0.8717E+02    -0.8719E+02    -0.8720E+02    -0.8721E+02    -0.8722E+02    -0.8723E+02    -0.8724E+02    -0.8724E+02
    -0.8722E+02    -0.8722E+02    -0.8721E+02    -0.8720E+02    -0.8719E+02    -0.8717E+02    -0.8715E+02    -0.8713E+02    -0.8711E+02    -0.8709E+02    -0.8707E+02    -0.8704E+02    -0.8702E+02    -0.8700E+02    -0.8697E+02    -0.8695E+02    -0.8693E+02    -0.8690E+02    -0.8688E+02    -0.8686E+02    -0.8683E+02    -0.8681E+02    -0.8679E+02    -0.8677E+02    -0.8675E+02    -0.8673E+02    -0.8671E+02    -0.8669E+02    -0.8667E+02    -0.8665E+02    -0.8663E+02    -0.8662E+02    -0.8660E+02    -0.8658E+02    -0.8657E+02    -0.8655E+02    -0.8654E+02    -0.8653E+02    -0.8652E+02    -0.8651E+02    -0.8650E+02    -0.8649E+02    -0.8648E+02    -0.8647E+02    -0.8647E+02    -0.8646E+02    -0.8646E+02    -0.8646E+02    -0.8646E+02    -0.8645E+02    -0.8645E+02    -0.8646E+02    -0.8646E+02    -0.8646E+02    -0.8647E+02    -0.8647E+02    -0.8648E+02    -0.8649E+02    -0.8649E+02    -0.8650E+02    -0.8651E+02    -0.8652E+02    -0.8654E+02    -0.8655E+02    -0.8656E+02    -0.8658E+02    -0.8659E+02    -0.8661E+02    -0.8662E+02    -0.8664E+02    -0.8666E+02    -0.8668E+02    -0.8670E+02    -0.8672E+02    -0.8674E+02    -0.8676E+02    -0.8678E+02    -0.8680E+02    -0.8682E+02    -0.8684E+02    -0.8686E+02    -0.8689E+02    -0.8691E+02    -0.8693E+02    -0.8696E+02    -0.8698E+02    -0.8700E+02    -0.8703E+02    -0.8705E+02    -0.8707E+02    -0.8709E+02    -0.8712E+02    -0.8714E+02    -0.8716E+02    -0.8717E+02    -0.8719E+02    -0.8720E+02    -0.8721E+02    -0.8722E+02    -0.8722E+02
    -0.8720E+02    -0.8720E+02    -0.8719E+02    -0.8718E+02    -0.8716E+02    -0.8714E+02    -0.8712E+02    -0.8710E+02    -0.8707E+02    -0.8705E+02    -0.8702E+02    -0.8699E+02    -0.8697E+02    -0.8694E+02    -0.8691E+02    -0.8688E+02    -0.8685E+02    -0.8683E+02    -0.8680E+02    -0.8677E+02    -0.8675E+02    -0.8672E+02    -0.8669E+02    -0.8667E+02    -0.8664E+02    -0.8662E+02    -0.8659E+02    -0.8657E+02    -0.8655E+02    -0.8653E+02    -0.8651E+02    -0.8649E+02    -0.8647E+02    -0.8645E+02    -0.8643E+02    -0.8641E+02    -0.8640E+02    -0.8638E+02    -0.8637E+02    -0.8636E+02    -0.8634E+02    -0.8633E+02    -0.8633E+02    -0.8632E+02    -0.8631E+02    -0.8630E+02    -0.8630E+02    -0.8630E+02    -0.8629E+02    -0.8629E+02    -0.8629E+02    -0.8630E+02    -0.8630E+02    -0.8630E+02    -0.8631E+02    -0.8631E+02    -0.8632E+02    -0.8633E+02    -0.8634E+02    -0.8635E+02    -0.8636E+02    -0.8638E+02    -0.8639E+02    -0.8641E+02    -0.8642E+02    -0.8644E+02    -0.8646E+02    -0.8648E+02    -0.8650E+02    -0.8652E+02    -0.8654E+02    -0.8656E+02    -0.8658E+02    -0.8661E+02    -0.8663E+02    -0.8665E+02    -0.8668E+02    -0.8670E+02    -0.8673E+02    -0.8676E+02    -0.8678E+02    -0.8681E+02    -0.8684E+02    -0.8686E+02    -0.8689E+02    -0.8692E+02    -0.8695E+02    -0.8697E+02    -0.8700E+02    -0.8703E+02    -0.8705E+02    -0.8708E+02    -0.8710E+02    -0.8713E+02    -0.8715E+02    -0.8717E+02    -0.8718E+02    -0.8719E+02    -0.8720E+02    -0.8720E+02
    -0.8718E+02    -0.8718E+02    -0.8717E+02    -0.8716E+02    -0.8714E+02    -0.8711E+02    -0.8709E+02    -0.8706E+02    -0.8703E+02    -0.8700E+02    -0.8697E+02    -0.8694E+02    -0.8691E+02    -0.8688E+02    -0.8685E+02    -0.8681E+02    -0.8678E+02    -0.8675E+02    -0.8672E+02    -0.8669E+02    -0.8665E+02    -0.8662E+02    -0.8659E+02    -0.8656E+02    -0.8653E+02    -0.8651E+02    -0.8648E+02    -0.8645E+02    -0.8642E+02    -0.8640E+02    -0.8637E+02    -0.8635E+02    -0.8633E+02    -0.8631E+02    -0.8628E+02    -0.8627E+02    -0.8625E+02    -0.8623E+02    -0.8621E+02    -0.8620E+02    -0.8618E+02    -0.8617E+02    -0.8616E+02    -0.8615E+02    -0.8614E+02    -0.8614E+02    -0.8613E+02    -0.8613E+02    -0.8613E+02    -0.8612E+02    -0.8612E+02    -0.8613E+02    -0.8613E+02    -0.8613E+02    -0.8614E+02    -0.8615E+02    -0.8616E+02    -0.8617E+02    -0.8618E+02    -0.8619E+02    -0.8621E+02    -0.8622E+02    -0.8624E+02    -0.8626E+02    -0.8628E+02    -0.8630E+02    -0.8632E+02    -0.8634E+02    -0.8636E+02    -0.8639E+02    -0.8641E+02    -0.8644E+02    -0.8646E+02    -0.8649E+02    -0.8652E+02    -0.8655E+02    -0.8658E+02    -0.8661E+02    -0.8664E+02    -0.8667E+02    -0.8670E+02    -0.8673E+02    -0.8676E+02    -0.8679E+02    -0.8682E+02    -0.8685E+02    -0.8689E+02    -0.8692E+02    -0.8695E+02    -0.8698E+02    -0.8701E+02    -0.8704E+02    -0.8707E+02    -0.8709E+02    -0.8712E+02    -0.8714E+02    -0.8716E+02    -0.8717E+02    -0.8718E+02    -0.8718E+02
    -0.8716E+02    -0.8716E+02    -0.8715E+02    -0.8713E+02    -0.8711E+02    -0.8709E+02    -0.8706E+02    -0.8703E+02    -0.8699E+02    -0.8696E+02    -0.8692E+02    -0.8689E+02    -0.8685E+02    -0.8681E+02    -0.8678E+02    -0.8674E+02    -0.8670E+02    -0.8667E+02    -0.8663E+02    -0.8659E+02    -0.8656E+02    -0.8652E+02    -0.8649E+02    -0.8645E+02    -0.8642E+02    -0.8639E+02    -0.8636E+02    -0.8632E+02    -0.8629E+02    -0.8626E+02    -0.8624E+02    -0.8621E+02    -0.8618E+02    -0.8616E+02    -0.8613E+02    -0.8611E+02    -0.8609E+02    -0.8607E+02    -0.8605E+02    -0.8603E+02    -0.8602E+02    -0.8600E+02    -0.8599E+02    -0.8598E+02    -0.8597E+02    -0.8596E+02    -0.8595E+02    -0.8595E+02    -0.8595E+02    -0.8595E+02    -0.8595E+02    -0.8595E+02    -0.8595E+02    -0.8596E+02    -0.8597E+02    -0.8597E+02    -0.8598E+02    -0.8600E+02    -0.8601E+02    -0.8603E+02    -0.8604E+02    -0.8606E+02    -0.8608E+02    -0.8610E+02    -0.8612E+02    -0.8615E+02    -0.8617E+02    -0.8620E+02    -0.8622E+02    -0.8625E+02    -0.8628E+02    -0.8631E+02    -0.8634E+02    -0.8637E+02    -0.8640E+02    -0.8644E+02    -0.8647E+02    -0.8650E+02    -0.8654E+02    -0.8657E+02    -0.8661E+02    -0.8664E+02    -0.8668E+02    -0.8672E+02    -0.8675E+02    -0.8679E+02    -0.8683E+02    -0.8686E+02    -0.8690E+02    -0.8693E+02    -0.8697E+02    -0.8700E+02    -0.8703E+02    -0.8706E+02    -0.8709E+02    -0.8712E+02    -0.8714E+02    -0.8715E+02    -0.8716E+02    -0.8716E+02
    -0.8714E+02    -0.8714E+02    -0.8713E+02    -0.8711E+02    -0.8708E+02    -0.8706E+02    -0.8702E+02    -0.8699E+02    -0.8695E+02    -0.8691E+02    -0.8687E+02    -0.8683E+02    -0.8679E+02    -0.8675E+02    -0.8671E+02    -0.8667E+02    -0.8662E+02    -0.8658E+02    -0.8654E+02    -0.8650E+02    -0.8646E+02    -0.8642E+02    -0.8638E+02    -0.8634E+02    -0.8630E+02    -0.8627E+02    -0.8623E+02    -0.8619E+02    -0.8616E+02    -0.8612E+02    -0.8609E+02    -0.8606E+02    -0.8603E+02    -0.8600E+02    -0.8597E+02    -0.8595E+02    -0.8592E+02    -0.8590E+02    -0.8588E+02    -0.8586E+02    -0.8584E+02    -0.8582E+02    -0.8581E+02    -0.8579E+02    -0.8578E+02    -0.8577E+02    -0.8577E+02    -0.8576E+02    -0.8576E+02    -0.8576E+02    -0.8576E+02    -0.8576E+02    -0.8576E+02    -0.8577E+02    -0.8578E+02    -0.8579E+02    -0.8580E+02    -0.8582E+02    -0.8583E+02    -0.8585E+02    -0.8587E+02    -0.8589E+02    -0.8591E+02    -0.8594E+02    -0.8596E+02    -0.8599E+02    -0.8602E+02    -0.8605E+02    -0.8608E+02    -0.8611E+02    -0.8614E+02    -0.8618E+02    -0.8621E+02    -0.8625E+02    -0.8628E+02    -0.8632E+02    -0.8636E+02    -0.8640E+02    -0.8644E+02    -0.8648E+02    -0.8652E+02    -0.8656E+02    -0.8660E+02    -0.8664E+02    -0.8668E+02    -0.8672E+02    -0.8676E+02    -0.8680E+02    -0.8684E+02    -0.8688E+02    -0.8692E+02    -0.8696E+02    -0.8700E+02    -0.8703E+02    -0.8706E+02    -0.8709E+02    -0.8711E+02    -0.8713E+02    -0.8714E+02    -0.8714E+02
    -0.8711E+02    -0.8711E+02    -0.8710E+02    -0.8708E+02    -0.8706E+02    -0.8702E+02    -0.8699E+02    -0.8695E+02    -0.8691E+02    -0.8687E+02    -0.8682E+02    -0.8678E+02    -0.8673E+02    -0.8668E+02    -0.8664E+02    -0.8659E+02    -0.8654E+02    -0.8650E+02    -0.8645E+02    -0.8640E+02    -0.8636E+02    -0.8631E+02    -0.8627E+02    -0.8622E+02    -0.8618E+02    -0.8614E+02    -0.8610E+02    -0.8605E+02    -0.8602E+02    -0.8598E+02    -0.8594E+02    -0.8590E+02    -0.8587E+02    -0.8584E+02    -0.8580E+02    -0.8577E+02    -0.8575E+02    -0.8572E+02    -0.8569E+02    -0.8567E+02    -0.8565E+02    -0.8563E+02    -0.8561E+02    -0.8560E+02    -0.8559E+02    -0.8558E+02    -0.8557E+02    -0.8556E+02    -0.8556E+02    -0.8556E+02    -0.8556E+02    -0.8556E+02    -0.8557E+02    -0.8557E+02    -0.8558E+02    -0.8559E+02    -0.8561E+02    -0.8562E+02    -0.8564E+02    -0.8566E+02    -0.8569E+02    -0.8571E+02    -0.8574E+02    -0.8576E+02    -0.8579E+02    -0.8582E+02    -0.8585E+02    -0.8589E+02    -0.8592E+02    -0.8596E+02    -0.8600E+02    -0.8604E+02    -0.8608E+02    -0.8612E+02    -0.8616E+02    -0.8620E+02    -0.8624E+02    -0.8629E+02    -0.8633E+02    -0.8638E+02    -0.8642E+02    -0.8647E+02    -0.8651E+02    -0.8656E+02    -0.8661E+02    -0.8665E+02    -0.8670E+02    -0.8674E+02    -0.8679E+02    -0.8683E+02    -0.8688E+02    -0.8692E+02    -0.8696E+02    -0.8700E+02    -0.8703E+02    -0.8706E+02    -0.8709E+02    -0.8711E+02    -0.8712E+02    -0.8712E+02
    -0.8709E+02    -0.8709E+02    -0.8708E+02    -0.8706E+02    -0.8703E+02    -0.8699E+02    -0.8695E+02    -0.8691E+02    -0.8686E+02    -0.8682E+02    -0.8677E+02    -0.8672E+02    -0.8667E+02    -0.8661E+02    -0.8656E+02    -0.8651E+02    -0.8646E+02    -0.8641E+02    -0.8635E+02    -0.8630E+02    -0.8625E+02    -0.8620E+02    -0.8615E+02    -0.8610E+02    -0.8605E+02    -0.8600E+02    -0.8596E+02    -0.8591E+02    -0.8586E+02    -0.8582E+02    -0.8578E+02    -0.8574E+02    -0.8570E+02    -0.8566E+02    -0.8563E+02    -0.8559E+02    -0.8556E+02    -0.8553E+02    -0.8550E+02    -0.8547E+02    -0.8545E+02    -0.8543E+02    -0.8541E+02    -0.8539E+02    -0.8538E+02    -0.8537E+02    -0.8536E+02    -0.8535E+02    -0.8534E+02    -0.8534E+02    -0.8534E+02    -0.8535E+02    -0.8535E+02    -0.8536E+02    -0.8537E+02    -0.8539E+02    -0.8540E+02    -0.8542E+02    -0.8544E+02    -0.8547E+02    -0.8549E+02    -0.8552E+02    -0.8555E+02    -0.8558E+02    -0.8561E+02    -0.8565E+02    -0.8568E+02    -0.8572E+02    -0.8576E+02    -0.8580E+02    -0.8585E+02    -0.8589E+02    -0.8593E+02    -0.8598E+02    -0.8603E+02    -0.8608E+02    -0.8612E+02    -0.8617E+02    -0.8622E+02    -0.8627E+02    -0.8632E+02    -0.8638E+02    -0.8643E+02    -0.8648E+02    -0.8653E+02    -0.8658E+02    -0.8663E+02    -0.8668E+02    -0.8673E+02    -0.8678E+02    -0.8683E+02    -0.8688E+02    -0.8692E+02    -0.8696E+02    -0.8700E+02    -0.8704E+02    -0.8706E+02    -0.8709E+02    -0.8710E+02    -0.8710E+02
    -0.8707E+02    -0.8707E+02    -0.8705E+02    -0.8703E+02    -0.8700E+02    -0.8696E+02    -0.8692E+02    -0.8687E+02    -0.8682E+02    -0.8677E+02    -0.8671E+02    -0.8666E+02    -0.8660E+02    -0.8654E+02    -0.8649E+02    -0.8643E+02    -0.8637E+02    -0.8631E+02    -0.8625E+02    -0.8620E+02    -0.8614E+02    -0.8608E+02    -0.8603E+02    -0.8597E+02    -0.8592E+02    -0.8586E+02    -0.8581E+02    -0.8576E+02    -0.8571E+02    -0.8566E+02    -0.8561E+02    -0.8556E+02    -0.8552E+02    -0.8548E+02    -0.8544E+02    -0.8540E+02    -0.8536E+02    -0.8533E+02    -0.8529E+02    -0.8526E+02    -0.8524E+02    -0.8521E+02    -0.8519E+02    -0.8517E+02    -0.8515E+02    -0.8514E+02    -0.8513E+02    -0.8512E+02    -0.8512E+02    -0.8511E+02    -0.8512E+02    -0.8512E+02    -0.8513E+02    -0.8514E+02    -0.8515E+02    -0.8516E+02    -0.8518E+02    -0.8520E+02    -0.8523E+02    -0.8525E+02    -0.8528E+02    -0.8531E+02    -0.8535E+02    -0.8538E+02    -0.8542E+02    -0.8546E+02    -0.8550E+02    -0.8555E+02    -0.8559E+02    -0.8564E+02    -0.8569E+02    -0.8574E+02    -0.8579E+02    -0.8584E+02    -0.8589E+02    -0.8594E+02    -0.8600E+02    -0.8605E+02    -0.8611E+02    -0.8617E+02    -0.8622E+02    -0.8628E+02    -0.8634E+02    -0.8639E+02    -0.8645E+02    -0.8651E+02    -0.8656E+02    -0.8662E+02    -0.8667E+02    -0.8673E+02    -0.8678E+02    -0.8683E+02    -0.8688E+02    -0.8693E+02    -0.8697E+02    -0.8701E+02    -0.8704E+02    -0.8706E+02    -0.8708E+02    -0.8708E+02
    -0.8705E+02    -0.8705E+02    -0.8703E+02    -0.8700E+02    -0.8697E+02    -0.8693E+02    -0.8688E+02    -0.8683E+02    -0.8677E+02    -0.8671E+02    -0.8666E+02    -0.8659E+02    -0.8653E+02    -0.8647E+02    -0.8641E+02    -0.8634E+02    -0.8628E+02    -0.8621E+02    -0.8615E+02    -0.8609E+02    -0.8602E+02    -0.8596E+02    -0.8590E+02    -0.8583E+02    -0.8577E+02    -0.8571E+02    -0.8565E+02    -0.8560E+02    -0.8554E+02    -0.8548E+02    -0.8543E+02    -0.8538E+02    -0.8533E+02    -0.8528E+02    -0.8523E+02    -0.8519E+02    -0.8515E+02    -0.8511E+02    -0.8507E+02    -0.8504E+02    -0.8501E+02    -0.8498E+02    -0.8495E+02    -0.8493E+02    -0.8491E+02    -0.8490E+02    -0.8488E+02    -0.8488E+02    -0.8487E+02    -0.8487E+02    -0.8487E+02    -0.8487E+02    -0.8488E+02    -0.8489E+02    -0.8491E+02    -0.8493E+02    -0.8495E+02    -0.8497E+02    -0.8500E+02    -0.8503E+02    -0.8506E+02    -0.8510E+02    -0.8513E+02    -0.8518E+02    -0.8522E+02    -0.8526E+02    -0.8531E+02    -0.8536E+02    -0.8541E+02    -0.8546E+02    -0.8552E+02    -0.8557E+02    -0.8563E+02    -0.8569E+02    -0.8575E+02    -0.8581E+02    -0.8587E+02    -0.8593E+02    -0.8599E+02    -0.8605E+02    -0.8612E+02    -0.8618E+02    -0.8624E+02    -0.8631E+02    -0.8637E+02    -0.8643E+02    -0.8649E+02    -0.8655E+02    -0.8661E+02    -0.8667E+02    -0.8673E+02    -0.8679E+02    -0.8684E+02    -0.8689E+02    -0.8694E+02    -0.8698E+02    -0.8701E+02    -0.8704E+02    -0.8705E+02    -0.8705E+02
    -0.8702E+02    -0.8702E+02    -0.8700E+02    -0.8698E+02    -0.8694E+02    -0.8689E+02    -0.8684E+02    -0.8678E+02    -0.8672E+02    -0.8666E+02    -0.8660E+02    -0.8653E+02    -0.8646E+02    -0.8639E+02    -0.8632E+02    -0.8625E+02    -0.8618E+02    -0.8611E+02    -0.8604E+02    -0.8597E+02    -0.8590E+02    -0.8583E+02    -0.8576E+02    -0.8569E+02    -0.8562E+02    -0.8556E+02    -0.8549E+02    -0.8543E+02    -0.8536E+02    -0.8530E+02    -0.8524E+02    -0.8518E+02    -0.8512E+02    -0.8507E+02    -0.8502E+02    -0.8497E+02    -0.8492E+02    -0.8488E+02    -0.8483E+02    -0.8480E+02    -0.8476E+02    -0.8473E+02    -0.8470E+02    -0.8467E+02    -0.8465E+02    -0.8463E+02    -0.8462E+02    -0.8461E+02    -0.8460E+02    -0.8460E+02    -0.8460E+02    -0.8461E+02    -0.8462E+02    -0.8463E+02    -0.8465E+02    -0.8467E+02    -0.8469E+02    -0.8472E+02    -0.8475E+02    -0.8479E+02    -0.8482E+02    -0.8486E+02    -0.8491E+02    -0.8495E+02    -0.8500E+02    -0.8505E+02    -0.8511E+02    -0.8516E+02    -0.8522E+02    -0.8528E+02    -0.8534E+02    -0.8540E+02    -0.8547E+02    -0.8553E+02    -0.8560E+02    -0.8566E+02    -0.8573E+02    -0.8580E+02    -0.8587E+02    -0.8594E+02    -0.8601E+02    -0.8608E+02    -0.8615E+02    -0.8621E+02    -0.8628E+02    -0.8635E+02    -0.8642E+02    -0.8649E+02    -0.8655E+02    -0.8662E+02    -0.8668E+02    -0.8674E+02    -0.8680E+02    -0.8686E+02    -0.8691E+02    -0.8695E+02    -0.8699E+02    -0.8701E+02    -0.8703E+02    -0.8703E+02
    -0.8700E+02    -0.8700E+02    -0.8698E+02    -0.8695E+02    -0.8691E+02    -0.8686E+02    -0.8680E+02    -0.8674E+02    -0.8668E+02    -0.8661E+02    -0.8654E+02    -0.8647E+02    -0.8639E+02    -0.8632E+02    -0.8624E+02    -0.8616E+02    -0.8609E+02    -0.8601E+02    -0.8593E+02    -0.8585E+02    -0.8577E+02    -0.8570E+02    -0.8562E+02    -0.8554E+02    -0.8547E+02    -0.8539E+02    -0.8532E+02    -0.8525E+02    -0.8517E+02    -0.8511E+02    -0.8504E+02    -0.8497E+02    -0.8491E+02    -0.8484E+02    -0.8479E+02    -0.8473E+02    -0.8468E+02    -0.8462E+02    -0.8458E+02    -0.8453E+02    -0.8449E+02    -0.8446E+02    -0.8442E+02    -0.8439E+02    -0.8437E+02    -0.8435E+02    -0.8433E+02    -0.8432E+02    -0.8431E+02    -0.8431E+02    -0.8431E+02    -0.8432E+02    -0.8433E+02    -0.8435E+02    -0.8436E+02    -0.8439E+02    -0.8442E+02    -0.8445E+02    -0.8448E+02    -0.8452E+02    -0.8457E+02    -0.8461E+02    -0.8466E+02    -0.8471E+02    -0.8477E+02    -0.8483E+02    -0.8489E+02    -0.8495E+02    -0.8502E+02    -0.8508E+02    -0.8515E+02    -0.8522E+02    -0.8529E+02    -0.8537E+02    -0.8544E+02    -0.8551E+02    -0.8559E+02    -0.8566E+02    -0.8574E+02    -0.8582E+02    -0.8589E+02    -0.8597E+02    -0.8605E+02    -0.8612E+02    -0.8620E+02    -0.8627E+02    -0.8635E+02    -0.8642E+02    -0.8649E+02    -0.8656E+02    -0.8663E+02    -0.8670E+02    -0.8676E+02    -0.8682E+02    -0.8687E+02    -0.8692E+02    -0.8696E+02    -0.8699E+02    -0.8701E+02    -0.8701E+02
    -0.8697E+02    -0.8697E+02    -0.8695E+02    -0.8692E+02    -0.8688E+02    -0.8682E+02    -0.8676E+02    -0.8670E+02    -0.8663E+02    -0.8655E+02    -0.8648E+02    -0.8640E+02    -0.8632E+02    -0.8624E+02    -0.8615E+02    -0.8607E+02    -0.8599E+02    -0.8590E+02    -0.8581E+02    -0.8573E+02    -0.8564E+02    -0.8556E+02    -0.8547E+02    -0.8539E+02    -0.8530E+02    -0.8522E+02    -0.8514E+02    -0.8506E+02    -0.8498E+02    -0.8490E+02    -0.8482E+02    -0.8475E+02    -0.8467E+02    -0.8460E+02    -0.8454E+02    -0.8447E+02    -0.8441E+02    -0.8435E+02    -0.8430E+02    -0.8425E+02    -0.8420E+02    -0.8416E+02    -0.8412E+02    -0.8409E+02    -0.8406E+02    -0.8404E+02    -0.8402E+02    -0.8401E+02    -0.8400E+02    -0.8399E+02    -0.8400E+02    -0.8400E+02    -0.8402E+02    -0.8403E+02    -0.8406E+02    -0.8408E+02    -0.8412E+02    -0.8415E+02    -0.8419E+02    -0.8424E+02    -0.8429E+02    -0.8434E+02    -0.8440E+02    -0.8446E+02    -0.8452E+02    -0.8459E+02    -0.8465E+02    -0.8473E+02    -0.8480E+02    -0.8487E+02    -0.8495E+02    -0.8503E+02    -0.8511E+02    -0.8519E+02    -0.8527E+02    -0.8536E+02    -0.8544E+02    -0.8552E+02    -0.8561E+02    -0.8569E+02    -0.8578E+02    -0.8586E+02    -0.8594E+02    -0.8603E+02    -0.8611E+02    -0.8619E+02    -0.8627E+02    -0.8635E+02    -0.8643E+02    -0.8650E+02    -0.8658E+02    -0.8665E+02    -0.8672E+02    -0.8678E+02    -0.8684E+02    -0.8689E+02    -0.8693E+02    -0.8697E+02    -0.8698E+02    -0.8698E+02
    -0.8695E+02    -0.8695E+02    -0.8693E+02    -0.8689E+02    -0.8684E+02    -0.8679E+02    -0.8672E+02    -0.8665E+02    -0.8658E+02    -0.8650E+02    -0.8642E+02    -0.8633E+02    -0.8624E+02    -0.8616E+02    -0.8607E+02    -0.8597E+02    -0.8588E+02    -0.8579E+02    -0.8569E+02    -0.8560E+02    -0.8551E+02    -0.8541E+02    -0.8532E+02    -0.8522E+02    -0.8513E+02    -0.8504E+02    -0.8494E+02    -0.8485E+02    -0.8476E+02    -0.8468E+02    -0.8459E+02    -0.8450E+02    -0.8442E+02    -0.8434E+02    -0.8427E+02    -0.8419E+02    -0.8412E+02    -0.8406E+02    -0.8400E+02    -0.8394E+02    -0.8389E+02    -0.8384E+02    -0.8379E+02    -0.8376E+02    -0.8372E+02    -0.8370E+02    -0.8367E+02    -0.8366E+02    -0.8365E+02    -0.8365E+02    -0.8365E+02    -0.8366E+02    -0.8367E+02    -0.8369E+02    -0.8372E+02    -0.8375E+02    -0.8379E+02    -0.8383E+02    -0.8388E+02    -0.8393E+02    -0.8398E+02    -0.8404E+02    -0.8411E+02    -0.8418E+02    -0.8425E+02    -0.8433E+02    -0.8440E+02    -0.8448E+02    -0.8457E+02    -0.8465E+02    -0.8474E+02    -0.8483E+02    -0.8492E+02    -0.8501E+02    -0.8510E+02    -0.8519E+02    -0.8528E+02    -0.8538E+02    -0.8547E+02    -0.8556E+02    -0.8565E+02    -0.8575E+02    -0.8584E+02    -0.8593E+02    -0.8602E+02    -0.8611E+02    -0.8619E+02    -0.8628E+02    -0.8636E+02    -0.8645E+02    -0.8653E+02    -0.8660E+02    -0.8668E+02    -0.8674E+02    -0.8681E+02    -0.8686E+02    -0.8691E+02    -0.8694E+02    -0.8696E+02    -0.8696E+02
    -0.8692E+02    -0.8692E+02    -0.8690E+02    -0.8686E+02    -0.8681E+02    -0.8675E+02    -0.8668E+02    -0.8661E+02    -0.8653E+02    -0.8644E+02    -0.8635E+02    -0.8626E+02    -0.8617E+02    -0.8607E+02    -0.8598E+02    -0.8588E+02    -0.8578E+02    -0.8567E+02    -0.8557E+02    -0.8547E+02    -0.8537E+02    -0.8526E+02    -0.8516E+02    -0.8505E+02    -0.8495E+02    -0.8484E+02    -0.8474E+02    -0.8464E+02    -0.8454E+02    -0.8444E+02    -0.8434E+02    -0.8425E+02    -0.8415E+02    -0.8406E+02    -0.8398E+02    -0.8389E+02    -0.8381E+02    -0.8374E+02    -0.8366E+02    -0.8360E+02    -0.8354E+02    -0.8348E+02    -0.8343E+02    -0.8339E+02    -0.8335E+02    -0.8332E+02    -0.8329E+02    -0.8328E+02    -0.8326E+02    -0.8326E+02    -0.8326E+02    -0.8327E+02    -0.8329E+02    -0.8331E+02    -0.8334E+02    -0.8338E+02    -0.8342E+02    -0.8347E+02    -0.8353E+02    -0.8359E+02    -0.8365E+02    -0.8372E+02    -0.8380E+02    -0.8388E+02    -0.8396E+02    -0.8404E+02    -0.8413E+02    -0.8422E+02    -0.8432E+02    -0.8441E+02    -0.8451E+02    -0.8461E+02    -0.8471E+02    -0.8481E+02    -0.8492E+02    -0.8502E+02    -0.8512E+02    -0.8522E+02    -0.8533E+02    -0.8543E+02    -0.8553E+02    -0.8563E+02    -0.8573E+02    -0.8583E+02    -0.8593E+02    -0.8602E+02    -0.8612E+02    -0.8621E+02    -0.8630E+02    -0.8639E+02    -0.8647E+02    -0.8656E+02    -0.8663E+02    -0.8671E+02    -0.8677E+02    -0.8683E+02    -0.8688E+02    -0.8692E+02    -0.8694E+02    -0.8694E+02
    -0.8690E+02    -0.8690E+02    -0.8688E+02    -0.8684E+02    -0.8678E+02    -0.8672E+02    -0.8664E+02    -0.8656E+02    -0.8648E+02    -0.8639E+02    -0.8629E+02    -0.8619E+02    -0.8609E+02    -0.8599E+02    -0.8588E+02    -0.8578E+02    -0.8567E+02    -0.8556E+02    -0.8545E+02    -0.8533E+02    -0.8522E+02    -0.8510E+02    -0.8499E+02    -0.8487E+02    -0.8476E+02    -0.8464E+02    -0.8453E+02    -0.8441E+02    -0.8430E+02    -0.8419E+02    -0.8408E+02    -0.8397E+02    -0.8386E+02    -0.8376E+02    -0.8366E+02    -0.8356E+02    -0.8347E+02    -0.8338E+02    -0.8330E+02    -0.8322E+02    -0.8315E+02    -0.8309E+02    -0.8303E+02    -0.8298E+02    -0.8293E+02    -0.8290E+02    -0.8287E+02    -0.8285E+02    -0.8283E+02    -0.8283E+02    -0.8283E+02    -0.8285E+02    -0.8287E+02    -0.8289E+02    -0.8293E+02    -0.8297E+02    -0.8302E+02    -0.8308E+02    -0.8314E+02    -0.8321E+02    -0.8329E+02    -0.8337E+02    -0.8346E+02    -0.8355E+02    -0.8364E+02    -0.8374E+02    -0.8384E+02    -0.8395E+02    -0.8405E+02    -0.8416E+02    -0.8427E+02    -0.8438E+02    -0.8450E+02    -0.8461E+02    -0.8473E+02    -0.8484E+02    -0.8495E+02    -0.8507E+02    -0.8518E+02    -0.8529E+02    -0.8540E+02    -0.8551E+02    -0.8562E+02    -0.8573E+02    -0.8584E+02    -0.8594E+02    -0.8604E+02    -0.8614E+02    -0.8624E+02    -0.8633E+02    -0.8642E+02    -0.8651E+02    -0.8659E+02    -0.8667E+02    -0.8674E+02    -0.8680E+02    -0.8686E+02    -0.8690E+02    -0.8692E+02    -0.8692E+02
    -0.8688E+02    -0.8688E+02    -0.8685E+02    -0.8681E+02    -0.8675E+02    -0.8668E+02    -0.8661E+02    -0.8652E+02    -0.8643E+02    -0.8633E+02    -0.8623E+02    -0.8613E+02    -0.8602E+02    -0.8591E+02    -0.8579E+02    -0.8568E+02    -0.8556E+02    -0.8544E+02    -0.8532E+02    -0.8519E+02    -0.8507E+02    -0.8494E+02    -0.8482E+02    -0.8469E+02    -0.8456E+02    -0.8443E+02    -0.8430E+02    -0.8417E+02    -0.8404E+02    -0.8392E+02    -0.8379E+02    -0.8367E+02    -0.8355E+02    -0.8343E+02    -0.8331E+02    -0.8320E+02    -0.8309E+02    -0.8299E+02    -0.8290E+02    -0.8281E+02    -0.8272E+02    -0.8265E+02    -0.8258E+02    -0.8252E+02    -0.8247E+02    -0.8242E+02    -0.8239E+02    -0.8237E+02    -0.8235E+02    -0.8235E+02    -0.8235E+02    -0.8236E+02    -0.8239E+02    -0.8242E+02    -0.8246E+02    -0.8251E+02    -0.8257E+02    -0.8264E+02    -0.8271E+02    -0.8280E+02    -0.8288E+02    -0.8298E+02    -0.8308E+02    -0.8318E+02    -0.8329E+02    -0.8341E+02    -0.8353E+02    -0.8365E+02    -0.8377E+02    -0.8389E+02    -0.8402E+02    -0.8414E+02    -0.8427E+02    -0.8440E+02    -0.8453E+02    -0.8465E+02    -0.8478E+02    -0.8491E+02    -0.8503E+02    -0.8515E+02    -0.8528E+02    -0.8540E+02    -0.8551E+02    -0.8563E+02    -0.8574E+02    -0.8586E+02    -0.8597E+02    -0.8607E+02    -0.8618E+02    -0.8628E+02    -0.8637E+02    -0.8647E+02    -0.8656E+02    -0.8664E+02    -0.8671E+02    -0.8678E+02    -0.8683E+02    -0.8687E+02    -0.8690E+02    -0.8690E+02
    -0.8686E+02    -0.8686E+02    -0.8683E+02    -0.8679E+02    -0.8673E+02    -0.8665E+02    -0.8657E+02    -0.8648E+02    -0.8638E+02    -0.8628E+02    -0.8617E+02    -0.8606E+02    -0.8595E+02    -0.8583E+02    -0.8571E+02    -0.8558E+02    -0.8545E+02    -0.8532E+02    -0.8519E+02    -0.8505E+02    -0.8492E+02    -0.8478E+02    -0.8464E+02    -0.8449E+02    -0.8435E+02    -0.8421E+02    -0.8406E+02    -0.8392E+02    -0.8377E+02    -0.8363E+02    -0.8348E+02    -0.8334E+02    -0.8320E+02    -0.8306E+02    -0.8293E+02    -0.8280E+02    -0.8268E+02    -0.8256E+02    -0.8245E+02    -0.8234E+02    -0.8224E+02    -0.8215E+02    -0.8207E+02    -0.8200E+02    -0.8194E+02    -0.8189E+02    -0.8185E+02    -0.8182E+02    -0.8180E+02    -0.8180E+02    -0.8180E+02    -0.8182E+02    -0.8185E+02    -0.8188E+02    -0.8193E+02    -0.8200E+02    -0.8207E+02    -0.8215E+02    -0.8223E+02    -0.8233E+02    -0.8244E+02    -0.8255E+02    -0.8266E+02    -0.8279E+02    -0.8291E+02    -0.8305E+02    -0.8318E+02    -0.8332E+02    -0.8346E+02    -0.8360E+02    -0.8375E+02    -0.8389E+02    -0.8403E+02    -0.8418E+02    -0.8432E+02    -0.8446E+02    -0.8460E+02    -0.8474E+02    -0.8488E+02    -0.8501E+02    -0.8515E+02    -0.8528E+02    -0.8541E+02    -0.8553E+02    -0.8566E+02    -0.8578E+02    -0.8589E+02    -0.8601E+02    -0.8612E+02    -0.8623E+02    -0.8633E+02    -0.8643E+02    -0.8652E+02    -0.8661E+02    -0.8668E+02    -0.8675E+02    -0.8681E+02    -0.8685E+02    -0.8688E+02    -0.8688E+02
    -0.8684E+02    -0.8684E+02    -0.8681E+02    -0.8676E+02    -0.8670E+02    -0.8662E+02    -0.8654E+02    -0.8644E+02    -0.8634E+02    -0.8623E+02    -0.8612E+02    -0.8600E+02    -0.8588E+02    -0.8575E+02    -0.8562E+02    -0.8549E+02    -0.8535E+02    -0.8521E+02    -0.8506E+02    -0.8491E+02    -0.8476E+02    -0.8461E+02    -0.8445E+02    -0.8430E+02    -0.8414E+02    -0.8397E+02    -0.8381E+02    -0.8365E+02    -0.8348E+02    -0.8331E+02    -0.8315E+02    -0.8299E+02    -0.8283E+02    -0.8267E+02    -0.8251E+02    -0.8236E+02    -0.8221E+02    -0.8207E+02    -0.8194E+02    -0.8182E+02    -0.8170E+02    -0.8159E+02    -0.8149E+02    -0.8141E+02    -0.8133E+02    -0.8127E+02    -0.8122E+02    -0.8119E+02    -0.8117E+02    -0.8116E+02    -0.8117E+02    -0.8119E+02    -0.8122E+02    -0.8127E+02    -0.8133E+02    -0.8140E+02    -0.8149E+02    -0.8158E+02    -0.8169E+02    -0.8181E+02    -0.8193E+02    -0.8206E+02    -0.8220E+02    -0.8235E+02    -0.8250E+02    -0.8265E+02    -0.8281E+02    -0.8297E+02    -0.8313E+02    -0.8329E+02    -0.8346E+02    -0.8362E+02    -0.8378E+02    -0.8394E+02    -0.8410E+02    -0.8426E+02    -0.8442E+02    -0.8457E+02    -0.8473E+02    -0.8487E+02    -0.8502E+02    -0.8516E+02    -0.8530E+02    -0.8544E+02    -0.8557E+02    -0.8570E+02    -0.8583E+02    -0.8595E+02    -0.8606E+02    -0.8618E+02    -0.8629E+02    -0.8639E+02    -0.8649E+02    -0.8658E+02    -0.8666E+02    -0.8673E+02    -0.8679E+02    -0.8684E+02    -0.8686E+02    -0.8686E+02
    -0.8682E+02    -0.8682E+02    -0.8679E+02    -0.8674E+02    -0.8668E+02    -0.8660E+02    -0.8651E+02    -0.8641E+02    -0.8630E+02    -0.8619E+02    -0.8607E+02    -0.8595E+02    -0.8582E+02    -0.8568E+02    -0.8554E+02    -0.8540E+02    -0.8525E+02    -0.8510E+02    -0.8494E+02    -0.8478E+02    -0.8461E+02    -0.8444E+02    -0.8427E+02    -0.8409E+02    -0.8391E+02    -0.8373E+02    -0.8355E+02    -0.8336E+02    -0.8317E+02    -0.8298E+02    -0.8279E+02    -0.8260E+02    -0.8241E+02    -0.8223E+02    -0.8204E+02    -0.8187E+02    -0.8169E+02    -0.8152E+02    -0.8137E+02    -0.8121E+02    -0.8107E+02    -0.8094E+02    -0.8083E+02    -0.8072E+02    -0.8063E+02    -0.8056E+02    -0.8050E+02    -0.8045E+02    -0.8043E+02    -0.8042E+02    -0.8043E+02    -0.8045E+02    -0.8049E+02    -0.8055E+02    -0.8063E+02    -0.8072E+02    -0.8082E+02    -0.8094E+02    -0.8107E+02    -0.8120E+02    -0.8135E+02    -0.8151E+02    -0.8168E+02    -0.8185E+02    -0.8203E+02    -0.8221E+02    -0.8240E+02    -0.8258E+02    -0.8277E+02    -0.8296E+02    -0.8315E+02    -0.8333E+02    -0.8352E+02    -0.8370E+02    -0.8388E+02    -0.8406E+02    -0.8424E+02    -0.8441E+02    -0.8457E+02    -0.8474E+02    -0.8490E+02    -0.8505E+02    -0.8520E+02    -0.8535E+02    -0.8549E+02    -0.8563E+02    -0.8576E+02    -0.8589E+02    -0.8602E+02    -0.8614E+02    -0.8625E+02    -0.8636E+02    -0.8646E+02    -0.8655E+02    -0.8664E+02    -0.8671E+02    -0.8678E+02    -0.8682E+02    -0.8685E+02    -0.8685E+02
    -0.8681E+02    -0.8681E+02    -0.8678E+02    -0.8673E+02    -0.8666E+02    -0.8658E+02    -0.8649E+02    -0.8639E+02    -0.8627E+02    -0.8616E+02    -0.8603E+02    -0.8590E+02    -0.8576E+02    -0.8562E+02    -0.8547E+02    -0.8532E+02    -0.8516E+02    -0.8499E+02    -0.8482E+02    -0.8464E+02    -0.8446E+02    -0.8428E+02    -0.8408E+02    -0.8389E+02    -0.8369E+02    -0.8348E+02    -0.8327E+02    -0.8306E+02    -0.8284E+02    -0.8262E+02    -0.8240E+02    -0.8218E+02    -0.8196E+02    -0.8174E+02    -0.8152E+02    -0.8131E+02    -0.8110E+02    -0.8089E+02    -0.8070E+02    -0.8052E+02    -0.8034E+02    -0.8018E+02    -0.8004E+02    -0.7991E+02    -0.7980E+02    -0.7971E+02    -0.7963E+02    -0.7958E+02    -0.7955E+02    -0.7953E+02    -0.7954E+02    -0.7958E+02    -0.7963E+02    -0.7970E+02    -0.7979E+02    -0.7991E+02    -0.8003E+02    -0.8018E+02    -0.8034E+02    -0.8051E+02    -0.8069E+02    -0.8088E+02    -0.8109E+02    -0.8129E+02    -0.8151E+02    -0.8172E+02    -0.8194E+02    -0.8216E+02    -0.8238E+02    -0.8260E+02    -0.8282E+02    -0.8303E+02    -0.8325E+02    -0.8345E+02    -0.8366E+02    -0.8386E+02    -0.8405E+02    -0.8424E+02    -0.8443E+02    -0.8461E+02    -0.8478E+02    -0.8495E+02    -0.8511E+02    -0.8527E+02    -0.8542E+02    -0.8557E+02    -0.8571E+02    -0.8585E+02    -0.8598E+02    -0.8610E+02    -0.8622E+02    -0.8633E+02    -0.8644E+02    -0.8654E+02    -0.8662E+02    -0.8670E+02    -0.8676E+02    -0.8681E+02    -0.8684E+02    -0.8684E+02
    -0.8680E+02    -0.8680E+02    -0.8677E+02    -0.8672E+02    -0.8665E+02    -0.8657E+02    -0.8647E+02    -0.8637E+02    -0.8625E+02    -0.8613E+02    -0.8600E+02    -0.8586E+02    -0.8572E+02    -0.8557E+02    -0.8541E+02    -0.8524E+02    -0.8507E+02    -0.8490E+02    -0.8471E+02    -0.8452E+02    -0.8432E+02    -0.8412E+02    -0.8390E+02    -0.8368E+02    -0.8346E+02    -0.8322E+02    -0.8298E+02    -0.8274E+02    -0.8249E+02    -0.8223E+02    -0.8197E+02    -0.8171E+02    -0.8145E+02    -0.8118E+02    -0.8092E+02    -0.8066E+02    -0.8041E+02    -0.8016E+02    -0.7992E+02    -0.7969E+02    -0.7948E+02    -0.7928E+02    -0.7910E+02    -0.7893E+02    -0.7879E+02    -0.7867E+02    -0.7858E+02    -0.7851E+02    -0.7847E+02    -0.7846E+02    -0.7847E+02    -0.7851E+02    -0.7858E+02    -0.7867E+02    -0.7879E+02    -0.7893E+02    -0.7909E+02    -0.7927E+02    -0.7947E+02    -0.7969E+02    -0.7991E+02    -0.8015E+02    -0.8040E+02    -0.8065E+02    -0.8091E+02    -0.8117E+02    -0.8143E+02    -0.8170E+02    -0.8196E+02    -0.8221E+02    -0.8247E+02    -0.8272E+02    -0.8296E+02    -0.8320E+02    -0.8343E+02    -0.8366E+02    -0.8387E+02    -0.8409E+02    -0.8429E+02    -0.8449E+02    -0.8468E+02    -0.8486E+02    -0.8503E+02    -0.8520E+02    -0.8536E+02    -0.8552E+02    -0.8567E+02    -0.8581E+02    -0.8595E+02    -0.8608E+02    -0.8620E+02    -0.8632E+02    -0.8643E+02    -0.8652E+02    -0.8661E+02    -0.8669E+02    -0.8676E+02    -0.8681E+02    -0.8683E+02    -0.8683E+02
    -0.8680E+02    -0.8680E+02    -0.8677E+02    -0.8672E+02    -0.8665E+02    -0.8656E+02    -0.8647E+02    -0.8636E+02    -0.8624E+02    -0.8612E+02    -0.8598E+02    -0.8584E+02    -0.8569E+02    -0.8553E+02    -0.8536E+02    -0.8519E+02    -0.8501E+02    -0.8482E+02    -0.8462E+02    -0.8441E+02    -0.8419E+02    -0.8396E+02    -0.8373E+02    -0.8348E+02    -0.8322E+02    -0.8296E+02    -0.8268E+02    -0.8240E+02    -0.8211E+02    -0.8181E+02    -0.8150E+02    -0.8119E+02    -0.8087E+02    -0.8055E+02    -0.8023E+02    -0.7991E+02    -0.7960E+02    -0.7929E+02    -0.7899E+02    -0.7870E+02    -0.7842E+02    -0.7817E+02    -0.7793E+02    -0.7772E+02    -0.7754E+02    -0.7739E+02    -0.7726E+02    -0.7718E+02    -0.7712E+02    -0.7710E+02    -0.7712E+02    -0.7717E+02    -0.7726E+02    -0.7738E+02    -0.7754E+02    -0.7772E+02    -0.7793E+02    -0.7816E+02    -0.7842E+02    -0.7869E+02    -0.7898E+02    -0.7928E+02    -0.7959E+02    -0.7991E+02    -0.8022E+02    -0.8054E+02    -0.8086E+02    -0.8118E+02    -0.8149E+02    -0.8180E+02    -0.8209E+02    -0.8238E+02    -0.8267E+02    -0.8294E+02    -0.8320E+02    -0.8346E+02    -0.8370E+02    -0.8394E+02    -0.8416E+02    -0.8438E+02    -0.8459E+02    -0.8478E+02    -0.8497E+02    -0.8515E+02    -0.8532E+02    -0.8549E+02    -0.8564E+02    -0.8579E+02    -0.8593E+02    -0.8607E+02    -0.8619E+02    -0.8631E+02    -0.8642E+02    -0.8652E+02    -0.8661E+02    -0.8669E+02    -0.8676E+02    -0.8681E+02    -0.8683E+02    -0.8683E+02
    -0.8680E+02    -0.8680E+02    -0.8678E+02    -0.8672E+02    -0.8666E+02    -0.8657E+02    -0.8647E+02    -0.8636E+02    -0.8625E+02    -0.8612E+02    -0.8598E+02    -0.8583E+02    -0.8568E+02    -0.8551E+02    -0.8534E+02    -0.8515E+02    -0.8496E+02    -0.8476E+02    -0.8454E+02    -0.8432E+02    -0.8408E+02    -0.8383E+02    -0.8356E+02    -0.8329E+02    -0.8300E+02    -0.8269E+02    -0.8238E+02    -0.8205E+02    -0.8170E+02    -0.8135E+02    -0.8098E+02    -0.8060E+02    -0.8021E+02    -0.7982E+02    -0.7942E+02    -0.7902E+02    -0.7862E+02    -0.7823E+02    -0.7784E+02    -0.7747E+02    -0.7711E+02    -0.7678E+02    -0.7647E+02    -0.7619E+02    -0.7594E+02    -0.7574E+02    -0.7558E+02    -0.7546E+02    -0.7539E+02    -0.7536E+02    -0.7539E+02    -0.7546E+02    -0.7558E+02    -0.7574E+02    -0.7594E+02    -0.7619E+02    -0.7647E+02    -0.7677E+02    -0.7711E+02    -0.7746E+02    -0.7784E+02    -0.7822E+02    -0.7862E+02    -0.7902E+02    -0.7942E+02    -0.7981E+02    -0.8021E+02    -0.8059E+02    -0.8097E+02    -0.8134E+02    -0.8169E+02    -0.8203E+02    -0.8236E+02    -0.8268E+02    -0.8298E+02    -0.8327E+02    -0.8354E+02    -0.8380E+02    -0.8405E+02    -0.8429E+02    -0.8451E+02    -0.8473E+02    -0.8493E+02    -0.8512E+02    -0.8530E+02    -0.8547E+02    -0.8564E+02    -0.8579E+02    -0.8594E+02    -0.8607E+02    -0.8620E+02    -0.8632E+02    -0.8643E+02    -0.8653E+02    -0.8662E+02    -0.8670E+02    -0.8677E+02    -0.8682E+02    -0.8684E+02    -0.8684E+02
    -0.8682E+02    -0.8682E+02    -0.8679E+02    -0.8674E+02    -0.8667E+02    -0.8659E+02    -0.8649E+02    -0.8638E+02    -0.8627E+02    -0.8614E+02    -0.8600E+02    -0.8585E+02    -0.8569E+02    -0.8552E+02    -0.8534E+02    -0.8515E+02    -0.8494E+02    -0.8472E+02    -0.8449E+02    -0.8425E+02    -0.8399E+02    -0.8371E+02    -0.8342E+02    -0.8310E+02    -0.8277E+02    -0.8243E+02    -0.8206E+02    -0.8167E+02    -0.8126E+02    -0.8083E+02    -0.8039E+02    -0.7993E+02    -0.7945E+02    -0.7895E+02    -0.7845E+02    -0.7794E+02    -0.7742E+02    -0.7691E+02    -0.7640E+02    -0.7591E+02    -0.7543E+02    -0.7498E+02    -0.7457E+02    -0.7419E+02    -0.7386E+02    -0.7358E+02    -0.7336E+02    -0.7320E+02    -0.7310E+02    -0.7307E+02    -0.7310E+02    -0.7320E+02    -0.7336E+02    -0.7358E+02    -0.7386E+02    -0.7419E+02    -0.7457E+02    -0.7498E+02    -0.7543E+02    -0.7591E+02    -0.7640E+02    -0.7691E+02    -0.7742E+02    -0.7793E+02    -0.7845E+02    -0.7895E+02    -0.7944E+02    -0.7992E+02    -0.8038E+02    -0.8083E+02    -0.8126E+02    -0.8166E+02    -0.8205E+02    -0.8242E+02    -0.8276E+02    -0.8309E+02    -0.8340E+02    -0.8369E+02    -0.8397E+02    -0.8423E+02    -0.8447E+02    -0.8470E+02    -0.8492E+02    -0.8512E+02    -0.8531E+02    -0.8549E+02    -0.8566E+02    -0.8581E+02    -0.8596E+02    -0.8610E+02    -0.8623E+02    -0.8635E+02    -0.8646E+02    -0.8656E+02    -0.8665E+02    -0.8672E+02    -0.8679E+02    -0.8683E+02    -0.8686E+02    -0.8686E+02
    -0.8685E+02    -0.8685E+02    -0.8682E+02    -0.8677E+02    -0.8670E+02    -0.8662E+02    -0.8653E+02    -0.8642E+02    -0.8631E+02    -0.8618E+02    -0.8604E+02    -0.8589E+02    -0.8573E+02    -0.8556E+02    -0.8537E+02    -0.8517E+02    -0.8496E+02    -0.8472E+02    -0.8448E+02    -0.8421E+02    -0.8393E+02    -0.8362E+02    -0.8329E+02    -0.8294E+02    -0.8257E+02    -0.8216E+02    -0.8173E+02    -0.8127E+02    -0.8078E+02    -0.8026E+02    -0.7972E+02    -0.7914E+02    -0.7853E+02    -0.7791E+02    -0.7726E+02    -0.7659E+02    -0.7591E+02    -0.7523E+02    -0.7455E+02    -0.7389E+02    -0.7324E+02    -0.7263E+02    -0.7206E+02    -0.7154E+02    -0.7109E+02    -0.7070E+02    -0.7039E+02    -0.7017E+02    -0.7003E+02    -0.6999E+02    -0.7003E+02    -0.7017E+02    -0.7040E+02    -0.7071E+02    -0.7109E+02    -0.7155E+02    -0.7207E+02    -0.7264E+02    -0.7325E+02    -0.7389E+02    -0.7456E+02    -0.7523E+02    -0.7592E+02    -0.7659E+02    -0.7726E+02    -0.7791E+02    -0.7854E+02    -0.7914E+02    -0.7972E+02    -0.8026E+02    -0.8078E+02    -0.8127E+02    -0.8173E+02    -0.8216E+02    -0.8256E+02    -0.8294E+02    -0.8329E+02    -0.8361E+02    -0.8392E+02    -0.8420E+02    -0.8446E+02    -0.8471E+02    -0.8494E+02    -0.8515E+02    -0.8535E+02    -0.8553E+02    -0.8570E+02    -0.8586E+02    -0.8601E+02    -0.8615E+02    -0.8628E+02    -0.8639E+02    -0.8650E+02    -0.8660E+02    -0.8668E+02    -0.8676E+02    -0.8682E+02    -0.8686E+02    -0.8689E+02    -0.8689E+02
    -0.8688E+02    -0.8688E+02    -0.8686E+02    -0.8681E+02    -0.8675E+02    -0.8668E+02    -0.8659E+02    -0.8649E+02    -0.8637E+02    -0.8625E+02    -0.8611E+02    -0.8596E+02    -0.8580E+02    -0.8563E+02    -0.8544E+02    -0.8523E+02    -0.8501E+02    -0.8477E+02    -0.8451E+02    -0.8422E+02    -0.8391E+02    -0.8357E+02    -0.8321E+02    -0.8281E+02    -0.8238E+02    -0.8191E+02    -0.8140E+02    -0.8085E+02    -0.8026E+02    -0.7962E+02    -0.7894E+02    -0.7821E+02    -0.7744E+02    -0.7663E+02    -0.7578E+02    -0.7489E+02    -0.7399E+02    -0.7307E+02    -0.7216E+02    -0.7125E+02    -0.7037E+02    -0.6953E+02    -0.6874E+02    -0.6803E+02    -0.6739E+02    -0.6686E+02    -0.6643E+02    -0.6612E+02    -0.6593E+02    -0.6586E+02    -0.6593E+02    -0.6612E+02    -0.6643E+02    -0.6686E+02    -0.6740E+02    -0.6803E+02    -0.6875E+02    -0.6954E+02    -0.7038E+02    -0.7126E+02    -0.7217E+02    -0.7309E+02    -0.7400E+02    -0.7491E+02    -0.7579E+02    -0.7664E+02    -0.7745E+02    -0.7822E+02    -0.7895E+02    -0.7963E+02    -0.8027E+02    -0.8086E+02    -0.8141E+02    -0.8191E+02    -0.8238E+02    -0.8281E+02    -0.8321E+02    -0.8357E+02    -0.8391E+02    -0.8422E+02    -0.8450E+02    -0.8476E+02    -0.8500E+02    -0.8522E+02    -0.8543E+02    -0.8561E+02    -0.8579E+02    -0.8595E+02    -0.8609E+02    -0.8623E+02    -0.8635E+02    -0.8646E+02    -0.8657E+02    -0.8666E+02    -0.8674E+02    -0.8681E+02    -0.8686E+02    -0.8690E+02    -0.8693E+02    -0.8693E+02
    -0.8694E+02    -0.8694E+02    -0.8691E+02    -0.8687E+02    -0.8682E+02    -0.8675E+02    -0.8667E+02    -0.8657E+02    -0.8647E+02    -0.8635E+02    -0.8622E+02    -0.8607E+02    -0.8592E+02    -0.8574E+02    -0.8555E+02    -0.8535E+02    -0.8512E+02    -0.8486E+02    -0.8459E+02    -0.8428E+02    -0.8395E+02    -0.8357E+02    -0.8317E+02    -0.8271E+02    -0.8222E+02    -0.8167E+02    -0.8107E+02    -0.8041E+02    -0.7968E+02    -0.7890E+02    -0.7804E+02    -0.7711E+02    -0.7611E+02    -0.7505E+02    -0.7393E+02    -0.7276E+02    -0.7154E+02    -0.7031E+02    -0.6906E+02    -0.6782E+02    -0.6662E+02    -0.6547E+02    -0.6439E+02    -0.6341E+02    -0.6254E+02    -0.6181E+02    -0.6122E+02    -0.6079E+02    -0.6053E+02    -0.6045E+02    -0.6054E+02    -0.6080E+02    -0.6123E+02    -0.6182E+02    -0.6255E+02    -0.6342E+02    -0.6441E+02    -0.6548E+02    -0.6664E+02    -0.6784E+02    -0.6908E+02    -0.7033E+02    -0.7156E+02    -0.7278E+02    -0.7395E+02    -0.7507E+02    -0.7613E+02    -0.7713E+02    -0.7805E+02    -0.7891E+02    -0.7970E+02    -0.8042E+02    -0.8108E+02    -0.8168E+02    -0.8223E+02    -0.8272E+02    -0.8317E+02    -0.8358E+02    -0.8395E+02    -0.8429E+02    -0.8459E+02    -0.8487E+02    -0.8512E+02    -0.8534E+02    -0.8555E+02    -0.8574E+02    -0.8591E+02    -0.8607E+02    -0.8621E+02    -0.8634E+02    -0.8645E+02    -0.8656E+02    -0.8665E+02    -0.8674E+02    -0.8681E+02    -0.8687E+02    -0.8692E+02    -0.8696E+02    -0.8698E+02    -0.8698E+02
    -0.8700E+02    -0.8700E+02    -0.8699E+02    -0.8695E+02    -0.8690E+02    -0.8684E+02    -0.8677E+02    -0.8669E+02    -0.8659E+02    -0.8648E+02    -0.8636E+02    -0.8623E+02    -0.8608E+02    -0.8591E+02    -0.8572E+02    -0.8551E+02    -0.8528E+02    -0.8502E+02    -0.8473E+02    -0.8441E+02    -0.8405E+02    -0.8364E+02    -0.8319E+02    -0.8268E+02    -0.8210E+02    -0.8146E+02    -0.8075E+02    -0.7995E+02    -0.7906E+02    -0.7808E+02    -0.7699E+02    -0.7581E+02    -0.7452E+02    -0.7312E+02    -0.7164E+02    -0.7008E+02    -0.6846E+02    -0.6680E+02    -0.6512E+02    -0.6346E+02    -0.6184E+02    -0.6029E+02    -0.5885E+02    -0.5753E+02    -0.5637E+02    -0.5539E+02    -0.5460E+02    -0.5403E+02    -0.5369E+02    -0.5357E+02    -0.5369E+02    -0.5404E+02    -0.5461E+02    -0.5540E+02    -0.5638E+02    -0.5755E+02    -0.5887E+02    -0.6032E+02    -0.6187E+02    -0.6349E+02    -0.6515E+02    -0.6683E+02    -0.6849E+02    -0.7011E+02    -0.7167E+02    -0.7316E+02    -0.7454E+02    -0.7584E+02    -0.7702E+02    -0.7811E+02    -0.7909E+02    -0.7998E+02    -0.8077E+02    -0.8149E+02    -0.8212E+02    -0.8270E+02    -0.8320E+02    -0.8366E+02    -0.8406E+02    -0.8442E+02    -0.8475E+02    -0.8503E+02    -0.8529E+02    -0.8552E+02    -0.8573E+02    -0.8591E+02    -0.8608E+02    -0.8623E+02    -0.8636E+02    -0.8648E+02    -0.8659E+02    -0.8668E+02    -0.8677E+02    -0.8684E+02    -0.8690E+02    -0.8696E+02    -0.8700E+02    -0.8703E+02    -0.8705E+02    -0.8705E+02
    -0.8709E+02    -0.8709E+02    -0.8707E+02    -0.8705E+02    -0.8701E+02    -0.8696E+02    -0.8690E+02    -0.8683E+02    -0.8675E+02    -0.8666E+02    -0.8655E+02    -0.8643E+02    -0.8629E+02    -0.8613E+02    -0.8595E+02    -0.8575E+02    -0.8552E+02    -0.8526E+02    -0.8496E+02    -0.8462E+02    -0.8423E+02    -0.8379E+02    -0.8329E+02    -0.8271E+02    -0.8206E+02    -0.8131E+02    -0.8046E+02    -0.7950E+02    -0.7841E+02    -0.7718E+02    -0.7581E+02    -0.7429E+02    -0.7262E+02    -0.7081E+02    -0.6887E+02    -0.6682E+02    -0.6468E+02    -0.6248E+02    -0.6027E+02    -0.5808E+02    -0.5595E+02    -0.5392E+02    -0.5203E+02    -0.5031E+02    -0.4880E+02    -0.4752E+02    -0.4650E+02    -0.4576E+02    -0.4531E+02    -0.4516E+02    -0.4532E+02    -0.4577E+02    -0.4651E+02    -0.4754E+02    -0.4882E+02    -0.5033E+02    -0.5206E+02    -0.5395E+02    -0.5598E+02    -0.5812E+02    -0.6031E+02    -0.6252E+02    -0.6472E+02    -0.6686E+02    -0.6891E+02    -0.7085E+02    -0.7266E+02    -0.7433E+02    -0.7585E+02    -0.7722E+02    -0.7844E+02    -0.7953E+02    -0.8049E+02    -0.8134E+02    -0.8209E+02    -0.8274E+02    -0.8331E+02    -0.8382E+02    -0.8426E+02    -0.8464E+02    -0.8498E+02    -0.8528E+02    -0.8554E+02    -0.8577E+02    -0.8597E+02    -0.8615E+02    -0.8630E+02    -0.8644E+02    -0.8656E+02    -0.8667E+02    -0.8676E+02    -0.8684E+02    -0.8691E+02    -0.8697E+02    -0.8702E+02    -0.8706E+02    -0.8709E+02    -0.8712E+02    -0.8713E+02    -0.8713E+02
    -0.8719E+02    -0.8719E+02    -0.8718E+02    -0.8716E+02    -0.8714E+02    -0.8710E+02    -0.8706E+02    -0.8701E+02    -0.8694E+02    -0.8687E+02    -0.8678E+02    -0.8668E+02    -0.8656E+02    -0.8641E+02    -0.8625E+02    -0.8606E+02    -0.8583E+02    -0.8557E+02    -0.8527E+02    -0.8492E+02    -0.8451E+02    -0.8404E+02    -0.8349E+02    -0.8285E+02    -0.8210E+02    -0.8123E+02    -0.8023E+02    -0.7907E+02    -0.7774E+02    -0.7622E+02    -0.7450E+02    -0.7258E+02    -0.7044E+02    -0.6811E+02    -0.6560E+02    -0.6295E+02    -0.6018E+02    -0.5734E+02    -0.5449E+02    -0.5167E+02    -0.4893E+02    -0.4633E+02    -0.4391E+02    -0.4171E+02    -0.3978E+02    -0.3815E+02    -0.3685E+02    -0.3591E+02    -0.3533E+02    -0.3514E+02    -0.3534E+02    -0.3592E+02    -0.3687E+02    -0.3817E+02    -0.3981E+02    -0.4174E+02    -0.4394E+02    -0.4637E+02    -0.4898E+02    -0.5172E+02    -0.5454E+02    -0.5739E+02    -0.6023E+02    -0.6300E+02    -0.6566E+02    -0.6817E+02    -0.7050E+02    -0.7263E+02    -0.7455E+02    -0.7627E+02    -0.7779E+02    -0.7912E+02    -0.8027E+02    -0.8128E+02    -0.8214E+02    -0.8289E+02    -0.8353E+02    -0.8408E+02    -0.8455E+02    -0.8496E+02    -0.8531E+02    -0.8561E+02    -0.8587E+02    -0.8609E+02    -0.8628E+02    -0.8644E+02    -0.8658E+02    -0.8670E+02    -0.8681E+02    -0.8689E+02    -0.8697E+02    -0.8703E+02    -0.8708E+02    -0.8712E+02    -0.8716E+02    -0.8719E+02    -0.8721E+02    -0.8722E+02    -0.8723E+02    -0.8723E+02
    -0.8731E+02    -0.8731E+02    -0.8731E+02    -0.8730E+02    -0.8729E+02    -0.8727E+02    -0.8725E+02    -0.8722E+02    -0.8718E+02    -0.8712E+02    -0.8706E+02    -0.8698E+02    -0.8688E+02    -0.8676E+02    -0.8662E+02    -0.8644E+02    -0.8624E+02    -0.8599E+02    -0.8569E+02    -0.8534E+02    -0.8492E+02    -0.8441E+02    -0.8382E+02    -0.8311E+02    -0.8227E+02    -0.8127E+02    -0.8010E+02    -0.7872E+02    -0.7711E+02    -0.7525E+02    -0.7312E+02    -0.7071E+02    -0.6802E+02    -0.6507E+02    -0.6188E+02    -0.5851E+02    -0.5499E+02    -0.5140E+02    -0.4779E+02    -0.4423E+02    -0.4077E+02    -0.3748E+02    -0.3442E+02    -0.3165E+02    -0.2920E+02    -0.2714E+02    -0.2550E+02    -0.2430E+02    -0.2358E+02    -0.2334E+02    -0.2358E+02    -0.2431E+02    -0.2552E+02    -0.2717E+02    -0.2923E+02    -0.3168E+02    -0.3446E+02    -0.3753E+02    -0.4082E+02    -0.4428E+02    -0.4785E+02    -0.5147E+02    -0.5506E+02    -0.5857E+02    -0.6195E+02    -0.6513E+02    -0.6809E+02    -0.7077E+02    -0.7318E+02    -0.7531E+02    -0.7717E+02    -0.7878E+02    -0.8016E+02    -0.8133E+02    -0.8232E+02    -0.8316E+02    -0.8387E+02    -0.8446E+02    -0.8496E+02    -0.8538E+02    -0.8573E+02    -0.8603E+02    -0.8628E+02    -0.8649E+02    -0.8666E+02    -0.8680E+02    -0.8692E+02    -0.8702E+02    -0.8710E+02    -0.8716E+02    -0.8721E+02    -0.8725E+02    -0.8728E+02    -0.8731E+02    -0.8732E+02    -0.8733E+02    -0.8734E+02    -0.8734E+02    -0.8734E+02    -0.8734E+02
    -0.8745E+02    -0.8745E+02    -0.8745E+02    -0.8746E+02    -0.8746E+02    -0.8747E+02    -0.8747E+02    -0.8746E+02    -0.8745E+02    -0.8742E+02    -0.8739E+02    -0.8734E+02    -0.8727E+02    -0.8718E+02    -0.8706E+02    -0.8691E+02    -0.8673E+02    -0.8650E+02    -0.8622E+02    -0.8587E+02    -0.8545E+02    -0.8493E+02    -0.8430E+02    -0.8353E+02    -0.8260E+02    -0.8148E+02    -0.8012E+02    -0.7851E+02    -0.7659E+02    -0.7434E+02    -0.7173E+02    -0.6876E+02    -0.6542E+02    -0.6174E+02    -0.5777E+02    -0.5356E+02    -0.4917E+02    -0.4469E+02    -0.4017E+02    -0.3571E+02    -0.3138E+02    -0.2725E+02    -0.2340E+02    -0.1991E+02    -0.1684E+02    -0.1423E+02    -0.1215E+02    -0.1063E+02    -0.9705E+01    -0.9397E+01    -0.9712E+01    -0.1064E+02    -0.1217E+02    -0.1426E+02    -0.1687E+02    -0.1995E+02    -0.2345E+02    -0.2730E+02    -0.3143E+02    -0.3577E+02    -0.4024E+02    -0.4476E+02    -0.4925E+02    -0.5364E+02    -0.5785E+02    -0.6183E+02    -0.6550E+02    -0.6884E+02    -0.7181E+02    -0.7441E+02    -0.7666E+02    -0.7857E+02    -0.8019E+02    -0.8154E+02    -0.8266E+02    -0.8359E+02    -0.8436E+02    -0.8499E+02    -0.8550E+02    -0.8593E+02    -0.8627E+02    -0.8656E+02    -0.8678E+02    -0.8697E+02    -0.8711E+02    -0.8723E+02    -0.8732E+02    -0.8739E+02    -0.8744E+02    -0.8747E+02    -0.8750E+02    -0.8751E+02    -0.8751E+02    -0.8751E+02    -0.8751E+02    -0.8750E+02    -0.8749E+02    -0.8748E+02    -0.8747E+02    -0.8747E+02
    -0.8760E+02    -0.8760E+02    -0.8761E+02    -0.8763E+02    -0.8765E+02    -0.8768E+02    -0.8771E+02    -0.8773E+02    -0.8775E+02    -0.8776E+02    -0.8776E+02    -0.8774E+02    -0.8771E+02    -0.8765E+02    -0.8757E+02    -0.8746E+02    -0.8731E+02    -0.8712E+02    -0.8686E+02    -0.8654E+02    -0.8612E+02    -0.8560E+02    -0.8495E+02    -0.8414E+02    -0.8313E+02    -0.8188E+02    -0.8035E+02    -0.7849E+02    -0.7624E+02    -0.7357E+02    -0.7043E+02    -0.6682E+02    -0.6274E+02    -0.5823E+02    -0.5334E+02    -0.4814E+02    -0.4272E+02    -0.3715E+02    -0.3154E+02    -0.2596E+02    -0.2053E+02    -0.1533E+02    -0.1045E+02    -0.5984E+01    -0.2018E+01     0.1362E+01     0.4080E+01     0.6070E+01     0.7283E+01     0.7688E+01     0.7275E+01     0.6055E+01     0.4058E+01     0.1333E+01    -0.2055E+01    -0.6028E+01    -0.1050E+02    -0.1539E+02    -0.2059E+02    -0.2603E+02    -0.3161E+02    -0.3724E+02    -0.4281E+02    -0.4823E+02    -0.5343E+02    -0.5832E+02    -0.6283E+02    -0.6691E+02    -0.7052E+02    -0.7365E+02    -0.7632E+02    -0.7857E+02    -0.8043E+02    -0.8196E+02    -0.8320E+02    -0.8421E+02    -0.8502E+02    -0.8567E+02    -0.8619E+02    -0.8660E+02    -0.8693E+02    -0.8718E+02    -0.8738E+02    -0.8753E+02    -0.8764E+02    -0.8772E+02    -0.8777E+02    -0.8781E+02    -0.8782E+02    -0.8782E+02    -0.8781E+02    -0.8780E+02    -0.8777E+02    -0.8774E+02    -0.8771E+02    -0.8768E+02    -0.8765E+02    -0.8763E+02    -0.8761E+02    -0.8761E+02
    -0.8776E+02    -0.8776E+02    -0.8778E+02    -0.8782E+02    -0.8786E+02    -0.8792E+02    -0.8797E+02    -0.8803E+02    -0.8808E+02    -0.8812E+02    -0.8816E+02    -0.8819E+02    -0.8819E+02    -0.8818E+02    -0.8815E+02    -0.8808E+02    -0.8798E+02    -0.8783E+02    -0.8761E+02    -0.8733E+02    -0.8694E+02    -0.8644E+02    -0.8579E+02    -0.8496E+02    -0.8389E+02    -0.8254E+02    -0.8084E+02    -0.7873E+02    -0.7615E+02    -0.7302E+02    -0.6931E+02    -0.6498E+02    -0.6006E+02    -0.5459E+02    -0.4863E+02    -0.4226E+02    -0.3558E+02    -0.2867E+02    -0.2166E+02    -0.1465E+02    -0.7740E+01    -0.1050E+01     0.5296E+01     0.1117E+02     0.1643E+02     0.2094E+02     0.2460E+02     0.2729E+02     0.2893E+02     0.2948E+02     0.2893E+02     0.2727E+02     0.2457E+02     0.2091E+02     0.1639E+02     0.1112E+02     0.5242E+01    -0.1112E+01    -0.7809E+01    -0.1472E+02    -0.2174E+02    -0.2876E+02    -0.3567E+02    -0.4236E+02    -0.4873E+02    -0.5469E+02    -0.6017E+02    -0.6509E+02    -0.6940E+02    -0.7312E+02    -0.7624E+02    -0.7882E+02    -0.8092E+02    -0.8262E+02    -0.8396E+02    -0.8503E+02    -0.8586E+02    -0.8651E+02    -0.8701E+02    -0.8740E+02    -0.8769E+02    -0.8790E+02    -0.8805E+02    -0.8816E+02    -0.8823E+02    -0.8826E+02    -0.8827E+02    -0.8827E+02    -0.8824E+02    -0.8820E+02    -0.8816E+02    -0.8811E+02    -0.8805E+02    -0.8799E+02    -0.8793E+02    -0.8787E+02    -0.8782E+02    -0.8779E+02    -0.8776E+02    -0.8776E+02
    -0.8793E+02    -0.8793E+02    -0.8796E+02    -0.8801E+02    -0.8808E+02    -0.8816E+02    -0.8825E+02    -0.8834E+02    -0.8843E+02    -0.8851E+02    -0.8859E+02    -0.8866E+02    -0.8872E+02    -0.8876E+02    -0.8877E+02    -0.8876E+02    -0.8871E+02    -0.8861E+02    -0.8846E+02    -0.8823E+02    -0.8789E+02    -0.8743E+02    -0.8681E+02    -0.8598E+02    -0.8489E+02    -0.8346E+02    -0.8163E+02    -0.7929E+02    -0.7637E+02    -0.7278E+02    -0.6844E+02    -0.6333E+02    -0.5746E+02    -0.5088E+02    -0.4365E+02    -0.3586E+02    -0.2760E+02    -0.1900E+02    -0.1016E+02    -0.1180E+01     0.7792E+01     0.1660E+02     0.2506E+02     0.3298E+02     0.4015E+02     0.4637E+02     0.5144E+02     0.5519E+02     0.5749E+02     0.5827E+02     0.5748E+02     0.5517E+02     0.5141E+02     0.4633E+02     0.4011E+02     0.3293E+02     0.2500E+02     0.1653E+02     0.7719E+01    -0.1260E+01    -0.1024E+02    -0.1910E+02    -0.2770E+02    -0.3596E+02    -0.4376E+02    -0.5099E+02    -0.5758E+02    -0.6344E+02    -0.6855E+02    -0.7288E+02    -0.7647E+02    -0.7939E+02    -0.8171E+02    -0.8354E+02    -0.8497E+02    -0.8606E+02    -0.8689E+02    -0.8751E+02    -0.8797E+02    -0.8830E+02    -0.8854E+02    -0.8869E+02    -0.8879E+02    -0.8884E+02    -0.8886E+02    -0.8884E+02    -0.8881E+02    -0.8875E+02    -0.8869E+02    -0.8861E+02    -0.8852E+02    -0.8843E+02    -0.8834E+02    -0.8825E+02    -0.8816E+02    -0.8808E+02    -0.8801E+02    -0.8795E+02    -0.8792E+02    -0.8792E+02
    -0.8810E+02    -0.8810E+02    -0.8814E+02    -0.8821E+02    -0.8831E+02    -0.8841E+02    -0.8853E+02    -0.8866E+02    -0.8879E+02    -0.8891E+02    -0.8904E+02    -0.8915E+02    -0.8926E+02    -0.8935E+02    -0.8942E+02    -0.8947E+02    -0.8948E+02    -0.8945E+02    -0.8937E+02    -0.8921E+02    -0.8895E+02    -0.8855E+02    -0.8799E+02    -0.8720E+02    -0.8612E+02    -0.8465E+02    -0.8272E+02    -0.8019E+02    -0.7696E+02    -0.7289E+02    -0.6790E+02    -0.6194E+02    -0.5500E+02    -0.4712E+02    -0.3837E+02    -0.2884E+02    -0.1861E+02    -0.7790E+01     0.3532E+01     0.1522E+02     0.2709E+02     0.3892E+02     0.5047E+02     0.6142E+02     0.7147E+02     0.8028E+02     0.8753E+02     0.9295E+02     0.9629E+02     0.9742E+02     0.9628E+02     0.9293E+02     0.8751E+02     0.8025E+02     0.7143E+02     0.6137E+02     0.5041E+02     0.3886E+02     0.2701E+02     0.1513E+02     0.3440E+01    -0.7888E+01    -0.1872E+02    -0.2895E+02    -0.3849E+02    -0.4724E+02    -0.5511E+02    -0.6205E+02    -0.6802E+02    -0.7300E+02    -0.7706E+02    -0.8029E+02    -0.8281E+02    -0.8474E+02    -0.8620E+02    -0.8728E+02    -0.8807E+02    -0.8863E+02    -0.8903E+02    -0.8929E+02    -0.8945E+02    -0.8954E+02    -0.8957E+02    -0.8956E+02    -0.8951E+02    -0.8944E+02    -0.8936E+02    -0.8925E+02    -0.8914E+02    -0.8902E+02    -0.8889E+02    -0.8876E+02    -0.8864E+02    -0.8851E+02    -0.8839E+02    -0.8829E+02    -0.8819E+02    -0.8812E+02    -0.8808E+02    -0.8808E+02
    -0.8827E+02    -0.8827E+02    -0.8832E+02    -0.8841E+02    -0.8853E+02    -0.8866E+02    -0.8882E+02    -0.8898E+02    -0.8914E+02    -0.8931E+02    -0.8948E+02    -0.8964E+02    -0.8980E+02    -0.8994E+02    -0.9007E+02    -0.9018E+02    -0.9026E+02    -0.9031E+02    -0.9030E+02    -0.9023E+02    -0.9006E+02    -0.8975E+02    -0.8928E+02    -0.8857E+02    -0.8754E+02    -0.8609E+02    -0.8411E+02    -0.8144E+02    -0.7792E+02    -0.7341E+02    -0.6774E+02    -0.6086E+02    -0.5271E+02    -0.4335E+02    -0.3280E+02    -0.2113E+02    -0.8395E+01     0.5343E+01     0.1999E+02     0.3540E+02     0.5135E+02     0.6754E+02     0.8362E+02     0.9915E+02     0.1136E+03     0.1265E+03     0.1372E+03     0.1453E+03     0.1504E+03     0.1521E+03     0.1503E+03     0.1453E+03     0.1372E+03     0.1265E+03     0.1136E+03     0.9909E+02     0.8356E+02     0.6747E+02     0.5127E+02     0.3531E+02     0.1990E+02     0.5241E+01    -0.8503E+01    -0.2124E+02    -0.3292E+02    -0.4347E+02    -0.5284E+02    -0.6098E+02    -0.6786E+02    -0.7352E+02    -0.7803E+02    -0.8154E+02    -0.8420E+02    -0.8618E+02    -0.8762E+02    -0.8865E+02    -0.8936E+02    -0.8983E+02    -0.9013E+02    -0.9031E+02    -0.9039E+02    -0.9040E+02    -0.9035E+02    -0.9028E+02    -0.9017E+02    -0.9004E+02    -0.8990E+02    -0.8975E+02    -0.8959E+02    -0.8943E+02    -0.8926E+02    -0.8909E+02    -0.8893E+02    -0.8877E+02    -0.8862E+02    -0.8849E+02    -0.8838E+02    -0.8829E+02    -0.8824E+02    -0.8824E+02
    -0.8843E+02    -0.8843E+02    -0.8849E+02    -0.8860E+02    -0.8874E+02    -0.8890E+02    -0.8908E+02    -0.8928E+02    -0.8948E+02    -0.8969E+02    -0.8990E+02    -0.9011E+02    -0.9031E+02    -0.9051E+02    -0.9070E+02    -0.9087E+02    -0.9102E+02    -0.9114E+02    -0.9122E+02    -0.9123E+02    -0.9116E+02    -0.9097E+02    -0.9061E+02    -0.9001E+02    -0.8908E+02    -0.8770E+02    -0.8573E+02    -0.8298E+02    -0.7925E+02    -0.7432E+02    -0.6799E+02    -0.6013E+02    -0.5068E+02    -0.3963E+02    -0.2697E+02    -0.1271E+02     0.3169E+01     0.2066E+02     0.3971E+02     0.6018E+02     0.8183E+02     0.1043E+03     0.1271E+03     0.1496E+03     0.1710E+03     0.1904E+03     0.2069E+03     0.2195E+03     0.2275E+03     0.2302E+03     0.2275E+03     0.2195E+03     0.2069E+03     0.1904E+03     0.1710E+03     0.1495E+03     0.1270E+03     0.1042E+03     0.8175E+02     0.6009E+02     0.3962E+02     0.2056E+02     0.3058E+01    -0.1282E+02    -0.2709E+02    -0.3975E+02    -0.5081E+02    -0.6026E+02    -0.6811E+02    -0.7443E+02    -0.7935E+02    -0.8308E+02    -0.8582E+02    -0.8779E+02    -0.8916E+02    -0.9009E+02    -0.9069E+02    -0.9105E+02    -0.9124E+02    -0.9131E+02    -0.9130E+02    -0.9123E+02    -0.9111E+02    -0.9097E+02    -0.9080E+02    -0.9062E+02    -0.9043E+02    -0.9023E+02    -0.9002E+02    -0.8982E+02    -0.8961E+02    -0.8941E+02    -0.8921E+02    -0.8902E+02    -0.8884E+02    -0.8869E+02    -0.8855E+02    -0.8845E+02    -0.8839E+02    -0.8839E+02
    -0.8858E+02    -0.8858E+02    -0.8865E+02    -0.8877E+02    -0.8893E+02    -0.8912E+02    -0.8933E+02    -0.8956E+02    -0.8980E+02    -0.9004E+02    -0.9029E+02    -0.9054E+02    -0.9079E+02    -0.9104E+02    -0.9128E+02    -0.9151E+02    -0.9172E+02    -0.9192E+02    -0.9208E+02    -0.9218E+02    -0.9222E+02    -0.9214E+02    -0.9191E+02    -0.9145E+02    -0.9066E+02    -0.8940E+02    -0.8750E+02    -0.8474E+02    -0.8086E+02    -0.7558E+02    -0.6864E+02    -0.5981E+02    -0.4898E+02    -0.3608E+02    -0.2103E+02    -0.3733E+01     0.1595E+02     0.3814E+02     0.6287E+02     0.9008E+02     0.1196E+03     0.1510E+03     0.1838E+03     0.2170E+03     0.2495E+03     0.2799E+03     0.3063E+03     0.3270E+03     0.3402E+03     0.3447E+03     0.3402E+03     0.3269E+03     0.3063E+03     0.2798E+03     0.2495E+03     0.2170E+03     0.1837E+03     0.1509E+03     0.1195E+03     0.8998E+02     0.6277E+02     0.3803E+02     0.1584E+02    -0.3851E+01    -0.2115E+02    -0.3621E+02    -0.4911E+02    -0.5993E+02    -0.6875E+02    -0.7569E+02    -0.8096E+02    -0.8483E+02    -0.8759E+02    -0.8948E+02    -0.9073E+02    -0.9152E+02    -0.9199E+02    -0.9222E+02    -0.9230E+02    -0.9226E+02    -0.9216E+02    -0.9201E+02    -0.9182E+02    -0.9161E+02    -0.9138E+02    -0.9115E+02    -0.9091E+02    -0.9066E+02    -0.9042E+02    -0.9017E+02    -0.8993E+02    -0.8969E+02    -0.8947E+02    -0.8925E+02    -0.8905E+02    -0.8886E+02    -0.8871E+02    -0.8859E+02    -0.8853E+02    -0.8853E+02
    -0.8871E+02    -0.8871E+02    -0.8879E+02    -0.8892E+02    -0.8910E+02    -0.8931E+02    -0.8955E+02    -0.8980E+02    -0.9007E+02    -0.9035E+02    -0.9063E+02    -0.9092E+02    -0.9121E+02    -0.9150E+02    -0.9179E+02    -0.9207E+02    -0.9235E+02    -0.9261E+02    -0.9284E+02    -0.9304E+02    -0.9317E+02    -0.9321E+02    -0.9311E+02    -0.9279E+02    -0.9215E+02    -0.9105E+02    -0.8928E+02    -0.8658E+02    -0.8264E+02    -0.7711E+02    -0.6963E+02    -0.5989E+02    -0.4771E+02    -0.3290E+02    -0.1529E+02     0.5384E+01     0.2945E+02     0.5720E+02     0.8891E+02     0.1247E+03     0.1647E+03     0.2087E+03     0.2560E+03     0.3057E+03     0.3563E+03     0.4053E+03     0.4498E+03     0.4858E+03     0.5096E+03     0.5180E+03     0.5096E+03     0.4858E+03     0.4497E+03     0.4053E+03     0.3563E+03     0.3057E+03     0.2559E+03     0.2086E+03     0.1646E+03     0.1246E+03     0.8881E+02     0.5709E+02     0.2933E+02     0.5265E+01    -0.1541E+02    -0.3303E+02    -0.4783E+02    -0.6002E+02    -0.6974E+02    -0.7722E+02    -0.8274E+02    -0.8667E+02    -0.8936E+02    -0.9113E+02    -0.9223E+02    -0.9286E+02    -0.9318E+02    -0.9329E+02    -0.9325E+02    -0.9312E+02    -0.9293E+02    -0.9270E+02    -0.9244E+02    -0.9217E+02    -0.9189E+02    -0.9161E+02    -0.9133E+02    -0.9104E+02    -0.9076E+02    -0.9048E+02    -0.9021E+02    -0.8995E+02    -0.8969E+02    -0.8945E+02    -0.8922E+02    -0.8902E+02    -0.8885E+02    -0.8872E+02    -0.8865E+02    -0.8865E+02
    -0.8882E+02    -0.8882E+02    -0.8890E+02    -0.8905E+02    -0.8924E+02    -0.8947E+02    -0.8973E+02    -0.9000E+02    -0.9029E+02    -0.9060E+02    -0.9091E+02    -0.9123E+02    -0.9155E+02    -0.9188E+02    -0.9221E+02    -0.9254E+02    -0.9287E+02    -0.9319E+02    -0.9349E+02    -0.9377E+02    -0.9399E+02    -0.9414E+02    -0.9415E+02    -0.9397E+02    -0.9348E+02    -0.9253E+02    -0.9092E+02    -0.8833E+02    -0.8441E+02    -0.7873E+02    -0.7084E+02    -0.6033E+02    -0.4691E+02    -0.3030E+02    -0.1018E+02     0.1393E+02     0.4261E+02     0.7645E+02     0.1161E+03     0.1622E+03     0.2153E+03     0.2757E+03     0.3435E+03     0.4181E+03     0.4978E+03     0.5796E+03     0.6583E+03     0.7264E+03     0.7743E+03     0.7920E+03     0.7742E+03     0.7264E+03     0.6582E+03     0.5795E+03     0.4977E+03     0.4180E+03     0.3435E+03     0.2757E+03     0.2152E+03     0.1621E+03     0.1160E+03     0.7634E+02     0.4249E+02     0.1381E+02    -0.1030E+02    -0.3043E+02    -0.4704E+02    -0.6045E+02    -0.7095E+02    -0.7884E+02    -0.8451E+02    -0.8842E+02    -0.9100E+02    -0.9261E+02    -0.9355E+02    -0.9404E+02    -0.9422E+02    -0.9421E+02    -0.9407E+02    -0.9385E+02    -0.9358E+02    -0.9328E+02    -0.9296E+02    -0.9264E+02    -0.9232E+02    -0.9199E+02    -0.9167E+02    -0.9136E+02    -0.9105E+02    -0.9074E+02    -0.9044E+02    -0.9015E+02    -0.8987E+02    -0.8961E+02    -0.8937E+02    -0.8915E+02    -0.8896E+02    -0.8883E+02    -0.8875E+02    -0.8875E+02
    -0.8890E+02    -0.8890E+02    -0.8899E+02    -0.8914E+02    -0.8935E+02    -0.8959E+02    -0.8986E+02    -0.9015E+02    -0.9046E+02    -0.9078E+02    -0.9112E+02    -0.9146E+02    -0.9181E+02    -0.9216E+02    -0.9253E+02    -0.9289E+02    -0.9326E+02    -0.9363E+02    -0.9399E+02    -0.9433E+02    -0.9463E+02    -0.9486E+02    -0.9497E+02    -0.9490E+02    -0.9453E+02    -0.9373E+02    -0.9226E+02    -0.8981E+02    -0.8595E+02    -0.8021E+02    -0.7205E+02    -0.6097E+02    -0.4657E+02    -0.2847E+02    -0.6191E+01     0.2097E+02     0.5389E+02     0.9356E+02     0.1412E+03     0.1980E+03     0.2656E+03     0.3456E+03     0.4395E+03     0.5485E+03     0.6730E+03     0.8110E+03     0.9570E+03     0.1098E+04     0.1211E+04     0.1260E+04     0.1211E+04     0.1098E+04     0.9570E+03     0.8110E+03     0.6729E+03     0.5485E+03     0.4394E+03     0.3455E+03     0.2656E+03     0.1979E+03     0.1411E+03     0.9345E+02     0.5377E+02     0.2085E+02    -0.6314E+01    -0.2860E+02    -0.4669E+02    -0.6109E+02    -0.7216E+02    -0.8031E+02    -0.8604E+02    -0.8989E+02    -0.9233E+02    -0.9380E+02    -0.9460E+02    -0.9497E+02    -0.9504E+02    -0.9493E+02    -0.9471E+02    -0.9441E+02    -0.9408E+02    -0.9372E+02    -0.9336E+02    -0.9299E+02    -0.9263E+02    -0.9228E+02    -0.9193E+02    -0.9159E+02    -0.9126E+02    -0.9093E+02    -0.9061E+02    -0.9031E+02    -0.9001E+02    -0.8973E+02    -0.8947E+02    -0.8924E+02    -0.8905E+02    -0.8890E+02    -0.8882E+02    -0.8882E+02
    -0.8895E+02    -0.8895E+02    -0.8904E+02    -0.8920E+02    -0.8941E+02    -0.8966E+02    -0.8994E+02    -0.9024E+02    -0.9057E+02    -0.9090E+02    -0.9125E+02    -0.9160E+02    -0.9197E+02    -0.9234E+02    -0.9272E+02    -0.9311E+02    -0.9351E+02    -0.9391E+02    -0.9431E+02    -0.9469E+02    -0.9504E+02    -0.9533E+02    -0.9550E+02    -0.9550E+02    -0.9522E+02    -0.9451E+02    -0.9314E+02    -0.9079E+02    -0.8701E+02    -0.8126E+02    -0.7296E+02    -0.6154E+02    -0.4653E+02    -0.2745E+02    -0.3705E+01     0.2559E+02     0.6156E+02     0.1056E+03     0.1593E+03     0.2250E+03     0.3052E+03     0.4035E+03     0.5240E+03     0.6722E+03     0.8546E+03     0.1078E+04     0.1349E+04     0.1662E+04     0.1986E+04     0.2205E+04     0.1986E+04     0.1662E+04     0.1349E+04     0.1078E+04     0.8546E+03     0.6721E+03     0.5239E+03     0.4034E+03     0.3051E+03     0.2249E+03     0.1592E+03     0.1055E+03     0.6144E+02     0.2547E+02    -0.3827E+01    -0.2757E+02    -0.4665E+02    -0.6166E+02    -0.7307E+02    -0.8136E+02    -0.8710E+02    -0.9087E+02    -0.9322E+02    -0.9458E+02    -0.9529E+02    -0.9557E+02    -0.9558E+02    -0.9540E+02    -0.9512E+02    -0.9477E+02    -0.9439E+02    -0.9400E+02    -0.9361E+02    -0.9322E+02    -0.9283E+02    -0.9246E+02    -0.9209E+02    -0.9174E+02    -0.9139E+02    -0.9105E+02    -0.9072E+02    -0.9040E+02    -0.9010E+02    -0.8981E+02    -0.8954E+02    -0.8930E+02    -0.8910E+02    -0.8895E+02    -0.8886E+02    -0.8886E+02
    -0.8896E+02    -0.8896E+02    -0.8905E+02    -0.8922E+02    -0.8943E+02    -0.8969E+02    -0.8997E+02    -0.9028E+02    -0.9060E+02    -0.9094E+02    -0.9129E+02    -0.9165E+02    -0.9202E+02    -0.9240E+02    -0.9279E+02    -0.9319E+02    -0.9360E+02    -0.9401E+02    -0.9442E+02    -0.9481E+02    -0.9518E+02    -0.9549E+02    -0.9569E+02    -0.9571E+02    -0.9546E+02    -0.9478E+02    -0.9345E+02    -0.9114E+02    -0.8739E+02    -0.8165E+02    -0.7331E+02    -0.6178E+02    -0.4655E+02    -0.2713E+02    -0.2877E+01     0.2718E+02     0.6426E+02     0.1099E+03     0.1661E+03     0.2353E+03     0.3209E+03     0.4275E+03     0.5617E+03     0.7331E+03     0.9568E+03     0.1258E+04     0.1682E+04     0.2312E+04     0.3319E+04     0.5059E+04     0.3319E+04     0.2312E+04     0.1682E+04     0.1258E+04     0.9568E+03     0.7330E+03     0.5616E+03     0.4274E+03     0.3208E+03     0.2352E+03     0.1660E+03     0.1098E+03     0.6415E+02     0.2706E+02    -0.2999E+01    -0.2726E+02    -0.4667E+02    -0.6190E+02    -0.7342E+02    -0.8175E+02    -0.8748E+02    -0.9122E+02    -0.9353E+02    -0.9486E+02    -0.9553E+02    -0.9579E+02    -0.9576E+02    -0.9556E+02    -0.9526E+02    -0.9490E+02    -0.9450E+02    -0.9410E+02    -0.9369E+02    -0.9329E+02    -0.9290E+02    -0.9252E+02    -0.9215E+02    -0.9178E+02    -0.9143E+02    -0.9109E+02    -0.9075E+02    -0.9043E+02    -0.9012E+02    -0.8983E+02    -0.8956E+02    -0.8932E+02    -0.8912E+02    -0.8897E+02    -0.8888E+02    -0.8888E+02
    -0.8895E+02    -0.8895E+02    -0.8904E+02    -0.8920E+02    -0.8941E+02    -0.8966E+02    -0.8994E+02    -0.9024E+02    -0.9057E+02    -0.9090E+02    -0.9125E+02    -0.9160E+02    -0.9197E+02    -0.9234E+02    -0.9272E+02    -0.9311E+02    -0.9351E+02    -0.9391E+02    -0.9431E+02    -0.9469E+02    -0.9504E+02    -0.9533E+02    -0.9550E+02    -0.9550E+02    -0.9522E+02    -0.9451E+02    -0.9314E+02    -0.9079E+02    -0.8701E+02    -0.8126E+02    -0.7296E+02    -0.6154E+02    -0.4652E+02    -0.2745E+02    -0.3703E+01     0.2559E+02     0.6156E+02     0.1056E+03     0.1593E+03     0.2250E+03     0.3052E+03     0.4035E+03     0.5240E+03     0.6722E+03     0.8546E+03     0.1078E+04     0.1349E+04     0.1662E+04     0.1986E+04     0.2205E+04     0.1986E+04     0.1662E+04     0.1349E+04     0.1078E+04     0.8546E+03     0.6721E+03     0.5239E+03     0.4034E+03     0.3051E+03     0.2249E+03     0.1592E+03     0.1055E+03     0.6144E+02     0.2547E+02    -0.3826E+01    -0.2757E+02    -0.4665E+02    -0.6166E+02    -0.7307E+02    -0.8136E+02    -0.8710E+02    -0.9087E+02    -0.9322E+02    -0.9458E+02    -0.9529E+02    -0.9557E+02    -0.9558E+02    -0.9540E+02    -0.9512E+02    -0.9477E+02    -0.9439E+02    -0.9400E+02    -0.9361E+02    -0.9322E+02    -0.9283E+02    -0.9246E+02    -0.9209E+02    -0.9173E+02    -0.9139E+02    -0.9105E+02    -0.9072E+02    -0.9040E+02    -0.9010E+02    -0.8981E+02    -0.8954E+02    -0.8930E+02    -0.8910E+02    -0.8895E+02    -0.8886E+02    -0.8886E+02
    -0.8890E+02    -0.8890E+02    -0.8899E+02    -0.8914E+02    -0.8935E+02    -0.8959E+02    -0.8986E+02    -0.9015E+02    -0.9046E+02    -0.9078E+02    -0.9112E+02    -0.9146E+02    -0.9181E+02    -0.9216E+02    -0.9252E+02    -0.9289E+02    -0.9326E+02    -0.9363E+02    -0.9399E+02    -0.9433E+02    -0.9463E+02    -0.9486E+02    -0.9497E+02    -0.9490E+02    -0.9453E+02    -0.9373E+02    -0.9226E+02    -0.8980E+02    -0.8595E+02    -0.8021E+02    -0.7205E+02    -0.6097E+02    -0.4657E+02    -0.2847E+02    -0.6188E+01     0.2098E+02     0.5389E+02     0.9356E+02     0.1412E+03     0.1980E+03     0.2656E+03     0.3456E+03     0.4395E+03     0.5485E+03     0.6730E+03     0.8110E+03     0.9570E+03     0.1098E+04     0.1211E+04     0.1260E+04     0.1211E+04     0.1098E+04     0.9570E+03     0.8110E+03     0.6729E+03     0.5485E+03     0.4394E+03     0.3455E+03     0.2656E+03     0.1979E+03     0.1411E+03     0.9345E+02     0.5378E+02     0.2086E+02    -0.6310E+01    -0.2859E+02    -0.4669E+02    -0.6109E+02    -0.7216E+02    -0.8031E+02    -0.8604E+02    -0.8989E+02    -0.9233E+02    -0.9380E+02    -0.9460E+02    -0.9497E+02    -0.9504E+02    -0.9493E+02    -0.9471E+02    -0.9441E+02    -0.9408E+02    -0.9372E+02    -0.9336E+02    -0.9299E+02    -0.9263E+02    -0.9228E+02    -0.9193E+02    -0.9159E+02    -0.9126E+02    -0.9093E+02    -0.9061E+02    -0.9031E+02    -0.9001E+02    -0.8973E+02    -0.8947E+02    -0.8924E+02    -0.8905E+02    -0.8890E+02    -0.8882E+02    -0.8882E+02
    -0.8882E+02    -0.8882E+02    -0.8890E+02    -0.8905E+02    -0.8924E+02    -0.8947E+02    -0.8973E+02    -0.9000E+02    -0.9029E+02    -0.9060E+02    -0.9091E+02    -0.9123E+02    -0.9155E+02    -0.9188E+02    -0.9221E+02    -0.9254E+02    -0.9287E+02    -0.9319E+02    -0.9349E+02    -0.9377E+02    -0.9399E+02    -0.9414E+02    -0.9415E+02    -0.9396E+02    -0.9348E+02    -0.9253E+02    -0.9092E+02    -0.8833E+02    -0.8441E+02    -0.7873E+02    -0.7083E+02    -0.6033E+02    -0.4691E+02    -0.3030E+02    -0.1018E+02     0.1394E+02     0.4261E+02     0.7646E+02     0.1161E+03     0.1622E+03     0.2153E+03     0.2757E+03     0.3435E+03     0.4181E+03     0.4978E+03     0.5796E+03     0.6583E+03     0.7264E+03     0.7743E+03     0.7920E+03     0.7743E+03     0.7264E+03     0.6582E+03     0.5795E+03     0.4977E+03     0.4180E+03     0.3435E+03     0.2757E+03     0.2152E+03     0.1621E+03     0.1160E+03     0.7635E+02     0.4250E+02     0.1382E+02    -0.1030E+02    -0.3042E+02    -0.4703E+02    -0.6045E+02    -0.7095E+02    -0.7883E+02    -0.8451E+02    -0.8842E+02    -0.9100E+02    -0.9261E+02    -0.9355E+02    -0.9403E+02    -0.9422E+02    -0.9421E+02    -0.9407E+02    -0.9385E+02    -0.9358E+02    -0.9328E+02    -0.9296E+02    -0.9264E+02    -0.9232E+02    -0.9199E+02    -0.9167E+02    -0.9136E+02    -0.9104E+02    -0.9074E+02    -0.9044E+02    -0.9015E+02    -0.8987E+02    -0.8961E+02    -0.8937E+02    -0.8915E+02    -0.8896E+02    -0.8883E+02    -0.8875E+02    -0.8875E+02
    -0.8871E+02    -0.8871E+02    -0.8879E+02    -0.8892E+02    -0.8910E+02    -0.8931E+02    -0.8955E+02    -0.8980E+02    -0.9007E+02    -0.9035E+02    -0.9063E+02    -0.9092E+02    -0.9121E+02    -0.9150E+02    -0.9179E+02    -0.9207E+02    -0.9235E+02    -0.9261E+02    -0.9284E+02    -0.9304E+02    -0.9317E+02    -0.9321E+02    -0.9311E+02    -0.9279E+02    -0.9215E+02    -0.9105E+02    -0.8928E+02    -0.8658E+02    -0.8264E+02    -0.7710E+02    -0.6962E+02    -0.5989E+02    -0.4770E+02    -0.3289E+02    -0.1528E+02     0.5392E+01     0.2945E+02     0.5721E+02     0.8892E+02     0.1247E+03     0.1647E+03     0.2087E+03     0.2560E+03     0.3058E+03     0.3563E+03     0.4054E+03     0.4498E+03     0.4858E+03     0.5097E+03     0.5180E+03     0.5096E+03     0.4858E+03     0.4497E+03     0.4053E+03     0.3563E+03     0.3057E+03     0.2559E+03     0.2086E+03     0.1646E+03     0.1247E+03     0.8882E+02     0.5710E+02     0.2934E+02     0.5273E+01    -0.1541E+02    -0.3302E+02    -0.4783E+02    -0.6001E+02    -0.6974E+02    -0.7721E+02    -0.8273E+02    -0.8667E+02    -0.8936E+02    -0.9113E+02    -0.9223E+02    -0.9286E+02    -0.9318E+02    -0.9329E+02    -0.9325E+02    -0.9312E+02    -0.9293E+02    -0.9270E+02    -0.9244E+02    -0.9217E+02    -0.9189E+02    -0.9161E+02    -0.9133E+02    -0.9104E+02    -0.9076E+02    -0.9048E+02    -0.9021E+02    -0.8995E+02    -0.8969E+02    -0.8945E+02    -0.8922E+02    -0.8902E+02    -0.8885E+02    -0.8872E+02    -0.8865E+02    -0.8865E+02
    -0.8858E+02    -0.8858E+02    -0.8865E+02    -0.8877E+02    -0.8893E+02    -0.8912E+02    -0.8933E+02    -0.8956E+02    -0.8980E+02    -0.9004E+02    -0.9029E+02    -0.9054E+02    -0.9079E+02    -0.9104E+02    -0.9128E+02    -0.9151E+02    -0.9172E+02    -0.9192E+02    -0.9208E+02    -0.9218E+02    -0.9222E+02    -0.9214E+02    -0.9191E+02    -0.9145E+02    -0.9065E+02    -0.8940E+02    -0.8749E+02    -0.8473E+02    -0.8085E+02    -0.7558E+02    -0.6863E+02    -0.5980E+02    -0.4898E+02    -0.3607E+02    -0.2102E+02    -0.3723E+01     0.1597E+02     0.3815E+02     0.6288E+02     0.9009E+02     0.1196E+03     0.1510E+03     0.1838E+03     0.2170E+03     0.2496E+03     0.2799E+03     0.3063E+03     0.3270E+03     0.3402E+03     0.3448E+03     0.3402E+03     0.3269E+03     0.3063E+03     0.2798E+03     0.2495E+03     0.2170E+03     0.1837E+03     0.1510E+03     0.1195E+03     0.9000E+02     0.6278E+02     0.3804E+02     0.1585E+02    -0.3841E+01    -0.2114E+02    -0.3620E+02    -0.4910E+02    -0.5993E+02    -0.6875E+02    -0.7569E+02    -0.8096E+02    -0.8483E+02    -0.8758E+02    -0.8948E+02    -0.9073E+02    -0.9152E+02    -0.9198E+02    -0.9222E+02    -0.9229E+02    -0.9226E+02    -0.9216E+02    -0.9200E+02    -0.9182E+02    -0.9161E+02    -0.9138E+02    -0.9115E+02    -0.9090E+02    -0.9066E+02    -0.9042E+02    -0.9017E+02    -0.8993E+02    -0.8969E+02    -0.8947E+02    -0.8925E+02    -0.8905E+02    -0.8886E+02    -0.8871E+02    -0.8859E+02    -0.8853E+02    -0.8853E+02
    -0.8843E+02    -0.8843E+02    -0.8849E+02    -0.8860E+02    -0.8874E+02    -0.8890E+02    -0.8908E+02    -0.8928E+02    -0.8948E+02    -0.8969E+02    -0.8990E+02    -0.9011E+02    -0.9031E+02    -0.9051E+02    -0.9070E+02    -0.9087E+02    -0.9102E+02    -0.9114E+02    -0.9122E+02    -0.9123E+02    -0.9116E+02    -0.9097E+02    -0.9061E+02    -0.9001E+02    -0.8908E+02    -0.8770E+02    -0.8573E+02    -0.8297E+02    -0.7924E+02    -0.7431E+02    -0.6798E+02    -0.6012E+02    -0.5067E+02    -0.3962E+02    -0.2695E+02    -0.1269E+02     0.3182E+01     0.2068E+02     0.3973E+02     0.6020E+02     0.8185E+02     0.1043E+03     0.1271E+03     0.1496E+03     0.1710E+03     0.1905E+03     0.2069E+03     0.2196E+03     0.2275E+03     0.2302E+03     0.2275E+03     0.2195E+03     0.2069E+03     0.1904E+03     0.1710E+03     0.1496E+03     0.1271E+03     0.1042E+03     0.8177E+02     0.6011E+02     0.3963E+02     0.2057E+02     0.3071E+01    -0.1281E+02    -0.2707E+02    -0.3974E+02    -0.5080E+02    -0.6025E+02    -0.6810E+02    -0.7442E+02    -0.7934E+02    -0.8307E+02    -0.8582E+02    -0.8779E+02    -0.8916E+02    -0.9009E+02    -0.9069E+02    -0.9105E+02    -0.9124E+02    -0.9131E+02    -0.9130E+02    -0.9123E+02    -0.9111E+02    -0.9097E+02    -0.9080E+02    -0.9062E+02    -0.9042E+02    -0.9022E+02    -0.9002E+02    -0.8981E+02    -0.8961E+02    -0.8941E+02    -0.8921E+02    -0.8902E+02    -0.8884E+02    -0.8868E+02    -0.8855E+02    -0.8845E+02    -0.8839E+02    -0.8839E+02
    -0.8827E+02    -0.8827E+02    -0.8832E+02    -0.8841E+02    -0.8853E+02    -0.8866E+02    -0.8881E+02    -0.8898E+02    -0.8914E+02    -0.8931E+02    -0.8948E+02    -0.8964E+02    -0.8980E+02    -0.8994E+02    -0.9007E+02    -0.9018E+02    -0.9026E+02    -0.9031E+02    -0.9030E+02    -0.9022E+02    -0.9005E+02    -0.8975E+02    -0.8928E+02    -0.8856E+02    -0.8753E+02    -0.8609E+02    -0.8410E+02    -0.8143E+02    -0.7792E+02    -0.7340E+02    -0.6773E+02    -0.6084E+02    -0.5270E+02    -0.4333E+02    -0.3278E+02    -0.2111E+02    -0.8379E+01     0.5359E+01     0.2001E+02     0.3542E+02     0.5136E+02     0.6756E+02     0.8364E+02     0.9916E+02     0.1136E+03     0.1265E+03     0.1372E+03     0.1453E+03     0.1504E+03     0.1521E+03     0.1504E+03     0.1453E+03     0.1372E+03     0.1265E+03     0.1136E+03     0.9911E+02     0.8358E+02     0.6749E+02     0.5128E+02     0.3533E+02     0.1991E+02     0.5258E+01    -0.8487E+01    -0.2122E+02    -0.3290E+02    -0.4345E+02    -0.5282E+02    -0.6096E+02    -0.6785E+02    -0.7351E+02    -0.7802E+02    -0.8153E+02    -0.8419E+02    -0.8617E+02    -0.8762E+02    -0.8864E+02    -0.8936E+02    -0.8983E+02    -0.9013E+02    -0.9030E+02    -0.9038E+02    -0.9039E+02    -0.9035E+02    -0.9027E+02    -0.9017E+02    -0.9004E+02    -0.8990E+02    -0.8975E+02    -0.8959E+02    -0.8943E+02    -0.8926E+02    -0.8909E+02    -0.8893E+02    -0.8877E+02    -0.8862E+02    -0.8849E+02    -0.8838E+02    -0.8829E+02    -0.8824E+02    -0.8824E+02
    -0.8810E+02    -0.8810E+02    -0.8814E+02    -0.8821E+02    -0.8830E+02    -0.8841E+02    -0.8853E+02    -0.8866E+02    -0.8879E+02    -0.8891E+02    -0.8903E+02    -0.8915E+02    -0.8926E+02    -0.8935E+02    -0.8942E+02    -0.8947E+02    -0.8948E+02    -0.8945E+02    -0.8936E+02    -0.8920E+02    -0.8894E+02    -0.8855E+02    -0.8799E+02    -0.8719E+02    -0.8611E+02    -0.8465E+02    -0.8271E+02    -0.8019E+02    -0.7695E+02    -0.7288E+02    -0.6789E+02    -0.6192E+02    -0.5498E+02    -0.4710E+02    -0.3836E+02    -0.2882E+02    -0.1859E+02    -0.7771E+01     0.3552E+01     0.1524E+02     0.2711E+02     0.3895E+02     0.5049E+02     0.6145E+02     0.7149E+02     0.8030E+02     0.8756E+02     0.9297E+02     0.9631E+02     0.9744E+02     0.9630E+02     0.9295E+02     0.8753E+02     0.8027E+02     0.7145E+02     0.6139E+02     0.5043E+02     0.3888E+02     0.2703E+02     0.1515E+02     0.3460E+01    -0.7869E+01    -0.1870E+02    -0.2893E+02    -0.3847E+02    -0.4722E+02    -0.5510E+02    -0.6204E+02    -0.6800E+02    -0.7299E+02    -0.7705E+02    -0.8028E+02    -0.8280E+02    -0.8474E+02    -0.8619E+02    -0.8728E+02    -0.8807E+02    -0.8863E+02    -0.8902E+02    -0.8928E+02    -0.8945E+02    -0.8954E+02    -0.8957E+02    -0.8956E+02    -0.8951E+02    -0.8944E+02    -0.8935E+02    -0.8925E+02    -0.8914E+02    -0.8902E+02    -0.8889E+02    -0.8876E+02    -0.8863E+02    -0.8851E+02    -0.8839E+02    -0.8828E+02    -0.8819E+02    -0.8812E+02    -0.8808E+02    -0.8808E+02
    -0.8793E+02    -0.8793E+02    -0.8796E+02    -0.8801E+02    -0.8808E+02    -0.8816E+02    -0.8825E+02    -0.8834E+02    -0.8843E+02    -0.8851E+02    -0.8859E+02    -0.8866E+02    -0.8872E+02    -0.8875E+02    -0.8877E+02    -0.8876E+02    -0.8871E+02    -0.8861E+02    -0.8845E+02    -0.8822E+02    -0.8789E+02    -0.8743E+02    -0.8681E+02    -0.8597E+02    -0.8488E+02    -0.8345E+02    -0.8162E+02    -0.7928E+02    -0.7636E+02    -0.7276E+02    -0.6842E+02    -0.6332E+02    -0.5744E+02    -0.5086E+02    -0.4363E+02    -0.3584E+02    -0.2758E+02    -0.1898E+02    -0.1013E+02    -0.1156E+01     0.7816E+01     0.1662E+02     0.2509E+02     0.3301E+02     0.4018E+02     0.4639E+02     0.5146E+02     0.5521E+02     0.5752E+02     0.5829E+02     0.5751E+02     0.5520E+02     0.5144E+02     0.4636E+02     0.4013E+02     0.3296E+02     0.2503E+02     0.1656E+02     0.7743E+01    -0.1236E+01    -0.1022E+02    -0.1907E+02    -0.2768E+02    -0.3594E+02    -0.4374E+02    -0.5097E+02    -0.5756E+02    -0.6343E+02    -0.6853E+02    -0.7287E+02    -0.7646E+02    -0.7938E+02    -0.8170E+02    -0.8354E+02    -0.8496E+02    -0.8605E+02    -0.8688E+02    -0.8751E+02    -0.8797E+02    -0.8830E+02    -0.8853E+02    -0.8869E+02    -0.8879E+02    -0.8884E+02    -0.8885E+02    -0.8884E+02    -0.8880E+02    -0.8875E+02    -0.8868E+02    -0.8861E+02    -0.8852E+02    -0.8843E+02    -0.8834E+02    -0.8825E+02    -0.8816E+02    -0.8808E+02    -0.8801E+02    -0.8795E+02    -0.8792E+02    -0.8792E+02
    -0.8776E+02    -0.8776E+02    -0.8778E+02    -0.8781E+02    -0.8786E+02    -0.8791E+02    -0.8797E+02    -0.8802E+02    -0.8808E+02    -0.8812E+02    -0.8816E+02    -0.8818E+02    -0.8819E+02    -0.8818E+02    -0.8815E+02    -0.8808E+02    -0.8797E+02    -0.8782E+02    -0.8761E+02    -0.8732E+02    -0.8694E+02    -0.8644E+02    -0.8579E+02    -0.8495E+02    -0.8388E+02    -0.8253E+02    -0.8083E+02    -0.7872E+02    -0.7613E+02    -0.7300E+02    -0.6929E+02    -0.6496E+02    -0.6004E+02    -0.5457E+02    -0.4861E+02    -0.4224E+02    -0.3555E+02    -0.2865E+02    -0.2163E+02    -0.1462E+02    -0.7713E+01    -0.1022E+01     0.5325E+01     0.1119E+02     0.1645E+02     0.2097E+02     0.2463E+02     0.2732E+02     0.2896E+02     0.2951E+02     0.2895E+02     0.2730E+02     0.2460E+02     0.2094E+02     0.1642E+02     0.1115E+02     0.5270E+01    -0.1084E+01    -0.7781E+01    -0.1470E+02    -0.2172E+02    -0.2873E+02    -0.3564E+02    -0.4234E+02    -0.4871E+02    -0.5467E+02    -0.6015E+02    -0.6507E+02    -0.6939E+02    -0.7310E+02    -0.7622E+02    -0.7881E+02    -0.8091E+02    -0.8261E+02    -0.8396E+02    -0.8502E+02    -0.8586E+02    -0.8651E+02    -0.8701E+02    -0.8739E+02    -0.8768E+02    -0.8789E+02    -0.8805E+02    -0.8815E+02    -0.8822E+02    -0.8826E+02    -0.8827E+02    -0.8826E+02    -0.8824E+02    -0.8820E+02    -0.8816E+02    -0.8810E+02    -0.8805E+02    -0.8799E+02    -0.8793E+02    -0.8787E+02    -0.8782E+02    -0.8779E+02    -0.8776E+02    -0.8776E+02
    -0.8760E+02    -0.8760E+02    -0.8761E+02    -0.8763E+02    -0.8765E+02    -0.8768E+02    -0.8771E+02    -0.8773E+02    -0.8775E+02    -0.8775E+02    -0.8775E+02    -0.8774E+02    -0.8770E+02    -0.8765E+02    -0.8757E+02    -0.8746E+02    -0.8731E+02    -0.8711E+02    -0.8686E+02    -0.8653E+02    -0.8612E+02    -0.8560E+02    -0.8495E+02    -0.8413E+02    -0.8312E+02    -0.8187E+02    -0.8034E+02    -0.7848E+02    -0.7623E+02    -0.7355E+02    -0.7041E+02    -0.6680E+02    -0.6272E+02    -0.5820E+02    -0.5331E+02    -0.4812E+02    -0.4269E+02    -0.3712E+02    -0.3151E+02    -0.2593E+02    -0.2050E+02    -0.1530E+02    -0.1042E+02    -0.5952E+01    -0.1986E+01     0.1395E+01     0.4113E+01     0.6103E+01     0.7316E+01     0.7721E+01     0.7309E+01     0.6088E+01     0.4091E+01     0.1366E+01    -0.2022E+01    -0.5995E+01    -0.1047E+02    -0.1535E+02    -0.2056E+02    -0.2600E+02    -0.3158E+02    -0.3721E+02    -0.4278E+02    -0.4821E+02    -0.5341E+02    -0.5830E+02    -0.6281E+02    -0.6689E+02    -0.7050E+02    -0.7364E+02    -0.7631E+02    -0.7855E+02    -0.8042E+02    -0.8194E+02    -0.8319E+02    -0.8420E+02    -0.8501E+02    -0.8566E+02    -0.8618E+02    -0.8660E+02    -0.8692E+02    -0.8718E+02    -0.8737E+02    -0.8752E+02    -0.8764E+02    -0.8772E+02    -0.8777E+02    -0.8780E+02    -0.8782E+02    -0.8782E+02    -0.8781E+02    -0.8779E+02    -0.8777E+02    -0.8774E+02    -0.8771E+02    -0.8768E+02    -0.8765E+02    -0.8763E+02    -0.8761E+02    -0.8761E+02
    -0.8744E+02    -0.8744E+02    -0.8745E+02    -0.8745E+02    -0.8746E+02    -0.8746E+02    -0.8746E+02    -0.8746E+02    -0.8744E+02    -0.8742E+02    -0.8738E+02    -0.8733E+02    -0.8726E+02    -0.8717E+02    -0.8706E+02    -0.8691E+02    -0.8672E+02    -0.8650E+02    -0.8621E+02    -0.8587E+02    -0.8544E+02    -0.8492E+02    -0.8429E+02    -0.8352E+02    -0.8259E+02    -0.8146E+02    -0.8011E+02    -0.7849E+02    -0.7657E+02    -0.7432E+02    -0.7171E+02    -0.6874E+02    -0.6540E+02    -0.6172E+02    -0.5774E+02    -0.5353E+02    -0.4914E+02    -0.4465E+02    -0.4014E+02    -0.3568E+02    -0.3134E+02    -0.2721E+02    -0.2337E+02    -0.1988E+02    -0.1680E+02    -0.1419E+02    -0.1211E+02    -0.1059E+02    -0.9667E+01    -0.9359E+01    -0.9674E+01    -0.1060E+02    -0.1213E+02    -0.1422E+02    -0.1683E+02    -0.1991E+02    -0.2341E+02    -0.2726E+02    -0.3140E+02    -0.3574E+02    -0.4021E+02    -0.4473E+02    -0.4922E+02    -0.5361E+02    -0.5782E+02    -0.6180E+02    -0.6548E+02    -0.6881E+02    -0.7179E+02    -0.7439E+02    -0.7664E+02    -0.7856E+02    -0.8017E+02    -0.8153E+02    -0.8265E+02    -0.8358E+02    -0.8435E+02    -0.8498E+02    -0.8550E+02    -0.8592E+02    -0.8627E+02    -0.8655E+02    -0.8678E+02    -0.8696E+02    -0.8711E+02    -0.8723E+02    -0.8732E+02    -0.8739E+02    -0.8744E+02    -0.8747E+02    -0.8750E+02    -0.8751E+02    -0.8751E+02    -0.8751E+02    -0.8750E+02    -0.8749E+02    -0.8748E+02    -0.8748E+02    -0.8747E+02    -0.8747E+02
    -0.8731E+02    -0.8731E+02    -0.8731E+02    -0.8730E+02    -0.8729E+02    -0.8727E+02    -0.8725E+02    -0.8721E+02    -0.8717E+02    -0.8712E+02    -0.8706E+02    -0.8698E+02    -0.8688E+02    -0.8676E+02    -0.8661E+02    -0.8644E+02    -0.8623E+02    -0.8598E+02    -0.8568E+02    -0.8533E+02    -0.8491E+02    -0.8441E+02    -0.8381E+02    -0.8310E+02    -0.8226E+02    -0.8126E+02    -0.8009E+02    -0.7871E+02    -0.7710E+02    -0.7523E+02    -0.7310E+02    -0.7068E+02    -0.6799E+02    -0.6504E+02    -0.6185E+02    -0.5847E+02    -0.5496E+02    -0.5137E+02    -0.4775E+02    -0.4419E+02    -0.4073E+02    -0.3744E+02    -0.3438E+02    -0.3160E+02    -0.2916E+02    -0.2710E+02    -0.2545E+02    -0.2426E+02    -0.2353E+02    -0.2329E+02    -0.2354E+02    -0.2427E+02    -0.2547E+02    -0.2712E+02    -0.2919E+02    -0.3164E+02    -0.3442E+02    -0.3749E+02    -0.4078E+02    -0.4424E+02    -0.4781E+02    -0.5143E+02    -0.5502E+02    -0.5854E+02    -0.6192E+02    -0.6510E+02    -0.6806E+02    -0.7075E+02    -0.7316E+02    -0.7529E+02    -0.7715E+02    -0.7876E+02    -0.8014E+02    -0.8131E+02    -0.8231E+02    -0.8315E+02    -0.8386E+02    -0.8445E+02    -0.8495E+02    -0.8537E+02    -0.8573E+02    -0.8602E+02    -0.8627E+02    -0.8648E+02    -0.8666E+02    -0.8680E+02    -0.8692E+02    -0.8702E+02    -0.8710E+02    -0.8716E+02    -0.8721E+02    -0.8725E+02    -0.8728E+02    -0.8730E+02    -0.8732E+02    -0.8733E+02    -0.8734E+02    -0.8734E+02    -0.8734E+02    -0.8734E+02
    -0.8719E+02    -0.8719E+02    -0.8718E+02    -0.8716E+02    -0.8714E+02    -0.8710E+02    -0.8706E+02    -0.8700E+02    -0.8694E+02    -0.8687E+02    -0.8678E+02    -0.8667E+02    -0.8655E+02    -0.8641E+02    -0.8624E+02    -0.8605E+02    -0.8583E+02    -0.8557E+02    -0.8527E+02    -0.8491E+02    -0.8451E+02    -0.8403E+02    -0.8348E+02    -0.8284E+02    -0.8209E+02    -0.8122E+02    -0.8021E+02    -0.7905E+02    -0.7772E+02    -0.7620E+02    -0.7448E+02    -0.7255E+02    -0.7042E+02    -0.6808E+02    -0.6557E+02    -0.6291E+02    -0.6014E+02    -0.5730E+02    -0.5445E+02    -0.5163E+02    -0.4889E+02    -0.4629E+02    -0.4386E+02    -0.4167E+02    -0.3973E+02    -0.3810E+02    -0.3680E+02    -0.3586E+02    -0.3528E+02    -0.3509E+02    -0.3529E+02    -0.3587E+02    -0.3682E+02    -0.3812E+02    -0.3976E+02    -0.4170E+02    -0.4390E+02    -0.4632E+02    -0.4893E+02    -0.5167E+02    -0.5450E+02    -0.5735E+02    -0.6019E+02    -0.6297E+02    -0.6563E+02    -0.6814E+02    -0.7047E+02    -0.7260E+02    -0.7453E+02    -0.7625E+02    -0.7777E+02    -0.7910E+02    -0.8026E+02    -0.8126E+02    -0.8213E+02    -0.8287E+02    -0.8352E+02    -0.8407E+02    -0.8454E+02    -0.8495E+02    -0.8530E+02    -0.8560E+02    -0.8586E+02    -0.8608E+02    -0.8627E+02    -0.8644E+02    -0.8658E+02    -0.8670E+02    -0.8680E+02    -0.8689E+02    -0.8696E+02    -0.8703E+02    -0.8708E+02    -0.8712E+02    -0.8716E+02    -0.8719E+02    -0.8721E+02    -0.8722E+02    -0.8723E+02    -0.8723E+02
    -0.8709E+02    -0.8709E+02    -0.8707E+02    -0.8705E+02    -0.8701E+02    -0.8696E+02    -0.8690E+02    -0.8683E+02    -0.8675E+02    -0.8665E+02    -0.8654E+02    -0.8642E+02    -0.8628E+02    -0.8613E+02    -0.8595E+02    -0.8574E+02    -0.8551E+02    -0.8525E+02    -0.8495E+02    -0.8461E+02    -0.8422E+02    -0.8378E+02    -0.8327E+02    -0.8270E+02    -0.8204E+02    -0.8130E+02    -0.8044E+02    -0.7948E+02    -0.7839E+02    -0.7716E+02    -0.7579E+02    -0.7427E+02    -0.7260E+02    -0.7078E+02    -0.6884E+02    -0.6678E+02    -0.6464E+02    -0.6244E+02    -0.6023E+02    -0.5804E+02    -0.5590E+02    -0.5387E+02    -0.5198E+02    -0.5026E+02    -0.4875E+02    -0.4747E+02    -0.4645E+02    -0.4571E+02    -0.4526E+02    -0.4511E+02    -0.4526E+02    -0.4572E+02    -0.4646E+02    -0.4749E+02    -0.4877E+02    -0.5028E+02    -0.5201E+02    -0.5390E+02    -0.5594E+02    -0.5807E+02    -0.6027E+02    -0.6248E+02    -0.6468E+02    -0.6682E+02    -0.6888E+02    -0.7082E+02    -0.7264E+02    -0.7431E+02    -0.7583E+02    -0.7720E+02    -0.7842E+02    -0.7951E+02    -0.8048E+02    -0.8133E+02    -0.8207E+02    -0.8273E+02    -0.8330E+02    -0.8381E+02    -0.8425E+02    -0.8463E+02    -0.8497E+02    -0.8527E+02    -0.8553E+02    -0.8576E+02    -0.8596E+02    -0.8614E+02    -0.8630E+02    -0.8644E+02    -0.8656E+02    -0.8666E+02    -0.8676E+02    -0.8684E+02    -0.8691E+02    -0.8697E+02    -0.8702E+02    -0.8706E+02    -0.8709E+02    -0.8712E+02    -0.8713E+02    -0.8713E+02
    -0.8700E+02    -0.8700E+02    -0.8698E+02    -0.8695E+02    -0.8690E+02    -0.8684E+02    -0.8677E+02    -0.8668E+02    -0.8659E+02    -0.8648E+02    -0.8636E+02    -0.8622E+02    -0.8607E+02    -0.8590E+02    -0.8572E+02    -0.8551E+02    -0.8528E+02    -0.8502E+02    -0.8472E+02    -0.8440E+02    -0.8404E+02    -0.8363E+02    -0.8317E+02    -0.8266E+02    -0.8209E+02    -0.8145E+02    -0.8073E+02    -0.7993E+02    -0.7904E+02    -0.7806E+02    -0.7697E+02    -0.7578E+02    -0.7449E+02    -0.7309E+02    -0.7161E+02    -0.7005E+02    -0.6842E+02    -0.6676E+02    -0.6508E+02    -0.6342E+02    -0.6179E+02    -0.6024E+02    -0.5880E+02    -0.5748E+02    -0.5632E+02    -0.5533E+02    -0.5455E+02    -0.5398E+02    -0.5363E+02    -0.5352E+02    -0.5363E+02    -0.5398E+02    -0.5456E+02    -0.5535E+02    -0.5633E+02    -0.5750E+02    -0.5882E+02    -0.6027E+02    -0.6182E+02    -0.6344E+02    -0.6511E+02    -0.6679E+02    -0.6845E+02    -0.7008E+02    -0.7164E+02    -0.7312E+02    -0.7452E+02    -0.7581E+02    -0.7700E+02    -0.7808E+02    -0.7907E+02    -0.7996E+02    -0.8076E+02    -0.8147E+02    -0.8211E+02    -0.8268E+02    -0.8319E+02    -0.8365E+02    -0.8405E+02    -0.8441E+02    -0.8474E+02    -0.8503E+02    -0.8528E+02    -0.8552E+02    -0.8572E+02    -0.8591E+02    -0.8607E+02    -0.8622E+02    -0.8636E+02    -0.8648E+02    -0.8658E+02    -0.8668E+02    -0.8676E+02    -0.8684E+02    -0.8690E+02    -0.8696E+02    -0.8700E+02    -0.8703E+02    -0.8705E+02    -0.8705E+02
    -0.8693E+02    -0.8693E+02    -0.8691E+02    -0.8687E+02    -0.8681E+02    -0.8674E+02    -0.8666E+02    -0.8657E+02    -0.8646E+02    -0.8634E+02    -0.8621E+02    -0.8607E+02    -0.8591E+02    -0.8574E+02    -0.8555E+02    -0.8534E+02    -0.8511E+02    -0.8486E+02    -0.8458E+02    -0.8427E+02    -0.8393E+02    -0.8356E+02    -0.8315E+02    -0.8270E+02    -0.8220E+02    -0.8166E+02    -0.8105E+02    -0.8039E+02    -0.7967E+02    -0.7887E+02    -0.7801E+02    -0.7708E+02    -0.7609E+02    -0.7502E+02    -0.7390E+02    -0.7272E+02    -0.7151E+02    -0.7027E+02    -0.6902E+02    -0.6778E+02    -0.6657E+02    -0.6542E+02    -0.6434E+02    -0.6336E+02    -0.6249E+02    -0.6176E+02    -0.6117E+02    -0.6074E+02    -0.6048E+02    -0.6039E+02    -0.6048E+02    -0.6074E+02    -0.6118E+02    -0.6177E+02    -0.6250E+02    -0.6337E+02    -0.6436E+02    -0.6544E+02    -0.6659E+02    -0.6780E+02    -0.6904E+02    -0.7029E+02    -0.7153E+02    -0.7274E+02    -0.7392E+02    -0.7504E+02    -0.7610E+02    -0.7710E+02    -0.7803E+02    -0.7889E+02    -0.7968E+02    -0.8040E+02    -0.8107E+02    -0.8167E+02    -0.8221E+02    -0.8271E+02    -0.8316E+02    -0.8357E+02    -0.8394E+02    -0.8428E+02    -0.8458E+02    -0.8486E+02    -0.8511E+02    -0.8534E+02    -0.8554E+02    -0.8573E+02    -0.8590E+02    -0.8606E+02    -0.8620E+02    -0.8633E+02    -0.8645E+02    -0.8655E+02    -0.8665E+02    -0.8673E+02    -0.8681E+02    -0.8687E+02    -0.8692E+02    -0.8696E+02    -0.8698E+02    -0.8698E+02
    -0.8688E+02    -0.8688E+02    -0.8686E+02    -0.8681E+02    -0.8675E+02    -0.8667E+02    -0.8658E+02    -0.8648E+02    -0.8637E+02    -0.8624E+02    -0.8611E+02    -0.8596E+02    -0.8580E+02    -0.8562E+02    -0.8543E+02    -0.8523E+02    -0.8500E+02    -0.8476E+02    -0.8450E+02    -0.8421E+02    -0.8390E+02    -0.8356E+02    -0.8319E+02    -0.8279E+02    -0.8236E+02    -0.8189E+02    -0.8138E+02    -0.8083E+02    -0.8024E+02    -0.7960E+02    -0.7892E+02    -0.7819E+02    -0.7741E+02    -0.7660E+02    -0.7574E+02    -0.7486E+02    -0.7396E+02    -0.7304E+02    -0.7212E+02    -0.7121E+02    -0.7033E+02    -0.6948E+02    -0.6870E+02    -0.6798E+02    -0.6734E+02    -0.6681E+02    -0.6638E+02    -0.6607E+02    -0.6588E+02    -0.6581E+02    -0.6588E+02    -0.6607E+02    -0.6638E+02    -0.6681E+02    -0.6735E+02    -0.6799E+02    -0.6870E+02    -0.6949E+02    -0.7034E+02    -0.7122E+02    -0.7213E+02    -0.7305E+02    -0.7397E+02    -0.7487E+02    -0.7576E+02    -0.7661E+02    -0.7742E+02    -0.7819E+02    -0.7892E+02    -0.7961E+02    -0.8025E+02    -0.8084E+02    -0.8139E+02    -0.8190E+02    -0.8236E+02    -0.8280E+02    -0.8319E+02    -0.8356E+02    -0.8390E+02    -0.8420E+02    -0.8449E+02    -0.8475E+02    -0.8499E+02    -0.8521E+02    -0.8542E+02    -0.8561E+02    -0.8578E+02    -0.8594E+02    -0.8609E+02    -0.8622E+02    -0.8635E+02    -0.8646E+02    -0.8656E+02    -0.8665E+02    -0.8674E+02    -0.8681E+02    -0.8686E+02    -0.8690E+02    -0.8693E+02    -0.8693E+02
    -0.8684E+02    -0.8684E+02    -0.8682E+02    -0.8677E+02    -0.8670E+02    -0.8662E+02    -0.8653E+02    -0.8642E+02    -0.8630E+02    -0.8617E+02    -0.8603E+02    -0.8588E+02    -0.8572E+02    -0.8555E+02    -0.8536E+02    -0.8516E+02    -0.8495E+02    -0.8471E+02    -0.8447E+02    -0.8420E+02    -0.8392E+02    -0.8361E+02    -0.8328E+02    -0.8293E+02    -0.8255E+02    -0.8215E+02    -0.8171E+02    -0.8125E+02    -0.8076E+02    -0.8024E+02    -0.7969E+02    -0.7911E+02    -0.7851E+02    -0.7788E+02    -0.7723E+02    -0.7656E+02    -0.7588E+02    -0.7519E+02    -0.7451E+02    -0.7385E+02    -0.7320E+02    -0.7259E+02    -0.7202E+02    -0.7150E+02    -0.7104E+02    -0.7066E+02    -0.7035E+02    -0.7012E+02    -0.6998E+02    -0.6994E+02    -0.6999E+02    -0.7012E+02    -0.7035E+02    -0.7066E+02    -0.7105E+02    -0.7150E+02    -0.7202E+02    -0.7259E+02    -0.7321E+02    -0.7385E+02    -0.7452E+02    -0.7520E+02    -0.7588E+02    -0.7656E+02    -0.7723E+02    -0.7788E+02    -0.7851E+02    -0.7912E+02    -0.7969E+02    -0.8024E+02    -0.8076E+02    -0.8125E+02    -0.8171E+02    -0.8214E+02    -0.8254E+02    -0.8292E+02    -0.8327E+02    -0.8360E+02    -0.8390E+02    -0.8419E+02    -0.8445E+02    -0.8470E+02    -0.8493E+02    -0.8514E+02    -0.8534E+02    -0.8552E+02    -0.8570E+02    -0.8586E+02    -0.8600E+02    -0.8614E+02    -0.8627E+02    -0.8639E+02    -0.8650E+02    -0.8659E+02    -0.8668E+02    -0.8676E+02    -0.8682E+02    -0.8686E+02    -0.8689E+02    -0.8689E+02
    -0.8682E+02    -0.8682E+02    -0.8679E+02    -0.8674E+02    -0.8667E+02    -0.8659E+02    -0.8649E+02    -0.8638E+02    -0.8626E+02    -0.8613E+02    -0.8599E+02    -0.8584E+02    -0.8568E+02    -0.8551E+02    -0.8533E+02    -0.8514E+02    -0.8493E+02    -0.8471E+02    -0.8448E+02    -0.8423E+02    -0.8397E+02    -0.8370E+02    -0.8340E+02    -0.8309E+02    -0.8276E+02    -0.8241E+02    -0.8204E+02    -0.8165E+02    -0.8124E+02    -0.8081E+02    -0.8037E+02    -0.7990E+02    -0.7942E+02    -0.7892E+02    -0.7842E+02    -0.7790E+02    -0.7739E+02    -0.7687E+02    -0.7636E+02    -0.7587E+02    -0.7539E+02    -0.7494E+02    -0.7453E+02    -0.7415E+02    -0.7382E+02    -0.7354E+02    -0.7331E+02    -0.7315E+02    -0.7305E+02    -0.7302E+02    -0.7305E+02    -0.7315E+02    -0.7332E+02    -0.7354E+02    -0.7382E+02    -0.7415E+02    -0.7453E+02    -0.7494E+02    -0.7539E+02    -0.7587E+02    -0.7636E+02    -0.7687E+02    -0.7739E+02    -0.7790E+02    -0.7842E+02    -0.7892E+02    -0.7942E+02    -0.7990E+02    -0.8036E+02    -0.8081E+02    -0.8123E+02    -0.8164E+02    -0.8203E+02    -0.8240E+02    -0.8275E+02    -0.8308E+02    -0.8339E+02    -0.8368E+02    -0.8396E+02    -0.8422E+02    -0.8446E+02    -0.8469E+02    -0.8491E+02    -0.8511E+02    -0.8530E+02    -0.8548E+02    -0.8565E+02    -0.8581E+02    -0.8595E+02    -0.8609E+02    -0.8622E+02    -0.8634E+02    -0.8645E+02    -0.8655E+02    -0.8664E+02    -0.8672E+02    -0.8678E+02    -0.8683E+02    -0.8686E+02    -0.8686E+02
    -0.8680E+02    -0.8680E+02    -0.8677E+02    -0.8672E+02    -0.8665E+02    -0.8657E+02    -0.8647E+02    -0.8636E+02    -0.8624E+02    -0.8611E+02    -0.8597E+02    -0.8583E+02    -0.8567E+02    -0.8550E+02    -0.8533E+02    -0.8514E+02    -0.8495E+02    -0.8475E+02    -0.8453E+02    -0.8430E+02    -0.8406E+02    -0.8381E+02    -0.8355E+02    -0.8327E+02    -0.8298E+02    -0.8267E+02    -0.8236E+02    -0.8202E+02    -0.8168E+02    -0.8132E+02    -0.8095E+02    -0.8058E+02    -0.8019E+02    -0.7979E+02    -0.7939E+02    -0.7899E+02    -0.7859E+02    -0.7819E+02    -0.7781E+02    -0.7743E+02    -0.7707E+02    -0.7674E+02    -0.7643E+02    -0.7615E+02    -0.7590E+02    -0.7570E+02    -0.7554E+02    -0.7542E+02    -0.7535E+02    -0.7532E+02    -0.7534E+02    -0.7542E+02    -0.7554E+02    -0.7570E+02    -0.7590E+02    -0.7615E+02    -0.7643E+02    -0.7674E+02    -0.7707E+02    -0.7743E+02    -0.7780E+02    -0.7819E+02    -0.7859E+02    -0.7899E+02    -0.7939E+02    -0.7979E+02    -0.8018E+02    -0.8057E+02    -0.8095E+02    -0.8131E+02    -0.8167E+02    -0.8201E+02    -0.8234E+02    -0.8266E+02    -0.8296E+02    -0.8325E+02    -0.8353E+02    -0.8379E+02    -0.8404E+02    -0.8428E+02    -0.8450E+02    -0.8472E+02    -0.8492E+02    -0.8511E+02    -0.8529E+02    -0.8547E+02    -0.8563E+02    -0.8578E+02    -0.8593E+02    -0.8607E+02    -0.8620E+02    -0.8632E+02    -0.8643E+02    -0.8653E+02    -0.8662E+02    -0.8670E+02    -0.8677E+02    -0.8681E+02    -0.8684E+02    -0.8684E+02
    -0.8680E+02    -0.8680E+02    -0.8677E+02    -0.8671E+02    -0.8665E+02    -0.8656E+02    -0.8646E+02    -0.8635E+02    -0.8624E+02    -0.8611E+02    -0.8597E+02    -0.8583E+02    -0.8568E+02    -0.8552E+02    -0.8535E+02    -0.8518E+02    -0.8500E+02    -0.8480E+02    -0.8460E+02    -0.8439E+02    -0.8418E+02    -0.8395E+02    -0.8371E+02    -0.8346E+02    -0.8321E+02    -0.8294E+02    -0.8266E+02    -0.8238E+02    -0.8209E+02    -0.8179E+02    -0.8148E+02    -0.8116E+02    -0.8085E+02    -0.8053E+02    -0.8020E+02    -0.7988E+02    -0.7957E+02    -0.7926E+02    -0.7895E+02    -0.7866E+02    -0.7839E+02    -0.7813E+02    -0.7790E+02    -0.7769E+02    -0.7750E+02    -0.7735E+02    -0.7722E+02    -0.7714E+02    -0.7708E+02    -0.7706E+02    -0.7708E+02    -0.7713E+02    -0.7722E+02    -0.7735E+02    -0.7750E+02    -0.7768E+02    -0.7789E+02    -0.7813E+02    -0.7838E+02    -0.7866E+02    -0.7895E+02    -0.7925E+02    -0.7956E+02    -0.7987E+02    -0.8019E+02    -0.8052E+02    -0.8084E+02    -0.8115E+02    -0.8146E+02    -0.8177E+02    -0.8207E+02    -0.8236E+02    -0.8265E+02    -0.8292E+02    -0.8318E+02    -0.8344E+02    -0.8369E+02    -0.8392E+02    -0.8415E+02    -0.8436E+02    -0.8457E+02    -0.8477E+02    -0.8496E+02    -0.8514E+02    -0.8531E+02    -0.8548E+02    -0.8563E+02    -0.8578E+02    -0.8593E+02    -0.8606E+02    -0.8619E+02    -0.8631E+02    -0.8642E+02    -0.8652E+02    -0.8661E+02    -0.8669E+02    -0.8676E+02    -0.8680E+02    -0.8683E+02    -0.8683E+02
    -0.8680E+02    -0.8680E+02    -0.8677E+02    -0.8672E+02    -0.8665E+02    -0.8656E+02    -0.8647E+02    -0.8636E+02    -0.8625E+02    -0.8612E+02    -0.8599E+02    -0.8585E+02    -0.8571E+02    -0.8556E+02    -0.8540E+02    -0.8523E+02    -0.8506E+02    -0.8488E+02    -0.8470E+02    -0.8450E+02    -0.8431E+02    -0.8410E+02    -0.8388E+02    -0.8366E+02    -0.8344E+02    -0.8320E+02    -0.8296E+02    -0.8272E+02    -0.8246E+02    -0.8221E+02    -0.8195E+02    -0.8168E+02    -0.8142E+02    -0.8116E+02    -0.8089E+02    -0.8063E+02    -0.8038E+02    -0.8013E+02    -0.7989E+02    -0.7966E+02    -0.7944E+02    -0.7924E+02    -0.7906E+02    -0.7890E+02    -0.7875E+02    -0.7863E+02    -0.7854E+02    -0.7847E+02    -0.7843E+02    -0.7842E+02    -0.7843E+02    -0.7847E+02    -0.7854E+02    -0.7863E+02    -0.7875E+02    -0.7889E+02    -0.7905E+02    -0.7924E+02    -0.7944E+02    -0.7965E+02    -0.7988E+02    -0.8012E+02    -0.8037E+02    -0.8062E+02    -0.8088E+02    -0.8114E+02    -0.8141E+02    -0.8167E+02    -0.8193E+02    -0.8219E+02    -0.8244E+02    -0.8270E+02    -0.8294E+02    -0.8318E+02    -0.8341E+02    -0.8364E+02    -0.8386E+02    -0.8407E+02    -0.8427E+02    -0.8447E+02    -0.8466E+02    -0.8484E+02    -0.8502E+02    -0.8519E+02    -0.8535E+02    -0.8551E+02    -0.8566E+02    -0.8580E+02    -0.8594E+02    -0.8607E+02    -0.8619E+02    -0.8631E+02    -0.8642E+02    -0.8652E+02    -0.8661E+02    -0.8669E+02    -0.8675E+02    -0.8680E+02    -0.8683E+02    -0.8683E+02
    -0.8680E+02    -0.8680E+02    -0.8678E+02    -0.8673E+02    -0.8666E+02    -0.8658E+02    -0.8648E+02    -0.8638E+02    -0.8627E+02    -0.8615E+02    -0.8602E+02    -0.8589E+02    -0.8575E+02    -0.8561E+02    -0.8546E+02    -0.8530E+02    -0.8514E+02    -0.8498E+02    -0.8481E+02    -0.8463E+02    -0.8445E+02    -0.8426E+02    -0.8407E+02    -0.8387E+02    -0.8367E+02    -0.8346E+02    -0.8325E+02    -0.8303E+02    -0.8282E+02    -0.8260E+02    -0.8237E+02    -0.8215E+02    -0.8193E+02    -0.8171E+02    -0.8149E+02    -0.8127E+02    -0.8106E+02    -0.8086E+02    -0.8067E+02    -0.8048E+02    -0.8031E+02    -0.8015E+02    -0.8000E+02    -0.7987E+02    -0.7976E+02    -0.7967E+02    -0.7959E+02    -0.7954E+02    -0.7951E+02    -0.7950E+02    -0.7951E+02    -0.7954E+02    -0.7959E+02    -0.7966E+02    -0.7976E+02    -0.7987E+02    -0.8000E+02    -0.8014E+02    -0.8030E+02    -0.8047E+02    -0.8066E+02    -0.8085E+02    -0.8105E+02    -0.8126E+02    -0.8148E+02    -0.8169E+02    -0.8191E+02    -0.8213E+02    -0.8236E+02    -0.8258E+02    -0.8279E+02    -0.8301E+02    -0.8322E+02    -0.8343E+02    -0.8364E+02    -0.8384E+02    -0.8403E+02    -0.8423E+02    -0.8441E+02    -0.8459E+02    -0.8477E+02    -0.8494E+02    -0.8510E+02    -0.8526E+02    -0.8541E+02    -0.8556E+02    -0.8570E+02    -0.8584E+02    -0.8597E+02    -0.8609E+02    -0.8621E+02    -0.8633E+02    -0.8643E+02    -0.8653E+02    -0.8662E+02    -0.8670E+02    -0.8676E+02    -0.8681E+02    -0.8683E+02    -0.8683E+02
    -0.8682E+02    -0.8682E+02    -0.8679E+02    -0.8674E+02    -0.8667E+02    -0.8660E+02    -0.8650E+02    -0.8641E+02    -0.8630E+02    -0.8618E+02    -0.8606E+02    -0.8594E+02    -0.8581E+02    -0.8567E+02    -0.8553E+02    -0.8538E+02    -0.8523E+02    -0.8508E+02    -0.8492E+02    -0.8476E+02    -0.8459E+02    -0.8442E+02    -0.8425E+02    -0.8407E+02    -0.8389E+02    -0.8371E+02    -0.8352E+02    -0.8333E+02    -0.8315E+02    -0.8295E+02    -0.8276E+02    -0.8257E+02    -0.8238E+02    -0.8220E+02    -0.8201E+02    -0.8183E+02    -0.8166E+02    -0.8149E+02    -0.8133E+02    -0.8118E+02    -0.8104E+02    -0.8091E+02    -0.8079E+02    -0.8068E+02    -0.8059E+02    -0.8052E+02    -0.8046E+02    -0.8042E+02    -0.8039E+02    -0.8038E+02    -0.8039E+02    -0.8041E+02    -0.8046E+02    -0.8051E+02    -0.8059E+02    -0.8068E+02    -0.8078E+02    -0.8090E+02    -0.8103E+02    -0.8117E+02    -0.8132E+02    -0.8148E+02    -0.8165E+02    -0.8182E+02    -0.8200E+02    -0.8218E+02    -0.8237E+02    -0.8255E+02    -0.8274E+02    -0.8293E+02    -0.8312E+02    -0.8331E+02    -0.8350E+02    -0.8368E+02    -0.8386E+02    -0.8404E+02    -0.8422E+02    -0.8439E+02    -0.8456E+02    -0.8472E+02    -0.8488E+02    -0.8504E+02    -0.8519E+02    -0.8534E+02    -0.8548E+02    -0.8562E+02    -0.8575E+02    -0.8588E+02    -0.8601E+02    -0.8613E+02    -0.8624E+02    -0.8635E+02    -0.8645E+02    -0.8655E+02    -0.8663E+02    -0.8671E+02    -0.8677E+02    -0.8682E+02    -0.8684E+02    -0.8684E+02
    -0.8683E+02    -0.8683E+02    -0.8681E+02    -0.8676E+02    -0.8670E+02    -0.8662E+02    -0.8653E+02    -0.8644E+02    -0.8633E+02    -0.8623E+02    -0.8611E+02    -0.8599E+02    -0.8587E+02    -0.8574E+02    -0.8561E+02    -0.8547E+02    -0.8533E+02    -0.8519E+02    -0.8505E+02    -0.8490E+02    -0.8475E+02    -0.8459E+02    -0.8443E+02    -0.8427E+02    -0.8411E+02    -0.8395E+02    -0.8379E+02    -0.8362E+02    -0.8345E+02    -0.8329E+02    -0.8312E+02    -0.8296E+02    -0.8280E+02    -0.8264E+02    -0.8248E+02    -0.8233E+02    -0.8218E+02    -0.8204E+02    -0.8191E+02    -0.8178E+02    -0.8166E+02    -0.8155E+02    -0.8146E+02    -0.8137E+02    -0.8130E+02    -0.8123E+02    -0.8119E+02    -0.8115E+02    -0.8113E+02    -0.8112E+02    -0.8113E+02    -0.8115E+02    -0.8118E+02    -0.8123E+02    -0.8129E+02    -0.8136E+02    -0.8145E+02    -0.8155E+02    -0.8165E+02    -0.8177E+02    -0.8189E+02    -0.8203E+02    -0.8217E+02    -0.8231E+02    -0.8246E+02    -0.8262E+02    -0.8278E+02    -0.8294E+02    -0.8310E+02    -0.8326E+02    -0.8343E+02    -0.8359E+02    -0.8376E+02    -0.8392E+02    -0.8408E+02    -0.8424E+02    -0.8440E+02    -0.8455E+02    -0.8471E+02    -0.8486E+02    -0.8500E+02    -0.8515E+02    -0.8529E+02    -0.8542E+02    -0.8556E+02    -0.8569E+02    -0.8581E+02    -0.8594E+02    -0.8605E+02    -0.8617E+02    -0.8628E+02    -0.8638E+02    -0.8648E+02    -0.8657E+02    -0.8665E+02    -0.8673E+02    -0.8679E+02    -0.8683E+02    -0.8686E+02    -0.8686E+02
    -0.8685E+02    -0.8685E+02    -0.8683E+02    -0.8678E+02    -0.8672E+02    -0.8665E+02    -0.8656E+02    -0.8647E+02    -0.8638E+02    -0.8627E+02    -0.8616E+02    -0.8605E+02    -0.8594E+02    -0.8582E+02    -0.8569E+02    -0.8557E+02    -0.8544E+02    -0.8531E+02    -0.8517E+02    -0.8504E+02    -0.8490E+02    -0.8476E+02    -0.8462E+02    -0.8447E+02    -0.8433E+02    -0.8418E+02    -0.8404E+02    -0.8389E+02    -0.8374E+02    -0.8360E+02    -0.8345E+02    -0.8331E+02    -0.8317E+02    -0.8303E+02    -0.8290E+02    -0.8277E+02    -0.8264E+02    -0.8252E+02    -0.8241E+02    -0.8230E+02    -0.8221E+02    -0.8212E+02    -0.8203E+02    -0.8196E+02    -0.8190E+02    -0.8185E+02    -0.8181E+02    -0.8178E+02    -0.8176E+02    -0.8175E+02    -0.8176E+02    -0.8178E+02    -0.8180E+02    -0.8184E+02    -0.8189E+02    -0.8196E+02    -0.8203E+02    -0.8211E+02    -0.8220E+02    -0.8229E+02    -0.8240E+02    -0.8251E+02    -0.8263E+02    -0.8275E+02    -0.8288E+02    -0.8301E+02    -0.8315E+02    -0.8329E+02    -0.8343E+02    -0.8357E+02    -0.8372E+02    -0.8386E+02    -0.8401E+02    -0.8415E+02    -0.8429E+02    -0.8444E+02    -0.8458E+02    -0.8472E+02    -0.8486E+02    -0.8499E+02    -0.8513E+02    -0.8526E+02    -0.8539E+02    -0.8552E+02    -0.8564E+02    -0.8576E+02    -0.8588E+02    -0.8600E+02    -0.8611E+02    -0.8622E+02    -0.8632E+02    -0.8642E+02    -0.8651E+02    -0.8660E+02    -0.8668E+02    -0.8675E+02    -0.8681E+02    -0.8685E+02    -0.8687E+02    -0.8687E+02
    -0.8687E+02    -0.8687E+02    -0.8685E+02    -0.8681E+02    -0.8675E+02    -0.8668E+02    -0.8660E+02    -0.8651E+02    -0.8642E+02    -0.8632E+02    -0.8622E+02    -0.8612E+02    -0.8601E+02    -0.8589E+02    -0.8578E+02    -0.8566E+02    -0.8554E+02    -0.8542E+02    -0.8530E+02    -0.8517E+02    -0.8505E+02    -0.8492E+02    -0.8479E+02    -0.8466E+02    -0.8453E+02    -0.8440E+02    -0.8427E+02    -0.8414E+02    -0.8401E+02    -0.8389E+02    -0.8376E+02    -0.8363E+02    -0.8351E+02    -0.8339E+02    -0.8328E+02    -0.8316E+02    -0.8306E+02    -0.8296E+02    -0.8286E+02    -0.8277E+02    -0.8268E+02    -0.8261E+02    -0.8254E+02    -0.8248E+02    -0.8243E+02    -0.8238E+02    -0.8235E+02    -0.8232E+02    -0.8231E+02    -0.8230E+02    -0.8231E+02    -0.8232E+02    -0.8235E+02    -0.8238E+02    -0.8242E+02    -0.8247E+02    -0.8253E+02    -0.8260E+02    -0.8267E+02    -0.8276E+02    -0.8285E+02    -0.8294E+02    -0.8304E+02    -0.8315E+02    -0.8326E+02    -0.8337E+02    -0.8349E+02    -0.8361E+02    -0.8374E+02    -0.8386E+02    -0.8399E+02    -0.8411E+02    -0.8424E+02    -0.8437E+02    -0.8450E+02    -0.8463E+02    -0.8476E+02    -0.8488E+02    -0.8501E+02    -0.8513E+02    -0.8526E+02    -0.8538E+02    -0.8550E+02    -0.8561E+02    -0.8573E+02    -0.8584E+02    -0.8595E+02    -0.8606E+02    -0.8617E+02    -0.8627E+02    -0.8637E+02    -0.8646E+02    -0.8655E+02    -0.8663E+02    -0.8671E+02    -0.8677E+02    -0.8683E+02    -0.8687E+02    -0.8689E+02    -0.8689E+02
    -0.8689E+02    -0.8689E+02    -0.8687E+02    -0.8683E+02    -0.8678E+02    -0.8671E+02    -0.8664E+02    -0.8656E+02    -0.8647E+02    -0.8638E+02    -0.8628E+02    -0.8618E+02    -0.8608E+02    -0.8598E+02    -0.8587E+02    -0.8576E+02    -0.8565E+02    -0.8554E+02    -0.8543E+02    -0.8531E+02    -0.8520E+02    -0.8508E+02    -0.8496E+02    -0.8485E+02    -0.8473E+02    -0.8461E+02    -0.8450E+02    -0.8438E+02    -0.8427E+02    -0.8415E+02    -0.8404E+02    -0.8393E+02    -0.8383E+02    -0.8372E+02    -0.8362E+02    -0.8352E+02    -0.8343E+02    -0.8334E+02    -0.8326E+02    -0.8318E+02    -0.8311E+02    -0.8305E+02    -0.8299E+02    -0.8294E+02    -0.8289E+02    -0.8285E+02    -0.8283E+02    -0.8280E+02    -0.8279E+02    -0.8279E+02    -0.8279E+02    -0.8280E+02    -0.8282E+02    -0.8285E+02    -0.8289E+02    -0.8293E+02    -0.8298E+02    -0.8304E+02    -0.8310E+02    -0.8317E+02    -0.8325E+02    -0.8333E+02    -0.8342E+02    -0.8351E+02    -0.8360E+02    -0.8370E+02    -0.8381E+02    -0.8391E+02    -0.8402E+02    -0.8413E+02    -0.8424E+02    -0.8435E+02    -0.8447E+02    -0.8458E+02    -0.8470E+02    -0.8481E+02    -0.8493E+02    -0.8504E+02    -0.8516E+02    -0.8527E+02    -0.8538E+02    -0.8549E+02    -0.8560E+02    -0.8571E+02    -0.8582E+02    -0.8592E+02    -0.8603E+02    -0.8613E+02    -0.8623E+02    -0.8632E+02    -0.8641E+02    -0.8650E+02    -0.8659E+02    -0.8666E+02    -0.8674E+02    -0.8680E+02    -0.8685E+02    -0.8689E+02    -0.8691E+02    -0.8691E+02
    -0.8692E+02    -0.8692E+02    -0.8690E+02    -0.8686E+02    -0.8681E+02    -0.8675E+02    -0.8668E+02    -0.8660E+02    -0.8652E+02    -0.8643E+02    -0.8634E+02    -0.8625E+02    -0.8615E+02    -0.8606E+02    -0.8596E+02    -0.8586E+02    -0.8576E+02    -0.8565E+02    -0.8555E+02    -0.8545E+02    -0.8534E+02    -0.8524E+02    -0.8513E+02    -0.8503E+02    -0.8492E+02    -0.8482E+02    -0.8471E+02    -0.8461E+02    -0.8451E+02    -0.8441E+02    -0.8431E+02    -0.8421E+02    -0.8412E+02    -0.8403E+02    -0.8394E+02    -0.8385E+02    -0.8377E+02    -0.8370E+02    -0.8362E+02    -0.8356E+02    -0.8349E+02    -0.8344E+02    -0.8339E+02    -0.8334E+02    -0.8330E+02    -0.8327E+02    -0.8325E+02    -0.8323E+02    -0.8322E+02    -0.8322E+02    -0.8322E+02    -0.8323E+02    -0.8324E+02    -0.8327E+02    -0.8330E+02    -0.8334E+02    -0.8338E+02    -0.8343E+02    -0.8348E+02    -0.8354E+02    -0.8361E+02    -0.8368E+02    -0.8376E+02    -0.8384E+02    -0.8392E+02    -0.8401E+02    -0.8410E+02    -0.8419E+02    -0.8428E+02    -0.8438E+02    -0.8448E+02    -0.8458E+02    -0.8468E+02    -0.8478E+02    -0.8489E+02    -0.8499E+02    -0.8509E+02    -0.8520E+02    -0.8530E+02    -0.8541E+02    -0.8551E+02    -0.8561E+02    -0.8571E+02    -0.8581E+02    -0.8591E+02    -0.8601E+02    -0.8610E+02    -0.8620E+02    -0.8629E+02    -0.8638E+02    -0.8646E+02    -0.8655E+02    -0.8663E+02    -0.8670E+02    -0.8677E+02    -0.8683E+02    -0.8688E+02    -0.8691E+02    -0.8693E+02    -0.8693E+02
    -0.8694E+02    -0.8694E+02    -0.8692E+02    -0.8689E+02    -0.8684E+02    -0.8678E+02    -0.8671E+02    -0.8664E+02    -0.8657E+02    -0.8649E+02    -0.8640E+02    -0.8632E+02    -0.8623E+02    -0.8614E+02    -0.8605E+02    -0.8595E+02    -0.8586E+02    -0.8577E+02    -0.8567E+02    -0.8558E+02    -0.8548E+02    -0.8539E+02    -0.8529E+02    -0.8519E+02    -0.8510E+02    -0.8501E+02    -0.8491E+02    -0.8482E+02    -0.8473E+02    -0.8464E+02    -0.8455E+02    -0.8447E+02    -0.8438E+02    -0.8430E+02    -0.8423E+02    -0.8415E+02    -0.8408E+02    -0.8402E+02    -0.8395E+02    -0.8389E+02    -0.8384E+02    -0.8379E+02    -0.8375E+02    -0.8371E+02    -0.8368E+02    -0.8365E+02    -0.8363E+02    -0.8361E+02    -0.8360E+02    -0.8360E+02    -0.8360E+02    -0.8361E+02    -0.8362E+02    -0.8364E+02    -0.8367E+02    -0.8370E+02    -0.8374E+02    -0.8378E+02    -0.8383E+02    -0.8388E+02    -0.8394E+02    -0.8400E+02    -0.8407E+02    -0.8414E+02    -0.8421E+02    -0.8428E+02    -0.8436E+02    -0.8445E+02    -0.8453E+02    -0.8462E+02    -0.8470E+02    -0.8479E+02    -0.8488E+02    -0.8498E+02    -0.8507E+02    -0.8516E+02    -0.8525E+02    -0.8535E+02    -0.8544E+02    -0.8554E+02    -0.8563E+02    -0.8572E+02    -0.8582E+02    -0.8591E+02    -0.8600E+02    -0.8609E+02    -0.8618E+02    -0.8627E+02    -0.8635E+02    -0.8643E+02    -0.8651E+02    -0.8659E+02    -0.8667E+02    -0.8674E+02    -0.8680E+02    -0.8685E+02    -0.8690E+02    -0.8694E+02    -0.8696E+02    -0.8696E+02
    -0.8697E+02    -0.8697E+02    -0.8695E+02    -0.8691E+02    -0.8687E+02    -0.8681E+02    -0.8675E+02    -0.8669E+02    -0.8662E+02    -0.8654E+02    -0.8646E+02    -0.8638E+02    -0.8630E+02    -0.8622E+02    -0.8613E+02    -0.8605E+02    -0.8596E+02    -0.8588E+02    -0.8579E+02    -0.8570E+02    -0.8562E+02    -0.8553E+02    -0.8544E+02    -0.8536E+02    -0.8527E+02    -0.8519E+02    -0.8510E+02    -0.8502E+02    -0.8494E+02    -0.8486E+02    -0.8478E+02    -0.8471E+02    -0.8463E+02    -0.8456E+02    -0.8449E+02    -0.8443E+02    -0.8437E+02    -0.8431E+02    -0.8425E+02    -0.8420E+02    -0.8416E+02    -0.8411E+02    -0.8407E+02    -0.8404E+02    -0.8401E+02    -0.8399E+02    -0.8397E+02    -0.8396E+02    -0.8395E+02    -0.8395E+02    -0.8395E+02    -0.8395E+02    -0.8397E+02    -0.8398E+02    -0.8401E+02    -0.8403E+02    -0.8407E+02    -0.8410E+02    -0.8415E+02    -0.8419E+02    -0.8424E+02    -0.8429E+02    -0.8435E+02    -0.8441E+02    -0.8448E+02    -0.8454E+02    -0.8461E+02    -0.8469E+02    -0.8476E+02    -0.8484E+02    -0.8491E+02    -0.8499E+02    -0.8507E+02    -0.8516E+02    -0.8524E+02    -0.8532E+02    -0.8541E+02    -0.8549E+02    -0.8558E+02    -0.8566E+02    -0.8575E+02    -0.8584E+02    -0.8592E+02    -0.8600E+02    -0.8609E+02    -0.8617E+02    -0.8625E+02    -0.8633E+02    -0.8641E+02    -0.8649E+02    -0.8657E+02    -0.8664E+02    -0.8671E+02    -0.8677E+02    -0.8683E+02    -0.8688E+02    -0.8693E+02    -0.8696E+02    -0.8698E+02    -0.8698E+02
    -0.8699E+02    -0.8699E+02    -0.8697E+02    -0.8694E+02    -0.8690E+02    -0.8685E+02    -0.8679E+02    -0.8673E+02    -0.8666E+02    -0.8659E+02    -0.8652E+02    -0.8645E+02    -0.8637E+02    -0.8630E+02    -0.8622E+02    -0.8614E+02    -0.8606E+02    -0.8598E+02    -0.8590E+02    -0.8583E+02    -0.8575E+02    -0.8567E+02    -0.8559E+02    -0.8551E+02    -0.8543E+02    -0.8536E+02    -0.8528E+02    -0.8521E+02    -0.8514E+02    -0.8507E+02    -0.8500E+02    -0.8493E+02    -0.8486E+02    -0.8480E+02    -0.8474E+02    -0.8468E+02    -0.8463E+02    -0.8458E+02    -0.8453E+02    -0.8448E+02    -0.8444E+02    -0.8441E+02    -0.8437E+02    -0.8434E+02    -0.8432E+02    -0.8430E+02    -0.8428E+02    -0.8427E+02    -0.8426E+02    -0.8426E+02    -0.8426E+02    -0.8427E+02    -0.8428E+02    -0.8429E+02    -0.8431E+02    -0.8434E+02    -0.8437E+02    -0.8440E+02    -0.8443E+02    -0.8447E+02    -0.8452E+02    -0.8456E+02    -0.8461E+02    -0.8467E+02    -0.8472E+02    -0.8478E+02    -0.8484E+02    -0.8491E+02    -0.8497E+02    -0.8504E+02    -0.8511E+02    -0.8518E+02    -0.8526E+02    -0.8533E+02    -0.8540E+02    -0.8548E+02    -0.8556E+02    -0.8563E+02    -0.8571E+02    -0.8579E+02    -0.8587E+02    -0.8594E+02    -0.8602E+02    -0.8610E+02    -0.8618E+02    -0.8625E+02    -0.8633E+02    -0.8640E+02    -0.8648E+02    -0.8655E+02    -0.8662E+02    -0.8668E+02    -0.8675E+02    -0.8681E+02    -0.8686E+02    -0.8691E+02    -0.8695E+02    -0.8698E+02    -0.8700E+02    -0.8700E+02
    -0.8701E+02    -0.8701E+02    -0.8700E+02    -0.8697E+02    -0.8693E+02    -0.8688E+02    -0.8683E+02    -0.8677E+02    -0.8671E+02    -0.8665E+02    -0.8658E+02    -0.8651E+02    -0.8644E+02    -0.8637E+02    -0.8630E+02    -0.8623E+02    -0.8616E+02    -0.8609E+02    -0.8602E+02    -0.8594E+02    -0.8587E+02    -0.8580E+02    -0.8573E+02    -0.8566E+02    -0.8559E+02    -0.8552E+02    -0.8545E+02    -0.8539E+02    -0.8532E+02    -0.8526E+02    -0.8520E+02    -0.8514E+02    -0.8508E+02    -0.8502E+02    -0.8497E+02    -0.8492E+02    -0.8487E+02    -0.8483E+02    -0.8478E+02    -0.8474E+02    -0.8471E+02    -0.8468E+02    -0.8465E+02    -0.8462E+02    -0.8460E+02    -0.8458E+02    -0.8457E+02    -0.8456E+02    -0.8455E+02    -0.8455E+02    -0.8455E+02    -0.8455E+02    -0.8456E+02    -0.8458E+02    -0.8459E+02    -0.8461E+02    -0.8464E+02    -0.8467E+02    -0.8470E+02    -0.8473E+02    -0.8477E+02    -0.8481E+02    -0.8486E+02    -0.8490E+02    -0.8495E+02    -0.8501E+02    -0.8506E+02    -0.8512E+02    -0.8518E+02    -0.8524E+02    -0.8530E+02    -0.8536E+02    -0.8543E+02    -0.8549E+02    -0.8556E+02    -0.8563E+02    -0.8570E+02    -0.8577E+02    -0.8584E+02    -0.8591E+02    -0.8598E+02    -0.8605E+02    -0.8612E+02    -0.8619E+02    -0.8626E+02    -0.8633E+02    -0.8640E+02    -0.8647E+02    -0.8654E+02    -0.8660E+02    -0.8667E+02    -0.8673E+02    -0.8679E+02    -0.8684E+02    -0.8690E+02    -0.8694E+02    -0.8698E+02    -0.8701E+02    -0.8702E+02    -0.8702E+02
    -0.8704E+02    -0.8704E+02    -0.8702E+02    -0.8700E+02    -0.8696E+02    -0.8692E+02    -0.8687E+02    -0.8681E+02    -0.8676E+02    -0.8670E+02    -0.8664E+02    -0.8658E+02    -0.8651E+02    -0.8645E+02    -0.8638E+02    -0.8632E+02    -0.8625E+02    -0.8619E+02    -0.8612E+02    -0.8606E+02    -0.8599E+02    -0.8593E+02    -0.8586E+02    -0.8580E+02    -0.8574E+02    -0.8567E+02    -0.8561E+02    -0.8555E+02    -0.8550E+02    -0.8544E+02    -0.8538E+02    -0.8533E+02    -0.8528E+02    -0.8523E+02    -0.8518E+02    -0.8514E+02    -0.8510E+02    -0.8506E+02    -0.8502E+02    -0.8498E+02    -0.8495E+02    -0.8492E+02    -0.8490E+02    -0.8488E+02    -0.8486E+02    -0.8484E+02    -0.8483E+02    -0.8482E+02    -0.8481E+02    -0.8481E+02    -0.8481E+02    -0.8482E+02    -0.8482E+02    -0.8484E+02    -0.8485E+02    -0.8487E+02    -0.8489E+02    -0.8492E+02    -0.8494E+02    -0.8497E+02    -0.8501E+02    -0.8504E+02    -0.8508E+02    -0.8512E+02    -0.8517E+02    -0.8521E+02    -0.8526E+02    -0.8531E+02    -0.8536E+02    -0.8542E+02    -0.8547E+02    -0.8553E+02    -0.8559E+02    -0.8565E+02    -0.8571E+02    -0.8577E+02    -0.8583E+02    -0.8589E+02    -0.8596E+02    -0.8602E+02    -0.8609E+02    -0.8615E+02    -0.8622E+02    -0.8628E+02    -0.8634E+02    -0.8641E+02    -0.8647E+02    -0.8653E+02    -0.8660E+02    -0.8666E+02    -0.8672E+02    -0.8677E+02    -0.8683E+02    -0.8688E+02    -0.8693E+02    -0.8697E+02    -0.8701E+02    -0.8703E+02    -0.8705E+02    -0.8705E+02
    -0.8706E+02    -0.8706E+02    -0.8705E+02    -0.8702E+02    -0.8699E+02    -0.8695E+02    -0.8690E+02    -0.8686E+02    -0.8680E+02    -0.8675E+02    -0.8669E+02    -0.8664E+02    -0.8658E+02    -0.8652E+02    -0.8646E+02    -0.8640E+02    -0.8634E+02    -0.8628E+02    -0.8622E+02    -0.8616E+02    -0.8611E+02    -0.8605E+02    -0.8599E+02    -0.8593E+02    -0.8588E+02    -0.8582E+02    -0.8577E+02    -0.8571E+02    -0.8566E+02    -0.8561E+02    -0.8556E+02    -0.8551E+02    -0.8547E+02    -0.8542E+02    -0.8538E+02    -0.8534E+02    -0.8531E+02    -0.8527E+02    -0.8524E+02    -0.8521E+02    -0.8518E+02    -0.8515E+02    -0.8513E+02    -0.8511E+02    -0.8509E+02    -0.8508E+02    -0.8507E+02    -0.8506E+02    -0.8506E+02    -0.8505E+02    -0.8505E+02    -0.8506E+02    -0.8507E+02    -0.8508E+02    -0.8509E+02    -0.8510E+02    -0.8512E+02    -0.8515E+02    -0.8517E+02    -0.8520E+02    -0.8523E+02    -0.8526E+02    -0.8529E+02    -0.8533E+02    -0.8537E+02    -0.8541E+02    -0.8545E+02    -0.8550E+02    -0.8554E+02    -0.8559E+02    -0.8564E+02    -0.8569E+02    -0.8574E+02    -0.8580E+02    -0.8585E+02    -0.8590E+02    -0.8596E+02    -0.8602E+02    -0.8607E+02    -0.8613E+02    -0.8619E+02    -0.8625E+02    -0.8631E+02    -0.8637E+02    -0.8642E+02    -0.8648E+02    -0.8654E+02    -0.8660E+02    -0.8666E+02    -0.8671E+02    -0.8677E+02    -0.8682E+02    -0.8687E+02    -0.8692E+02    -0.8696E+02    -0.8700E+02    -0.8703E+02    -0.8705E+02    -0.8707E+02    -0.8707E+02
    -0.8708E+02    -0.8708E+02    -0.8707E+02    -0.8705E+02    -0.8702E+02    -0.8698E+02    -0.8694E+02    -0.8690E+02    -0.8685E+02    -0.8680E+02    -0.8675E+02    -0.8670E+02    -0.8664E+02    -0.8659E+02    -0.8654E+02    -0.8648E+02    -0.8643E+02    -0.8637E+02    -0.8632E+02    -0.8627E+02    -0.8621E+02    -0.8616E+02    -0.8611E+02    -0.8606E+02    -0.8601E+02    -0.8596E+02    -0.8591E+02    -0.8586E+02    -0.8582E+02    -0.8577E+02    -0.8573E+02    -0.8569E+02    -0.8565E+02    -0.8561E+02    -0.8557E+02    -0.8553E+02    -0.8550E+02    -0.8547E+02    -0.8544E+02    -0.8541E+02    -0.8539E+02    -0.8537E+02    -0.8535E+02    -0.8533E+02    -0.8531E+02    -0.8530E+02    -0.8529E+02    -0.8529E+02    -0.8528E+02    -0.8528E+02    -0.8528E+02    -0.8528E+02    -0.8529E+02    -0.8530E+02    -0.8531E+02    -0.8532E+02    -0.8534E+02    -0.8536E+02    -0.8538E+02    -0.8540E+02    -0.8543E+02    -0.8546E+02    -0.8549E+02    -0.8552E+02    -0.8556E+02    -0.8559E+02    -0.8563E+02    -0.8567E+02    -0.8571E+02    -0.8575E+02    -0.8580E+02    -0.8584E+02    -0.8589E+02    -0.8594E+02    -0.8598E+02    -0.8603E+02    -0.8608E+02    -0.8613E+02    -0.8619E+02    -0.8624E+02    -0.8629E+02    -0.8634E+02    -0.8640E+02    -0.8645E+02    -0.8650E+02    -0.8656E+02    -0.8661E+02    -0.8666E+02    -0.8671E+02    -0.8676E+02    -0.8681E+02    -0.8686E+02    -0.8691E+02    -0.8695E+02    -0.8699E+02    -0.8703E+02    -0.8706E+02    -0.8708E+02    -0.8709E+02    -0.8709E+02
    -0.8711E+02    -0.8711E+02    -0.8709E+02    -0.8707E+02    -0.8705E+02    -0.8701E+02    -0.8698E+02    -0.8693E+02    -0.8689E+02    -0.8685E+02    -0.8680E+02    -0.8675E+02    -0.8671E+02    -0.8666E+02    -0.8661E+02    -0.8656E+02    -0.8651E+02    -0.8646E+02    -0.8641E+02    -0.8637E+02    -0.8632E+02    -0.8627E+02    -0.8623E+02    -0.8618E+02    -0.8613E+02    -0.8609E+02    -0.8605E+02    -0.8601E+02    -0.8596E+02    -0.8592E+02    -0.8589E+02    -0.8585E+02    -0.8581E+02    -0.8578E+02    -0.8575E+02    -0.8571E+02    -0.8568E+02    -0.8566E+02    -0.8563E+02    -0.8561E+02    -0.8559E+02    -0.8557E+02    -0.8555E+02    -0.8553E+02    -0.8552E+02    -0.8551E+02    -0.8550E+02    -0.8549E+02    -0.8549E+02    -0.8549E+02    -0.8549E+02    -0.8549E+02    -0.8550E+02    -0.8551E+02    -0.8552E+02    -0.8553E+02    -0.8554E+02    -0.8556E+02    -0.8558E+02    -0.8560E+02    -0.8562E+02    -0.8565E+02    -0.8567E+02    -0.8570E+02    -0.8573E+02    -0.8576E+02    -0.8580E+02    -0.8583E+02    -0.8587E+02    -0.8591E+02    -0.8595E+02    -0.8599E+02    -0.8603E+02    -0.8607E+02    -0.8611E+02    -0.8616E+02    -0.8620E+02    -0.8625E+02    -0.8629E+02    -0.8634E+02    -0.8639E+02    -0.8643E+02    -0.8648E+02    -0.8653E+02    -0.8658E+02    -0.8663E+02    -0.8667E+02    -0.8672E+02    -0.8677E+02    -0.8681E+02    -0.8686E+02    -0.8690E+02    -0.8694E+02    -0.8698E+02    -0.8702E+02    -0.8705E+02    -0.8708E+02    -0.8710E+02    -0.8711E+02    -0.8711E+02
    -0.8713E+02    -0.8713E+02    -0.8712E+02    -0.8710E+02    -0.8707E+02    -0.8704E+02    -0.8701E+02    -0.8697E+02    -0.8693E+02    -0.8689E+02    -0.8685E+02    -0.8681E+02    -0.8677E+02    -0.8672E+02    -0.8668E+02    -0.8664E+02    -0.8659E+02    -0.8655E+02    -0.8651E+02    -0.8646E+02    -0.8642E+02    -0.8638E+02    -0.8634E+02    -0.8630E+02    -0.8626E+02    -0.8622E+02    -0.8618E+02    -0.8614E+02    -0.8610E+02    -0.8607E+02    -0.8603E+02    -0.8600E+02    -0.8597E+02    -0.8594E+02    -0.8591E+02    -0.8588E+02    -0.8586E+02    -0.8583E+02    -0.8581E+02    -0.8579E+02    -0.8577E+02    -0.8575E+02    -0.8574E+02    -0.8572E+02    -0.8571E+02    -0.8570E+02    -0.8570E+02    -0.8569E+02    -0.8569E+02    -0.8569E+02    -0.8569E+02    -0.8569E+02    -0.8569E+02    -0.8570E+02    -0.8571E+02    -0.8572E+02    -0.8573E+02    -0.8575E+02    -0.8576E+02    -0.8578E+02    -0.8580E+02    -0.8582E+02    -0.8585E+02    -0.8587E+02    -0.8590E+02    -0.8593E+02    -0.8596E+02    -0.8599E+02    -0.8602E+02    -0.8605E+02    -0.8609E+02    -0.8612E+02    -0.8616E+02    -0.8620E+02    -0.8623E+02    -0.8627E+02    -0.8631E+02    -0.8635E+02    -0.8640E+02    -0.8644E+02    -0.8648E+02    -0.8652E+02    -0.8656E+02    -0.8661E+02    -0.8665E+02    -0.8669E+02    -0.8674E+02    -0.8678E+02    -0.8682E+02    -0.8686E+02    -0.8690E+02    -0.8694E+02    -0.8698E+02    -0.8702E+02    -0.8705E+02    -0.8708E+02    -0.8710E+02    -0.8712E+02    -0.8713E+02    -0.8713E+02
    -0.8715E+02    -0.8715E+02    -0.8714E+02    -0.8712E+02    -0.8710E+02    -0.8707E+02    -0.8704E+02    -0.8701E+02    -0.8697E+02    -0.8694E+02    -0.8690E+02    -0.8686E+02    -0.8682E+02    -0.8679E+02    -0.8675E+02    -0.8671E+02    -0.8667E+02    -0.8663E+02    -0.8659E+02    -0.8655E+02    -0.8652E+02    -0.8648E+02    -0.8644E+02    -0.8641E+02    -0.8637E+02    -0.8634E+02    -0.8630E+02    -0.8627E+02    -0.8624E+02    -0.8621E+02    -0.8618E+02    -0.8615E+02    -0.8612E+02    -0.8609E+02    -0.8607E+02    -0.8604E+02    -0.8602E+02    -0.8600E+02    -0.8598E+02    -0.8596E+02    -0.8594E+02    -0.8593E+02    -0.8592E+02    -0.8590E+02    -0.8589E+02    -0.8589E+02    -0.8588E+02    -0.8587E+02    -0.8587E+02    -0.8587E+02    -0.8587E+02    -0.8587E+02    -0.8588E+02    -0.8588E+02    -0.8589E+02    -0.8590E+02    -0.8591E+02    -0.8592E+02    -0.8594E+02    -0.8595E+02    -0.8597E+02    -0.8599E+02    -0.8601E+02    -0.8603E+02    -0.8606E+02    -0.8608E+02    -0.8611E+02    -0.8613E+02    -0.8616E+02    -0.8619E+02    -0.8622E+02    -0.8625E+02    -0.8628E+02    -0.8632E+02    -0.8635E+02    -0.8639E+02    -0.8642E+02    -0.8646E+02    -0.8649E+02    -0.8653E+02    -0.8657E+02    -0.8661E+02    -0.8664E+02    -0.8668E+02    -0.8672E+02    -0.8676E+02    -0.8680E+02    -0.8684E+02    -0.8687E+02    -0.8691E+02    -0.8695E+02    -0.8698E+02    -0.8702E+02    -0.8705E+02    -0.8708E+02    -0.8710E+02    -0.8713E+02    -0.8714E+02    -0.8715E+02    -0.8715E+02
    -0.8717E+02    -0.8717E+02    -0.8716E+02    -0.8714E+02    -0.8712E+02    -0.8710E+02    -0.8707E+02    -0.8704E+02    -0.8701E+02    -0.8698E+02    -0.8695E+02    -0.8692E+02    -0.8688E+02    -0.8685E+02    -0.8681E+02    -0.8678E+02    -0.8674E+02    -0.8671E+02    -0.8668E+02    -0.8664E+02    -0.8661E+02    -0.8658E+02    -0.8654E+02    -0.8651E+02    -0.8648E+02    -0.8645E+02    -0.8642E+02    -0.8639E+02    -0.8636E+02    -0.8634E+02    -0.8631E+02    -0.8628E+02    -0.8626E+02    -0.8624E+02    -0.8622E+02    -0.8619E+02    -0.8617E+02    -0.8616E+02    -0.8614E+02    -0.8612E+02    -0.8611E+02    -0.8610E+02    -0.8608E+02    -0.8607E+02    -0.8607E+02    -0.8606E+02    -0.8605E+02    -0.8605E+02    -0.8605E+02    -0.8604E+02    -0.8604E+02    -0.8605E+02    -0.8605E+02    -0.8606E+02    -0.8606E+02    -0.8607E+02    -0.8608E+02    -0.8609E+02    -0.8610E+02    -0.8612E+02    -0.8613E+02    -0.8615E+02    -0.8617E+02    -0.8619E+02    -0.8621E+02    -0.8623E+02    -0.8625E+02    -0.8627E+02    -0.8630E+02    -0.8632E+02    -0.8635E+02    -0.8638E+02    -0.8640E+02    -0.8643E+02    -0.8646E+02    -0.8649E+02    -0.8652E+02    -0.8656E+02    -0.8659E+02    -0.8662E+02    -0.8665E+02    -0.8669E+02    -0.8672E+02    -0.8675E+02    -0.8679E+02    -0.8682E+02    -0.8686E+02    -0.8689E+02    -0.8692E+02    -0.8696E+02    -0.8699E+02    -0.8702E+02    -0.8705E+02    -0.8708E+02    -0.8711E+02    -0.8713E+02    -0.8715E+02    -0.8716E+02    -0.8717E+02    -0.8717E+02
    -0.8719E+02    -0.8719E+02    -0.8718E+02    -0.8717E+02    -0.8715E+02    -0.8713E+02    -0.8710E+02    -0.8708E+02    -0.8705E+02    -0.8702E+02    -0.8699E+02    -0.8697E+02    -0.8694E+02    -0.8691E+02    -0.8688E+02    -0.8685E+02    -0.8682E+02    -0.8679E+02    -0.8676E+02    -0.8673E+02    -0.8670E+02    -0.8667E+02    -0.8664E+02    -0.8661E+02    -0.8659E+02    -0.8656E+02    -0.8653E+02    -0.8651E+02    -0.8648E+02    -0.8646E+02    -0.8644E+02    -0.8642E+02    -0.8640E+02    -0.8638E+02    -0.8636E+02    -0.8634E+02    -0.8632E+02    -0.8631E+02    -0.8629E+02    -0.8628E+02    -0.8626E+02    -0.8625E+02    -0.8624E+02    -0.8623E+02    -0.8623E+02    -0.8622E+02    -0.8622E+02    -0.8621E+02    -0.8621E+02    -0.8621E+02    -0.8621E+02    -0.8621E+02    -0.8621E+02    -0.8622E+02    -0.8622E+02    -0.8623E+02    -0.8624E+02    -0.8625E+02    -0.8626E+02    -0.8627E+02    -0.8628E+02    -0.8630E+02    -0.8631E+02    -0.8633E+02    -0.8635E+02    -0.8637E+02    -0.8639E+02    -0.8641E+02    -0.8643E+02    -0.8645E+02    -0.8647E+02    -0.8650E+02    -0.8652E+02    -0.8655E+02    -0.8657E+02    -0.8660E+02    -0.8662E+02    -0.8665E+02    -0.8668E+02    -0.8671E+02    -0.8674E+02    -0.8677E+02    -0.8679E+02    -0.8682E+02    -0.8685E+02    -0.8688E+02    -0.8691E+02    -0.8694E+02    -0.8697E+02    -0.8700E+02    -0.8703E+02    -0.8706E+02    -0.8708E+02    -0.8711E+02    -0.8713E+02    -0.8715E+02    -0.8717E+02    -0.8718E+02    -0.8719E+02    -0.8719E+02
    -0.8721E+02    -0.8721E+02    -0.8720E+02    -0.8719E+02    -0.8717E+02    -0.8715E+02    -0.8713E+02    -0.8711E+02    -0.8709E+02    -0.8706E+02    -0.8704E+02    -0.8701E+02    -0.8699E+02    -0.8696E+02    -0.8694E+02    -0.8691E+02    -0.8688E+02    -0.8686E+02    -0.8683E+02    -0.8681E+02    -0.8678E+02    -0.8676E+02    -0.8673E+02    -0.8671E+02    -0.8669E+02    -0.8667E+02    -0.8664E+02    -0.8662E+02    -0.8660E+02    -0.8658E+02    -0.8656E+02    -0.8654E+02    -0.8652E+02    -0.8651E+02    -0.8649E+02    -0.8648E+02    -0.8646E+02    -0.8645E+02    -0.8644E+02    -0.8642E+02    -0.8641E+02    -0.8640E+02    -0.8640E+02    -0.8639E+02    -0.8638E+02    -0.8638E+02    -0.8637E+02    -0.8637E+02    -0.8637E+02    -0.8637E+02    -0.8637E+02    -0.8637E+02    -0.8637E+02    -0.8637E+02    -0.8638E+02    -0.8638E+02    -0.8639E+02    -0.8640E+02    -0.8641E+02    -0.8642E+02    -0.8643E+02    -0.8644E+02    -0.8646E+02    -0.8647E+02    -0.8648E+02    -0.8650E+02    -0.8652E+02    -0.8653E+02    -0.8655E+02    -0.8657E+02    -0.8659E+02    -0.8661E+02    -0.8663E+02    -0.8665E+02    -0.8667E+02    -0.8670E+02    -0.8672E+02    -0.8674E+02    -0.8677E+02    -0.8679E+02    -0.8682E+02    -0.8684E+02    -0.8687E+02    -0.8689E+02    -0.8692E+02    -0.8694E+02    -0.8697E+02    -0.8699E+02    -0.8702E+02    -0.8705E+02    -0.8707E+02    -0.8709E+02    -0.8712E+02    -0.8714E+02    -0.8716E+02    -0.8718E+02    -0.8719E+02    -0.8720E+02    -0.8721E+02    -0.8721E+02
    -0.8722E+02    -0.8722E+02    -0.8722E+02    -0.8721E+02    -0.8720E+02    -0.8718E+02    -0.8716E+02    -0.8714E+02    -0.8712E+02    -0.8710E+02    -0.8708E+02    -0.8706E+02    -0.8704E+02    -0.8702E+02    -0.8700E+02    -0.8697E+02    -0.8695E+02    -0.8693E+02    -0.8691E+02    -0.8689E+02    -0.8687E+02    -0.8685E+02    -0.8682E+02    -0.8680E+02    -0.8679E+02    -0.8677E+02    -0.8675E+02    -0.8673E+02    -0.8671E+02    -0.8670E+02    -0.8668E+02    -0.8666E+02    -0.8665E+02    -0.8663E+02    -0.8662E+02    -0.8661E+02    -0.8660E+02    -0.8658E+02    -0.8657E+02    -0.8656E+02    -0.8655E+02    -0.8655E+02    -0.8654E+02    -0.8653E+02    -0.8653E+02    -0.8652E+02    -0.8652E+02    -0.8652E+02    -0.8652E+02    -0.8652E+02    -0.8652E+02    -0.8652E+02    -0.8652E+02    -0.8652E+02    -0.8653E+02    -0.8653E+02    -0.8654E+02    -0.8654E+02    -0.8655E+02    -0.8656E+02    -0.8657E+02    -0.8658E+02    -0.8659E+02    -0.8660E+02    -0.8661E+02    -0.8663E+02    -0.8664E+02    -0.8666E+02    -0.8667E+02    -0.8669E+02    -0.8670E+02    -0.8672E+02    -0.8674E+02    -0.8676E+02    -0.8677E+02    -0.8679E+02    -0.8681E+02    -0.8683E+02    -0.8685E+02    -0.8687E+02    -0.8689E+02    -0.8691E+02    -0.8694E+02    -0.8696E+02    -0.8698E+02    -0.8700E+02    -0.8702E+02    -0.8704E+02    -0.8707E+02    -0.8709E+02    -0.8711E+02    -0.8713E+02    -0.8715E+02    -0.8717E+02    -0.8718E+02    -0.8720E+02    -0.8721E+02    -0.8722E+02    -0.8723E+02    -0.8723E+02
    -0.8724E+02    -0.8724E+02    -0.8724E+02    -0.8723E+02    -0.8722E+02    -0.8721E+02    -0.8719E+02    -0.8718E+02    -0.8716E+02    -0.8714E+02    -0.8712E+02    -0.8711E+02    -0.8709E+02    -0.8707E+02    -0.8705E+02    -0.8703E+02    -0.8702E+02    -0.8700E+02    -0.8698E+02    -0.8696E+02    -0.8695E+02    -0.8693E+02    -0.8691E+02    -0.8689E+02    -0.8688E+02    -0.8686E+02    -0.8685E+02    -0.8683E+02    -0.8682E+02    -0.8680E+02    -0.8679E+02    -0.8678E+02    -0.8677E+02    -0.8675E+02    -0.8674E+02    -0.8673E+02    -0.8672E+02    -0.8671E+02    -0.8670E+02    -0.8670E+02    -0.8669E+02    -0.8668E+02    -0.8668E+02    -0.8667E+02    -0.8667E+02    -0.8666E+02    -0.8666E+02    -0.8666E+02    -0.8666E+02    -0.8666E+02    -0.8666E+02    -0.8666E+02    -0.8666E+02    -0.8666E+02    -0.8667E+02    -0.8667E+02    -0.8667E+02    -0.8668E+02    -0.8669E+02    -0.8669E+02    -0.8670E+02    -0.8671E+02    -0.8672E+02    -0.8673E+02    -0.8674E+02    -0.8675E+02    -0.8676E+02    -0.8677E+02    -0.8678E+02    -0.8680E+02    -0.8681E+02    -0.8682E+02    -0.8684E+02    -0.8685E+02    -0.8687E+02    -0.8688E+02    -0.8690E+02    -0.8692E+02    -0.8693E+02    -0.8695E+02    -0.8697E+02    -0.8699E+02    -0.8700E+02    -0.8702E+02    -0.8704E+02    -0.8706E+02    -0.8707E+02    -0.8709E+02    -0.8711E+02    -0.8713E+02    -0.8715E+02    -0.8716E+02    -0.8718E+02    -0.8719E+02    -0.8721E+02    -0.8722E+02    -0.8723E+02    -0.8724E+02    -0.8724E+02    -0.8724E+02
    -0.8726E+02    -0.8726E+02    -0.8725E+02    -0.8725E+02    -0.8724E+02    -0.8723E+02    -0.8722E+02    -0.8721E+02    -0.8719E+02    -0.8718E+02    -0.8716E+02    -0.8715E+02    -0.8714E+02    -0.8712E+02    -0.8711E+02    -0.8709E+02    -0.8708E+02    -0.8706E+02    -0.8705E+02    -0.8703E+02    -0.8702E+02    -0.8701E+02    -0.8699E+02    -0.8698E+02    -0.8697E+02    -0.8695E+02    -0.8694E+02    -0.8693E+02    -0.8692E+02    -0.8691E+02    -0.8690E+02    -0.8689E+02    -0.8688E+02    -0.8687E+02    -0.8686E+02    -0.8685E+02    -0.8684E+02    -0.8684E+02    -0.8683E+02    -0.8682E+02    -0.8682E+02    -0.8681E+02    -0.8681E+02    -0.8680E+02    -0.8680E+02    -0.8680E+02    -0.8679E+02    -0.8679E+02    -0.8679E+02    -0.8679E+02    -0.8679E+02    -0.8679E+02    -0.8679E+02    -0.8680E+02    -0.8680E+02    -0.8680E+02    -0.8680E+02    -0.8681E+02    -0.8681E+02    -0.8682E+02    -0.8683E+02    -0.8683E+02    -0.8684E+02    -0.8685E+02    -0.8685E+02    -0.8686E+02    -0.8687E+02    -0.8688E+02    -0.8689E+02    -0.8690E+02    -0.8691E+02    -0.8692E+02    -0.8694E+02    -0.8695E+02    -0.8696E+02    -0.8697E+02    -0.8699E+02    -0.8700E+02    -0.8701E+02    -0.8703E+02    -0.8704E+02    -0.8705E+02    -0.8707E+02    -0.8708E+02    -0.8710E+02    -0.8711E+02    -0.8712E+02    -0.8714E+02    -0.8715E+02    -0.8717E+02    -0.8718E+02    -0.8719E+02    -0.8721E+02    -0.8722E+02    -0.8723E+02    -0.8724E+02    -0.8725E+02    -0.8726E+02    -0.8726E+02    -0.8726E+02
    -0.8727E+02    -0.8727E+02    -0.8727E+02    -0.8727E+02    -0.8726E+02    -0.8725E+02    -0.8724E+02    -0.8723E+02    -0.8722E+02    -0.8721E+02    -0.8720E+02    -0.8719E+02    -0.8718E+02    -0.8717E+02    -0.8716E+02    -0.8715E+02    -0.8713E+02    -0.8712E+02    -0.8711E+02    -0.8710E+02    -0.8709E+02    -0.8708E+02    -0.8707E+02    -0.8706E+02    -0.8705E+02    -0.8704E+02    -0.8703E+02    -0.8702E+02    -0.8701E+02    -0.8700E+02    -0.8700E+02    -0.8699E+02    -0.8698E+02    -0.8697E+02    -0.8697E+02    -0.8696E+02    -0.8695E+02    -0.8695E+02    -0.8694E+02    -0.8694E+02    -0.8693E+02    -0.8693E+02    -0.8693E+02    -0.8692E+02    -0.8692E+02    -0.8692E+02    -0.8692E+02    -0.8691E+02    -0.8691E+02    -0.8691E+02    -0.8691E+02    -0.8691E+02    -0.8692E+02    -0.8692E+02    -0.8692E+02    -0.8692E+02    -0.8692E+02    -0.8693E+02    -0.8693E+02    -0.8694E+02    -0.8694E+02    -0.8694E+02    -0.8695E+02    -0.8696E+02    -0.8696E+02    -0.8697E+02    -0.8698E+02    -0.8698E+02    -0.8699E+02    -0.8700E+02    -0.8701E+02    -0.8702E+02    -0.8702E+02    -0.8703E+02    -0.8704E+02    -0.8705E+02    -0.8706E+02    -0.8707E+02    -0.8708E+02    -0.8709E+02    -0.8710E+02    -0.8712E+02    -0.8713E+02    -0.8714E+02    -0.8715E+02    -0.8716E+02    -0.8717E+02    -0.8718E+02    -0.8719E+02    -0.8720E+02    -0.8721E+02    -0.8722E+02    -0.8723E+02    -0.8724E+02    -0.8725E+02    -0.8726E+02    -0.8727E+02    -0.8727E+02    -0.8727E+02    -0.8727E+02
    -0.8729E+02    -0.8729E+02    -0.8728E+02    -0.8728E+02    -0.8728E+02    -0.8727E+02    -0.8726E+02    -0.8726E+02    -0.8725E+02    -0.8724E+02    -0.8723E+02    -0.8722E+02    -0.8722E+02    -0.8721E+02    -0.8720E+02    -0.8719E+02    -0.8718E+02    -0.8717E+02    -0.8717E+02    -0.8716E+02    -0.8715E+02    -0.8714E+02    -0.8713E+02    -0.8713E+02    -0.8712E+02    -0.8711E+02    -0.8710E+02    -0.8710E+02    -0.8709E+02    -0.8708E+02    -0.8708E+02    -0.8707E+02    -0.8707E+02    -0.8706E+02    -0.8706E+02    -0.8705E+02    -0.8705E+02    -0.8704E+02    -0.8704E+02    -0.8704E+02    -0.8703E+02    -0.8703E+02    -0.8703E+02    -0.8702E+02    -0.8702E+02    -0.8702E+02    -0.8702E+02    -0.8702E+02    -0.8702E+02    -0.8702E+02    -0.8702E+02    -0.8702E+02    -0.8702E+02    -0.8702E+02    -0.8702E+02    -0.8702E+02    -0.8703E+02    -0.8703E+02    -0.8703E+02    -0.8703E+02    -0.8704E+02    -0.8704E+02    -0.8705E+02    -0.8705E+02    -0.8705E+02    -0.8706E+02    -0.8706E+02    -0.8707E+02    -0.8708E+02    -0.8708E+02    -0.8709E+02    -0.8709E+02    -0.8710E+02    -0.8711E+02    -0.8711E+02    -0.8712E+02    -0.8713E+02    -0.8714E+02    -0.8714E+02    -0.8715E+02    -0.8716E+02    -0.8717E+02    -0.8718E+02    -0.8718E+02    -0.8719E+02    -0.8720E+02    -0.8721E+02    -0.8722E+02    -0.8723E+02    -0.8723E+02    -0.8724E+02    -0.8725E+02    -0.8726E+02    -0.8726E+02    -0.8727E+02    -0.8728E+02    -0.8728E+02    -0.8728E+02    -0.8729E+02    -0.8729E+02
    -0.8729E+02    -0.8729E+02    -0.8729E+02    -0.8729E+02    -0.8729E+02    -0.8728E+02    -0.8728E+02    -0.8727E+02    -0.8727E+02    -0.8726E+02    -0.8725E+02    -0.8725E+02    -0.8724E+02    -0.8723E+02    -0.8723E+02    -0.8722E+02    -0.8722E+02    -0.8721E+02    -0.8720E+02    -0.8720E+02    -0.8719E+02    -0.8718E+02    -0.8718E+02    -0.8717E+02    -0.8717E+02    -0.8716E+02    -0.8716E+02    -0.8715E+02    -0.8714E+02    -0.8714E+02    -0.8713E+02    -0.8713E+02    -0.8713E+02    -0.8712E+02    -0.8712E+02    -0.8711E+02    -0.8711E+02    -0.8711E+02    -0.8710E+02    -0.8710E+02    -0.8710E+02    -0.8710E+02    -0.8709E+02    -0.8709E+02    -0.8709E+02    -0.8709E+02    -0.8709E+02    -0.8709E+02    -0.8709E+02    -0.8709E+02    -0.8709E+02    -0.8709E+02    -0.8709E+02    -0.8709E+02    -0.8709E+02    -0.8709E+02    -0.8709E+02    -0.8710E+02    -0.8710E+02    -0.8710E+02    -0.8710E+02    -0.8711E+02    -0.8711E+02    -0.8711E+02    -0.8712E+02    -0.8712E+02    -0.8712E+02    -0.8713E+02    -0.8713E+02    -0.8714E+02    -0.8714E+02    -0.8715E+02    -0.8715E+02    -0.8716E+02    -0.8716E+02    -0.8717E+02    -0.8717E+02    -0.8718E+02    -0.8719E+02    -0.8719E+02    -0.8720E+02    -0.8720E+02    -0.8721E+02    -0.8722E+02    -0.8722E+02    -0.8723E+02    -0.8724E+02    -0.8724E+02    -0.8725E+02    -0.8725E+02    -0.8726E+02    -0.8727E+02    -0.8727E+02    -0.8728E+02    -0.8728E+02    -0.8729E+02    -0.8729E+02    -0.8729E+02    -0.8729E+02    -0.8729E+02
    -0.8729E+02    -0.8729E+02    -0.8729E+02    -0.8729E+02    -0.8729E+02    -0.8728E+02    -0.8728E+02    -0.8727E+02    -0.8727E+02    -0.8726E+02    -0.8725E+02    -0.8725E+02    -0.8724E+02    -0.8723E+02    -0.8723E+02    -0.8722E+02    -0.8722E+02    -0.8721E+02    -0.8720E+02    -0.8720E+02    -0.8719E+02    -0.8718E+02    -0.8718E+02    -0.8717E+02    -0.8717E+02    -0.8716E+02    -0.8716E+02    -0.8715E+02    -0.8714E+02    -0.8714E+02    -0.8713E+02    -0.8713E+02    -0.8713E+02    -0.8712E+02    -0.8712E+02    -0.8711E+02    -0.8711E+02    -0.8711E+02    -0.8710E+02    -0.8710E+02    -0.8710E+02    -0.8710E+02    -0.8709E+02    -0.8709E+02    -0.8709E+02    -0.8709E+02    -0.8709E+02    -0.8709E+02    -0.8709E+02    -0.8709E+02    -0.8709E+02    -0.8709E+02    -0.8709E+02    -0.8709E+02    -0.8709E+02    -0.8709E+02    -0.8709E+02    -0.8710E+02    -0.8710E+02    -0.8710E+02    -0.8710E+02    -0.8711E+02    -0.8711E+02    -0.8711E+02    -0.8712E+02    -0.8712E+02    -0.8712E+02    -0.8713E+02    -0.8713E+02    -0.8714E+02    -0.8714E+02    -0.8715E+02    -0.8715E+02    -0.8716E+02    -0.8716E+02    -0.8717E+02    -0.8717E+02    -0.8718E+02    -0.8719E+02    -0.8719E+02    -0.8720E+02    -0.8720E+02    -0.8721E+02    -0.8722E+02    -0.8722E+02    -0.8723E+02    -0.8724E+02    -0.8724E+02    -0.8725E+02    -0.8725E+02    -0.8726E+02    -0.8727E+02    -0.8727E+02    -0.8728E+02    -0.8728E+02    -0.8729E+02    -0.8729E+02    -0.8729E+02    -0.8729E+02    -0.8729E+02
