# Supplementary material for: Electrical Pacing of Cardiac Tissue Including Potassium Inward Rectification
Source: PLoS One. 2015 Jun 9;10(6):e0127837. doi: 10.1371/journal.pone.0127837 (PMC4461281; doi:10.1371/journal.pone.0127837)
Supplement: S1 Data — (ZIP) [file pone.0127837.s001.zip › All-Data/Fig4-Data/BDT281/Vm146.txt]

    -0.8733E+02    -0.8729E+02    -0.8729E+02    -0.8729E+02    -0.8728E+02    -0.8728E+02    -0.8727E+02    -0.8727E+02    -0.8726E+02    -0.8726E+02    -0.8725E+02    -0.8724E+02    -0.8723E+02    -0.8723E+02    -0.8722E+02    -0.8721E+02    -0.8721E+02    -0.8720E+02    -0.8719E+02    -0.8719E+02    -0.8718E+02    -0.8717E+02    -0.8717E+02    -0.8716E+02    -0.8715E+02    -0.8715E+02    -0.8714E+02    -0.8714E+02    -0.8713E+02    -0.8713E+02    -0.8712E+02    -0.8712E+02    -0.8711E+02    -0.8711E+02    -0.8710E+02    -0.8710E+02    -0.8709E+02    -0.8709E+02    -0.8709E+02    -0.8708E+02    -0.8708E+02    -0.8708E+02    -0.8708E+02    -0.8708E+02    -0.8707E+02    -0.8707E+02    -0.8707E+02    -0.8707E+02    -0.8707E+02    -0.8707E+02    -0.8707E+02    -0.8707E+02    -0.8707E+02    -0.8707E+02    -0.8707E+02    -0.8707E+02    -0.8708E+02    -0.8708E+02    -0.8708E+02    -0.8708E+02    -0.8709E+02    -0.8709E+02    -0.8709E+02    -0.8710E+02    -0.8710E+02    -0.8710E+02    -0.8711E+02    -0.8711E+02    -0.8712E+02    -0.8712E+02    -0.8713E+02    -0.8713E+02    -0.8714E+02    -0.8715E+02    -0.8715E+02    -0.8716E+02    -0.8716E+02    -0.8717E+02    -0.8718E+02    -0.8718E+02    -0.8719E+02    -0.8720E+02    -0.8720E+02    -0.8721E+02    -0.8722E+02    -0.8722E+02    -0.8723E+02    -0.8724E+02    -0.8724E+02    -0.8725E+02    -0.8726E+02    -0.8726E+02    -0.8727E+02    -0.8727E+02    -0.8728E+02    -0.8728E+02    -0.8729E+02    -0.8729E+02    -0.8729E+02    -0.8729E+02
    -0.8729E+02    -0.8729E+02    -0.8729E+02    -0.8729E+02    -0.8728E+02    -0.8728E+02    -0.8727E+02    -0.8727E+02    -0.8726E+02    -0.8726E+02    -0.8725E+02    -0.8724E+02    -0.8723E+02    -0.8723E+02    -0.8722E+02    -0.8721E+02    -0.8721E+02    -0.8720E+02    -0.8719E+02    -0.8719E+02    -0.8718E+02    -0.8717E+02    -0.8717E+02    -0.8716E+02    -0.8715E+02    -0.8715E+02    -0.8714E+02    -0.8714E+02    -0.8713E+02    -0.8713E+02    -0.8712E+02    -0.8712E+02    -0.8711E+02    -0.8711E+02    -0.8710E+02    -0.8710E+02    -0.8709E+02    -0.8709E+02    -0.8709E+02    -0.8708E+02    -0.8708E+02    -0.8708E+02    -0.8708E+02    -0.8708E+02    -0.8707E+02    -0.8707E+02    -0.8707E+02    -0.8707E+02    -0.8707E+02    -0.8707E+02    -0.8707E+02    -0.8707E+02    -0.8707E+02    -0.8707E+02    -0.8707E+02    -0.8707E+02    -0.8708E+02    -0.8708E+02    -0.8708E+02    -0.8708E+02    -0.8709E+02    -0.8709E+02    -0.8709E+02    -0.8710E+02    -0.8710E+02    -0.8710E+02    -0.8711E+02    -0.8711E+02    -0.8712E+02    -0.8712E+02    -0.8713E+02    -0.8713E+02    -0.8714E+02    -0.8715E+02    -0.8715E+02    -0.8716E+02    -0.8716E+02    -0.8717E+02    -0.8718E+02    -0.8718E+02    -0.8719E+02    -0.8720E+02    -0.8720E+02    -0.8721E+02    -0.8722E+02    -0.8722E+02    -0.8723E+02    -0.8724E+02    -0.8724E+02    -0.8725E+02    -0.8726E+02    -0.8726E+02    -0.8727E+02    -0.8727E+02    -0.8728E+02    -0.8728E+02    -0.8729E+02    -0.8729E+02    -0.8729E+02    -0.8729E+02
    -0.8728E+02    -0.8728E+02    -0.8728E+02    -0.8728E+02    -0.8727E+02    -0.8727E+02    -0.8726E+02    -0.8725E+02    -0.8724E+02    -0.8723E+02    -0.8723E+02    -0.8722E+02    -0.8721E+02    -0.8720E+02    -0.8719E+02    -0.8718E+02    -0.8717E+02    -0.8716E+02    -0.8715E+02    -0.8715E+02    -0.8714E+02    -0.8713E+02    -0.8712E+02    -0.8711E+02    -0.8710E+02    -0.8710E+02    -0.8709E+02    -0.8708E+02    -0.8707E+02    -0.8707E+02    -0.8706E+02    -0.8705E+02    -0.8705E+02    -0.8704E+02    -0.8704E+02    -0.8703E+02    -0.8703E+02    -0.8702E+02    -0.8702E+02    -0.8701E+02    -0.8701E+02    -0.8701E+02    -0.8700E+02    -0.8700E+02    -0.8700E+02    -0.8700E+02    -0.8700E+02    -0.8700E+02    -0.8699E+02    -0.8699E+02    -0.8699E+02    -0.8700E+02    -0.8700E+02    -0.8700E+02    -0.8700E+02    -0.8700E+02    -0.8700E+02    -0.8701E+02    -0.8701E+02    -0.8701E+02    -0.8702E+02    -0.8702E+02    -0.8702E+02    -0.8703E+02    -0.8703E+02    -0.8704E+02    -0.8705E+02    -0.8705E+02    -0.8706E+02    -0.8706E+02    -0.8707E+02    -0.8708E+02    -0.8708E+02    -0.8709E+02    -0.8710E+02    -0.8711E+02    -0.8712E+02    -0.8712E+02    -0.8713E+02    -0.8714E+02    -0.8715E+02    -0.8716E+02    -0.8717E+02    -0.8717E+02    -0.8718E+02    -0.8719E+02    -0.8720E+02    -0.8721E+02    -0.8722E+02    -0.8723E+02    -0.8724E+02    -0.8724E+02    -0.8725E+02    -0.8726E+02    -0.8727E+02    -0.8727E+02    -0.8728E+02    -0.8728E+02    -0.8728E+02    -0.8728E+02
    -0.8727E+02    -0.8727E+02    -0.8727E+02    -0.8726E+02    -0.8725E+02    -0.8725E+02    -0.8724E+02    -0.8723E+02    -0.8722E+02    -0.8720E+02    -0.8719E+02    -0.8718E+02    -0.8717E+02    -0.8716E+02    -0.8714E+02    -0.8713E+02    -0.8712E+02    -0.8711E+02    -0.8710E+02    -0.8709E+02    -0.8707E+02    -0.8706E+02    -0.8705E+02    -0.8704E+02    -0.8703E+02    -0.8702E+02    -0.8701E+02    -0.8700E+02    -0.8699E+02    -0.8698E+02    -0.8697E+02    -0.8696E+02    -0.8695E+02    -0.8695E+02    -0.8694E+02    -0.8693E+02    -0.8693E+02    -0.8692E+02    -0.8691E+02    -0.8691E+02    -0.8690E+02    -0.8690E+02    -0.8690E+02    -0.8689E+02    -0.8689E+02    -0.8689E+02    -0.8689E+02    -0.8688E+02    -0.8688E+02    -0.8688E+02    -0.8688E+02    -0.8688E+02    -0.8688E+02    -0.8689E+02    -0.8689E+02    -0.8689E+02    -0.8689E+02    -0.8690E+02    -0.8690E+02    -0.8691E+02    -0.8691E+02    -0.8692E+02    -0.8692E+02    -0.8693E+02    -0.8694E+02    -0.8694E+02    -0.8695E+02    -0.8696E+02    -0.8697E+02    -0.8698E+02    -0.8698E+02    -0.8699E+02    -0.8700E+02    -0.8701E+02    -0.8702E+02    -0.8703E+02    -0.8704E+02    -0.8706E+02    -0.8707E+02    -0.8708E+02    -0.8709E+02    -0.8710E+02    -0.8711E+02    -0.8712E+02    -0.8714E+02    -0.8715E+02    -0.8716E+02    -0.8717E+02    -0.8718E+02    -0.8720E+02    -0.8721E+02    -0.8722E+02    -0.8723E+02    -0.8724E+02    -0.8725E+02    -0.8726E+02    -0.8726E+02    -0.8727E+02    -0.8727E+02    -0.8727E+02
    -0.8725E+02    -0.8725E+02    -0.8725E+02    -0.8724E+02    -0.8723E+02    -0.8722E+02    -0.8721E+02    -0.8720E+02    -0.8718E+02    -0.8717E+02    -0.8715E+02    -0.8714E+02    -0.8712E+02    -0.8711E+02    -0.8709E+02    -0.8708E+02    -0.8706E+02    -0.8704E+02    -0.8703E+02    -0.8701E+02    -0.8700E+02    -0.8698E+02    -0.8697E+02    -0.8696E+02    -0.8694E+02    -0.8693E+02    -0.8692E+02    -0.8690E+02    -0.8689E+02    -0.8688E+02    -0.8687E+02    -0.8686E+02    -0.8684E+02    -0.8683E+02    -0.8683E+02    -0.8682E+02    -0.8681E+02    -0.8680E+02    -0.8679E+02    -0.8679E+02    -0.8678E+02    -0.8677E+02    -0.8677E+02    -0.8676E+02    -0.8676E+02    -0.8676E+02    -0.8675E+02    -0.8675E+02    -0.8675E+02    -0.8675E+02    -0.8675E+02    -0.8675E+02    -0.8675E+02    -0.8676E+02    -0.8676E+02    -0.8676E+02    -0.8677E+02    -0.8677E+02    -0.8678E+02    -0.8678E+02    -0.8679E+02    -0.8680E+02    -0.8680E+02    -0.8681E+02    -0.8682E+02    -0.8683E+02    -0.8684E+02    -0.8685E+02    -0.8686E+02    -0.8687E+02    -0.8688E+02    -0.8690E+02    -0.8691E+02    -0.8692E+02    -0.8693E+02    -0.8695E+02    -0.8696E+02    -0.8698E+02    -0.8699E+02    -0.8700E+02    -0.8702E+02    -0.8703E+02    -0.8705E+02    -0.8706E+02    -0.8708E+02    -0.8710E+02    -0.8711E+02    -0.8713E+02    -0.8714E+02    -0.8716E+02    -0.8717E+02    -0.8719E+02    -0.8720E+02    -0.8721E+02    -0.8722E+02    -0.8724E+02    -0.8724E+02    -0.8725E+02    -0.8726E+02    -0.8726E+02
    -0.8724E+02    -0.8724E+02    -0.8723E+02    -0.8722E+02    -0.8721E+02    -0.8720E+02    -0.8718E+02    -0.8717E+02    -0.8715E+02    -0.8713E+02    -0.8711E+02    -0.8709E+02    -0.8707E+02    -0.8705E+02    -0.8703E+02    -0.8701E+02    -0.8699E+02    -0.8698E+02    -0.8696E+02    -0.8694E+02    -0.8692E+02    -0.8690E+02    -0.8688E+02    -0.8686E+02    -0.8685E+02    -0.8683E+02    -0.8681E+02    -0.8680E+02    -0.8678E+02    -0.8677E+02    -0.8675E+02    -0.8674E+02    -0.8673E+02    -0.8671E+02    -0.8670E+02    -0.8669E+02    -0.8668E+02    -0.8667E+02    -0.8666E+02    -0.8665E+02    -0.8664E+02    -0.8664E+02    -0.8663E+02    -0.8662E+02    -0.8662E+02    -0.8661E+02    -0.8661E+02    -0.8661E+02    -0.8661E+02    -0.8661E+02    -0.8661E+02    -0.8661E+02    -0.8661E+02    -0.8661E+02    -0.8662E+02    -0.8662E+02    -0.8663E+02    -0.8663E+02    -0.8664E+02    -0.8665E+02    -0.8665E+02    -0.8666E+02    -0.8667E+02    -0.8668E+02    -0.8669E+02    -0.8671E+02    -0.8672E+02    -0.8673E+02    -0.8675E+02    -0.8676E+02    -0.8677E+02    -0.8679E+02    -0.8680E+02    -0.8682E+02    -0.8684E+02    -0.8685E+02    -0.8687E+02    -0.8689E+02    -0.8691E+02    -0.8693E+02    -0.8694E+02    -0.8696E+02    -0.8698E+02    -0.8700E+02    -0.8702E+02    -0.8704E+02    -0.8706E+02    -0.8708E+02    -0.8710E+02    -0.8712E+02    -0.8713E+02    -0.8715E+02    -0.8717E+02    -0.8719E+02    -0.8720E+02    -0.8721E+02    -0.8722E+02    -0.8723E+02    -0.8724E+02    -0.8724E+02
    -0.8722E+02    -0.8722E+02    -0.8721E+02    -0.8720E+02    -0.8719E+02    -0.8717E+02    -0.8715E+02    -0.8713E+02    -0.8711E+02    -0.8709E+02    -0.8707E+02    -0.8704E+02    -0.8702E+02    -0.8700E+02    -0.8697E+02    -0.8695E+02    -0.8693E+02    -0.8690E+02    -0.8688E+02    -0.8686E+02    -0.8683E+02    -0.8681E+02    -0.8679E+02    -0.8677E+02    -0.8675E+02    -0.8673E+02    -0.8671E+02    -0.8669E+02    -0.8667E+02    -0.8665E+02    -0.8663E+02    -0.8662E+02    -0.8660E+02    -0.8658E+02    -0.8657E+02    -0.8655E+02    -0.8654E+02    -0.8653E+02    -0.8652E+02    -0.8651E+02    -0.8650E+02    -0.8649E+02    -0.8648E+02    -0.8647E+02    -0.8647E+02    -0.8646E+02    -0.8646E+02    -0.8646E+02    -0.8646E+02    -0.8645E+02    -0.8645E+02    -0.8646E+02    -0.8646E+02    -0.8646E+02    -0.8647E+02    -0.8647E+02    -0.8648E+02    -0.8649E+02    -0.8649E+02    -0.8650E+02    -0.8651E+02    -0.8652E+02    -0.8654E+02    -0.8655E+02    -0.8656E+02    -0.8658E+02    -0.8659E+02    -0.8661E+02    -0.8662E+02    -0.8664E+02    -0.8666E+02    -0.8668E+02    -0.8670E+02    -0.8672E+02    -0.8674E+02    -0.8676E+02    -0.8678E+02    -0.8680E+02    -0.8682E+02    -0.8684E+02    -0.8686E+02    -0.8689E+02    -0.8691E+02    -0.8693E+02    -0.8696E+02    -0.8698E+02    -0.8700E+02    -0.8703E+02    -0.8705E+02    -0.8707E+02    -0.8709E+02    -0.8712E+02    -0.8714E+02    -0.8716E+02    -0.8717E+02    -0.8719E+02    -0.8720E+02    -0.8721E+02    -0.8722E+02    -0.8722E+02
    -0.8720E+02    -0.8720E+02    -0.8719E+02    -0.8718E+02    -0.8716E+02    -0.8714E+02    -0.8712E+02    -0.8710E+02    -0.8707E+02    -0.8705E+02    -0.8702E+02    -0.8699E+02    -0.8697E+02    -0.8694E+02    -0.8691E+02    -0.8688E+02    -0.8685E+02    -0.8683E+02    -0.8680E+02    -0.8677E+02    -0.8675E+02    -0.8672E+02    -0.8669E+02    -0.8667E+02    -0.8664E+02    -0.8662E+02    -0.8659E+02    -0.8657E+02    -0.8655E+02    -0.8653E+02    -0.8651E+02    -0.8649E+02    -0.8647E+02    -0.8645E+02    -0.8643E+02    -0.8641E+02    -0.8640E+02    -0.8638E+02    -0.8637E+02    -0.8636E+02    -0.8634E+02    -0.8633E+02    -0.8633E+02    -0.8632E+02    -0.8631E+02    -0.8630E+02    -0.8630E+02    -0.8630E+02    -0.8629E+02    -0.8629E+02    -0.8629E+02    -0.8630E+02    -0.8630E+02    -0.8630E+02    -0.8631E+02    -0.8631E+02    -0.8632E+02    -0.8633E+02    -0.8634E+02    -0.8635E+02    -0.8636E+02    -0.8638E+02    -0.8639E+02    -0.8641E+02    -0.8642E+02    -0.8644E+02    -0.8646E+02    -0.8648E+02    -0.8650E+02    -0.8652E+02    -0.8654E+02    -0.8656E+02    -0.8658E+02    -0.8661E+02    -0.8663E+02    -0.8665E+02    -0.8668E+02    -0.8670E+02    -0.8673E+02    -0.8676E+02    -0.8678E+02    -0.8681E+02    -0.8684E+02    -0.8686E+02    -0.8689E+02    -0.8692E+02    -0.8695E+02    -0.8697E+02    -0.8700E+02    -0.8703E+02    -0.8705E+02    -0.8708E+02    -0.8710E+02    -0.8713E+02    -0.8715E+02    -0.8717E+02    -0.8718E+02    -0.8719E+02    -0.8720E+02    -0.8720E+02
    -0.8718E+02    -0.8718E+02    -0.8717E+02    -0.8716E+02    -0.8714E+02    -0.8711E+02    -0.8709E+02    -0.8706E+02    -0.8703E+02    -0.8700E+02    -0.8697E+02    -0.8694E+02    -0.8691E+02    -0.8688E+02    -0.8685E+02    -0.8681E+02    -0.8678E+02    -0.8675E+02    -0.8672E+02    -0.8669E+02    -0.8665E+02    -0.8662E+02    -0.8659E+02    -0.8656E+02    -0.8653E+02    -0.8651E+02    -0.8648E+02    -0.8645E+02    -0.8642E+02    -0.8640E+02    -0.8637E+02    -0.8635E+02    -0.8633E+02    -0.8631E+02    -0.8628E+02    -0.8627E+02    -0.8625E+02    -0.8623E+02    -0.8621E+02    -0.8620E+02    -0.8618E+02    -0.8617E+02    -0.8616E+02    -0.8615E+02    -0.8614E+02    -0.8614E+02    -0.8613E+02    -0.8613E+02    -0.8613E+02    -0.8612E+02    -0.8612E+02    -0.8613E+02    -0.8613E+02    -0.8613E+02    -0.8614E+02    -0.8615E+02    -0.8616E+02    -0.8617E+02    -0.8618E+02    -0.8619E+02    -0.8621E+02    -0.8622E+02    -0.8624E+02    -0.8626E+02    -0.8628E+02    -0.8630E+02    -0.8632E+02    -0.8634E+02    -0.8636E+02    -0.8639E+02    -0.8641E+02    -0.8644E+02    -0.8646E+02    -0.8649E+02    -0.8652E+02    -0.8655E+02    -0.8658E+02    -0.8661E+02    -0.8664E+02    -0.8667E+02    -0.8670E+02    -0.8673E+02    -0.8676E+02    -0.8679E+02    -0.8682E+02    -0.8685E+02    -0.8689E+02    -0.8692E+02    -0.8695E+02    -0.8698E+02    -0.8701E+02    -0.8704E+02    -0.8707E+02    -0.8709E+02    -0.8712E+02    -0.8714E+02    -0.8716E+02    -0.8717E+02    -0.8718E+02    -0.8718E+02
    -0.8716E+02    -0.8716E+02    -0.8715E+02    -0.8713E+02    -0.8711E+02    -0.8709E+02    -0.8706E+02    -0.8703E+02    -0.8699E+02    -0.8696E+02    -0.8692E+02    -0.8689E+02    -0.8685E+02    -0.8681E+02    -0.8678E+02    -0.8674E+02    -0.8670E+02    -0.8667E+02    -0.8663E+02    -0.8659E+02    -0.8656E+02    -0.8652E+02    -0.8649E+02    -0.8645E+02    -0.8642E+02    -0.8639E+02    -0.8636E+02    -0.8632E+02    -0.8629E+02    -0.8626E+02    -0.8624E+02    -0.8621E+02    -0.8618E+02    -0.8616E+02    -0.8613E+02    -0.8611E+02    -0.8609E+02    -0.8607E+02    -0.8605E+02    -0.8603E+02    -0.8602E+02    -0.8600E+02    -0.8599E+02    -0.8598E+02    -0.8597E+02    -0.8596E+02    -0.8595E+02    -0.8595E+02    -0.8595E+02    -0.8595E+02    -0.8595E+02    -0.8595E+02    -0.8595E+02    -0.8596E+02    -0.8597E+02    -0.8597E+02    -0.8598E+02    -0.8600E+02    -0.8601E+02    -0.8603E+02    -0.8604E+02    -0.8606E+02    -0.8608E+02    -0.8610E+02    -0.8612E+02    -0.8615E+02    -0.8617E+02    -0.8620E+02    -0.8622E+02    -0.8625E+02    -0.8628E+02    -0.8631E+02    -0.8634E+02    -0.8637E+02    -0.8640E+02    -0.8644E+02    -0.8647E+02    -0.8650E+02    -0.8654E+02    -0.8657E+02    -0.8661E+02    -0.8664E+02    -0.8668E+02    -0.8672E+02    -0.8675E+02    -0.8679E+02    -0.8683E+02    -0.8686E+02    -0.8690E+02    -0.8693E+02    -0.8697E+02    -0.8700E+02    -0.8703E+02    -0.8706E+02    -0.8709E+02    -0.8712E+02    -0.8714E+02    -0.8715E+02    -0.8716E+02    -0.8716E+02
    -0.8714E+02    -0.8714E+02    -0.8713E+02    -0.8711E+02    -0.8708E+02    -0.8706E+02    -0.8702E+02    -0.8699E+02    -0.8695E+02    -0.8691E+02    -0.8687E+02    -0.8683E+02    -0.8679E+02    -0.8675E+02    -0.8671E+02    -0.8667E+02    -0.8662E+02    -0.8658E+02    -0.8654E+02    -0.8650E+02    -0.8646E+02    -0.8642E+02    -0.8638E+02    -0.8634E+02    -0.8630E+02    -0.8627E+02    -0.8623E+02    -0.8619E+02    -0.8616E+02    -0.8612E+02    -0.8609E+02    -0.8606E+02    -0.8603E+02    -0.8600E+02    -0.8597E+02    -0.8595E+02    -0.8592E+02    -0.8590E+02    -0.8588E+02    -0.8586E+02    -0.8584E+02    -0.8582E+02    -0.8581E+02    -0.8579E+02    -0.8578E+02    -0.8577E+02    -0.8577E+02    -0.8576E+02    -0.8576E+02    -0.8576E+02    -0.8576E+02    -0.8576E+02    -0.8576E+02    -0.8577E+02    -0.8578E+02    -0.8579E+02    -0.8580E+02    -0.8582E+02    -0.8583E+02    -0.8585E+02    -0.8587E+02    -0.8589E+02    -0.8591E+02    -0.8594E+02    -0.8596E+02    -0.8599E+02    -0.8602E+02    -0.8605E+02    -0.8608E+02    -0.8611E+02    -0.8614E+02    -0.8618E+02    -0.8621E+02    -0.8625E+02    -0.8628E+02    -0.8632E+02    -0.8636E+02    -0.8640E+02    -0.8644E+02    -0.8648E+02    -0.8652E+02    -0.8656E+02    -0.8660E+02    -0.8664E+02    -0.8668E+02    -0.8672E+02    -0.8676E+02    -0.8680E+02    -0.8684E+02    -0.8688E+02    -0.8692E+02    -0.8696E+02    -0.8700E+02    -0.8703E+02    -0.8706E+02    -0.8709E+02    -0.8711E+02    -0.8713E+02    -0.8714E+02    -0.8714E+02
    -0.8711E+02    -0.8711E+02    -0.8710E+02    -0.8708E+02    -0.8706E+02    -0.8702E+02    -0.8699E+02    -0.8695E+02    -0.8691E+02    -0.8687E+02    -0.8682E+02    -0.8678E+02    -0.8673E+02    -0.8668E+02    -0.8664E+02    -0.8659E+02    -0.8654E+02    -0.8650E+02    -0.8645E+02    -0.8640E+02    -0.8636E+02    -0.8631E+02    -0.8627E+02    -0.8622E+02    -0.8618E+02    -0.8614E+02    -0.8610E+02    -0.8605E+02    -0.8601E+02    -0.8598E+02    -0.8594E+02    -0.8590E+02    -0.8587E+02    -0.8584E+02    -0.8580E+02    -0.8577E+02    -0.8575E+02    -0.8572E+02    -0.8569E+02    -0.8567E+02    -0.8565E+02    -0.8563E+02    -0.8561E+02    -0.8560E+02    -0.8559E+02    -0.8558E+02    -0.8557E+02    -0.8556E+02    -0.8556E+02    -0.8556E+02    -0.8556E+02    -0.8556E+02    -0.8557E+02    -0.8557E+02    -0.8558E+02    -0.8559E+02    -0.8561E+02    -0.8562E+02    -0.8564E+02    -0.8566E+02    -0.8569E+02    -0.8571E+02    -0.8573E+02    -0.8576E+02    -0.8579E+02    -0.8582E+02    -0.8585E+02    -0.8589E+02    -0.8592E+02    -0.8596E+02    -0.8600E+02    -0.8604E+02    -0.8608E+02    -0.8612E+02    -0.8616E+02    -0.8620E+02    -0.8624E+02    -0.8629E+02    -0.8633E+02    -0.8638E+02    -0.8642E+02    -0.8647E+02    -0.8651E+02    -0.8656E+02    -0.8661E+02    -0.8665E+02    -0.8670E+02    -0.8674E+02    -0.8679E+02    -0.8683E+02    -0.8688E+02    -0.8692E+02    -0.8696E+02    -0.8700E+02    -0.8703E+02    -0.8706E+02    -0.8709E+02    -0.8711E+02    -0.8712E+02    -0.8712E+02
    -0.8709E+02    -0.8709E+02    -0.8708E+02    -0.8706E+02    -0.8703E+02    -0.8699E+02    -0.8695E+02    -0.8691E+02    -0.8686E+02    -0.8682E+02    -0.8677E+02    -0.8672E+02    -0.8667E+02    -0.8661E+02    -0.8656E+02    -0.8651E+02    -0.8646E+02    -0.8641E+02    -0.8635E+02    -0.8630E+02    -0.8625E+02    -0.8620E+02    -0.8615E+02    -0.8610E+02    -0.8605E+02    -0.8600E+02    -0.8596E+02    -0.8591E+02    -0.8586E+02    -0.8582E+02    -0.8578E+02    -0.8574E+02    -0.8570E+02    -0.8566E+02    -0.8562E+02    -0.8559E+02    -0.8556E+02    -0.8553E+02    -0.8550E+02    -0.8547E+02    -0.8545E+02    -0.8543E+02    -0.8541E+02    -0.8539E+02    -0.8538E+02    -0.8537E+02    -0.8536E+02    -0.8535E+02    -0.8534E+02    -0.8534E+02    -0.8534E+02    -0.8535E+02    -0.8535E+02    -0.8536E+02    -0.8537E+02    -0.8539E+02    -0.8540E+02    -0.8542E+02    -0.8544E+02    -0.8547E+02    -0.8549E+02    -0.8552E+02    -0.8555E+02    -0.8558E+02    -0.8561E+02    -0.8565E+02    -0.8568E+02    -0.8572E+02    -0.8576E+02    -0.8580E+02    -0.8585E+02    -0.8589E+02    -0.8593E+02    -0.8598E+02    -0.8603E+02    -0.8608E+02    -0.8612E+02    -0.8617E+02    -0.8622E+02    -0.8627E+02    -0.8632E+02    -0.8638E+02    -0.8643E+02    -0.8648E+02    -0.8653E+02    -0.8658E+02    -0.8663E+02    -0.8668E+02    -0.8673E+02    -0.8678E+02    -0.8683E+02    -0.8688E+02    -0.8692E+02    -0.8696E+02    -0.8700E+02    -0.8704E+02    -0.8706E+02    -0.8709E+02    -0.8710E+02    -0.8710E+02
    -0.8707E+02    -0.8707E+02    -0.8705E+02    -0.8703E+02    -0.8700E+02    -0.8696E+02    -0.8692E+02    -0.8687E+02    -0.8682E+02    -0.8677E+02    -0.8671E+02    -0.8666E+02    -0.8660E+02    -0.8654E+02    -0.8649E+02    -0.8643E+02    -0.8637E+02    -0.8631E+02    -0.8625E+02    -0.8620E+02    -0.8614E+02    -0.8608E+02    -0.8603E+02    -0.8597E+02    -0.8592E+02    -0.8586E+02    -0.8581E+02    -0.8576E+02    -0.8571E+02    -0.8566E+02    -0.8561E+02    -0.8556E+02    -0.8552E+02    -0.8548E+02    -0.8544E+02    -0.8540E+02    -0.8536E+02    -0.8533E+02    -0.8529E+02    -0.8526E+02    -0.8524E+02    -0.8521E+02    -0.8519E+02    -0.8517E+02    -0.8515E+02    -0.8514E+02    -0.8513E+02    -0.8512E+02    -0.8512E+02    -0.8511E+02    -0.8512E+02    -0.8512E+02    -0.8513E+02    -0.8514E+02    -0.8515E+02    -0.8516E+02    -0.8518E+02    -0.8520E+02    -0.8523E+02    -0.8525E+02    -0.8528E+02    -0.8531E+02    -0.8535E+02    -0.8538E+02    -0.8542E+02    -0.8546E+02    -0.8550E+02    -0.8555E+02    -0.8559E+02    -0.8564E+02    -0.8569E+02    -0.8574E+02    -0.8579E+02    -0.8584E+02    -0.8589E+02    -0.8594E+02    -0.8600E+02    -0.8605E+02    -0.8611E+02    -0.8617E+02    -0.8622E+02    -0.8628E+02    -0.8634E+02    -0.8639E+02    -0.8645E+02    -0.8651E+02    -0.8656E+02    -0.8662E+02    -0.8667E+02    -0.8673E+02    -0.8678E+02    -0.8683E+02    -0.8688E+02    -0.8693E+02    -0.8697E+02    -0.8701E+02    -0.8704E+02    -0.8706E+02    -0.8708E+02    -0.8708E+02
    -0.8705E+02    -0.8705E+02    -0.8703E+02    -0.8700E+02    -0.8697E+02    -0.8693E+02    -0.8688E+02    -0.8683E+02    -0.8677E+02    -0.8671E+02    -0.8666E+02    -0.8659E+02    -0.8653E+02    -0.8647E+02    -0.8641E+02    -0.8634E+02    -0.8628E+02    -0.8621E+02    -0.8615E+02    -0.8609E+02    -0.8602E+02    -0.8596E+02    -0.8590E+02    -0.8583E+02    -0.8577E+02    -0.8571E+02    -0.8565E+02    -0.8560E+02    -0.8554E+02    -0.8548E+02    -0.8543E+02    -0.8538E+02    -0.8533E+02    -0.8528E+02    -0.8523E+02    -0.8519E+02    -0.8515E+02    -0.8511E+02    -0.8507E+02    -0.8504E+02    -0.8501E+02    -0.8498E+02    -0.8495E+02    -0.8493E+02    -0.8491E+02    -0.8490E+02    -0.8488E+02    -0.8488E+02    -0.8487E+02    -0.8487E+02    -0.8487E+02    -0.8487E+02    -0.8488E+02    -0.8489E+02    -0.8491E+02    -0.8493E+02    -0.8495E+02    -0.8497E+02    -0.8500E+02    -0.8503E+02    -0.8506E+02    -0.8510E+02    -0.8513E+02    -0.8518E+02    -0.8522E+02    -0.8526E+02    -0.8531E+02    -0.8536E+02    -0.8541E+02    -0.8546E+02    -0.8552E+02    -0.8557E+02    -0.8563E+02    -0.8569E+02    -0.8575E+02    -0.8581E+02    -0.8587E+02    -0.8593E+02    -0.8599E+02    -0.8605E+02    -0.8612E+02    -0.8618E+02    -0.8624E+02    -0.8631E+02    -0.8637E+02    -0.8643E+02    -0.8649E+02    -0.8655E+02    -0.8661E+02    -0.8667E+02    -0.8673E+02    -0.8679E+02    -0.8684E+02    -0.8689E+02    -0.8694E+02    -0.8698E+02    -0.8701E+02    -0.8704E+02    -0.8705E+02    -0.8705E+02
    -0.8702E+02    -0.8702E+02    -0.8700E+02    -0.8698E+02    -0.8694E+02    -0.8689E+02    -0.8684E+02    -0.8678E+02    -0.8672E+02    -0.8666E+02    -0.8660E+02    -0.8653E+02    -0.8646E+02    -0.8639E+02    -0.8632E+02    -0.8625E+02    -0.8618E+02    -0.8611E+02    -0.8604E+02    -0.8597E+02    -0.8590E+02    -0.8583E+02    -0.8576E+02    -0.8569E+02    -0.8562E+02    -0.8556E+02    -0.8549E+02    -0.8543E+02    -0.8536E+02    -0.8530E+02    -0.8524E+02    -0.8518E+02    -0.8512E+02    -0.8507E+02    -0.8502E+02    -0.8497E+02    -0.8492E+02    -0.8488E+02    -0.8483E+02    -0.8479E+02    -0.8476E+02    -0.8473E+02    -0.8470E+02    -0.8467E+02    -0.8465E+02    -0.8463E+02    -0.8462E+02    -0.8461E+02    -0.8460E+02    -0.8460E+02    -0.8460E+02    -0.8461E+02    -0.8462E+02    -0.8463E+02    -0.8465E+02    -0.8467E+02    -0.8469E+02    -0.8472E+02    -0.8475E+02    -0.8478E+02    -0.8482E+02    -0.8486E+02    -0.8491E+02    -0.8495E+02    -0.8500E+02    -0.8505E+02    -0.8511E+02    -0.8516E+02    -0.8522E+02    -0.8528E+02    -0.8534E+02    -0.8540E+02    -0.8547E+02    -0.8553E+02    -0.8560E+02    -0.8566E+02    -0.8573E+02    -0.8580E+02    -0.8587E+02    -0.8594E+02    -0.8601E+02    -0.8608E+02    -0.8615E+02    -0.8621E+02    -0.8628E+02    -0.8635E+02    -0.8642E+02    -0.8649E+02    -0.8655E+02    -0.8662E+02    -0.8668E+02    -0.8674E+02    -0.8680E+02    -0.8686E+02    -0.8691E+02    -0.8695E+02    -0.8699E+02    -0.8701E+02    -0.8703E+02    -0.8703E+02
    -0.8700E+02    -0.8700E+02    -0.8698E+02    -0.8695E+02    -0.8691E+02    -0.8686E+02    -0.8680E+02    -0.8674E+02    -0.8668E+02    -0.8661E+02    -0.8654E+02    -0.8647E+02    -0.8639E+02    -0.8632E+02    -0.8624E+02    -0.8616E+02    -0.8609E+02    -0.8601E+02    -0.8593E+02    -0.8585E+02    -0.8577E+02    -0.8570E+02    -0.8562E+02    -0.8554E+02    -0.8547E+02    -0.8539E+02    -0.8532E+02    -0.8525E+02    -0.8517E+02    -0.8510E+02    -0.8504E+02    -0.8497E+02    -0.8491E+02    -0.8484E+02    -0.8479E+02    -0.8473E+02    -0.8467E+02    -0.8462E+02    -0.8458E+02    -0.8453E+02    -0.8449E+02    -0.8446E+02    -0.8442E+02    -0.8439E+02    -0.8437E+02    -0.8435E+02    -0.8433E+02    -0.8432E+02    -0.8431E+02    -0.8431E+02    -0.8431E+02    -0.8432E+02    -0.8433E+02    -0.8434E+02    -0.8436E+02    -0.8439E+02    -0.8442E+02    -0.8445E+02    -0.8448E+02    -0.8452E+02    -0.8457E+02    -0.8461E+02    -0.8466E+02    -0.8471E+02    -0.8477E+02    -0.8483E+02    -0.8489E+02    -0.8495E+02    -0.8502E+02    -0.8508E+02    -0.8515E+02    -0.8522E+02    -0.8529E+02    -0.8537E+02    -0.8544E+02    -0.8551E+02    -0.8559E+02    -0.8566E+02    -0.8574E+02    -0.8582E+02    -0.8589E+02    -0.8597E+02    -0.8605E+02    -0.8612E+02    -0.8620E+02    -0.8627E+02    -0.8635E+02    -0.8642E+02    -0.8649E+02    -0.8656E+02    -0.8663E+02    -0.8670E+02    -0.8676E+02    -0.8682E+02    -0.8687E+02    -0.8692E+02    -0.8696E+02    -0.8699E+02    -0.8701E+02    -0.8701E+02
    -0.8697E+02    -0.8697E+02    -0.8695E+02    -0.8692E+02    -0.8688E+02    -0.8682E+02    -0.8676E+02    -0.8670E+02    -0.8663E+02    -0.8655E+02    -0.8648E+02    -0.8640E+02    -0.8632E+02    -0.8624E+02    -0.8615E+02    -0.8607E+02    -0.8599E+02    -0.8590E+02    -0.8581E+02    -0.8573E+02    -0.8564E+02    -0.8556E+02    -0.8547E+02    -0.8539E+02    -0.8530E+02    -0.8522E+02    -0.8514E+02    -0.8506E+02    -0.8498E+02    -0.8490E+02    -0.8482E+02    -0.8475E+02    -0.8467E+02    -0.8460E+02    -0.8454E+02    -0.8447E+02    -0.8441E+02    -0.8435E+02    -0.8430E+02    -0.8425E+02    -0.8420E+02    -0.8416E+02    -0.8412E+02    -0.8409E+02    -0.8406E+02    -0.8404E+02    -0.8402E+02    -0.8401E+02    -0.8400E+02    -0.8399E+02    -0.8400E+02    -0.8400E+02    -0.8402E+02    -0.8403E+02    -0.8406E+02    -0.8408E+02    -0.8411E+02    -0.8415E+02    -0.8419E+02    -0.8424E+02    -0.8429E+02    -0.8434E+02    -0.8440E+02    -0.8446E+02    -0.8452E+02    -0.8459E+02    -0.8465E+02    -0.8473E+02    -0.8480E+02    -0.8487E+02    -0.8495E+02    -0.8503E+02    -0.8511E+02    -0.8519E+02    -0.8527E+02    -0.8536E+02    -0.8544E+02    -0.8552E+02    -0.8561E+02    -0.8569E+02    -0.8578E+02    -0.8586E+02    -0.8594E+02    -0.8603E+02    -0.8611E+02    -0.8619E+02    -0.8627E+02    -0.8635E+02    -0.8643E+02    -0.8650E+02    -0.8658E+02    -0.8665E+02    -0.8672E+02    -0.8678E+02    -0.8684E+02    -0.8689E+02    -0.8693E+02    -0.8697E+02    -0.8698E+02    -0.8698E+02
    -0.8695E+02    -0.8695E+02    -0.8693E+02    -0.8689E+02    -0.8684E+02    -0.8679E+02    -0.8672E+02    -0.8665E+02    -0.8658E+02    -0.8650E+02    -0.8642E+02    -0.8633E+02    -0.8624E+02    -0.8616E+02    -0.8606E+02    -0.8597E+02    -0.8588E+02    -0.8579E+02    -0.8569E+02    -0.8560E+02    -0.8551E+02    -0.8541E+02    -0.8532E+02    -0.8522E+02    -0.8513E+02    -0.8504E+02    -0.8494E+02    -0.8485E+02    -0.8476E+02    -0.8468E+02    -0.8459E+02    -0.8450E+02    -0.8442E+02    -0.8434E+02    -0.8427E+02    -0.8419E+02    -0.8412E+02    -0.8406E+02    -0.8400E+02    -0.8394E+02    -0.8388E+02    -0.8384E+02    -0.8379E+02    -0.8376E+02    -0.8372E+02    -0.8370E+02    -0.8367E+02    -0.8366E+02    -0.8365E+02    -0.8365E+02    -0.8365E+02    -0.8366E+02    -0.8367E+02    -0.8369E+02    -0.8372E+02    -0.8375E+02    -0.8379E+02    -0.8383E+02    -0.8387E+02    -0.8393E+02    -0.8398E+02    -0.8404E+02    -0.8411E+02    -0.8418E+02    -0.8425E+02    -0.8432E+02    -0.8440E+02    -0.8448E+02    -0.8457E+02    -0.8465E+02    -0.8474E+02    -0.8483E+02    -0.8492E+02    -0.8501E+02    -0.8510E+02    -0.8519E+02    -0.8528E+02    -0.8538E+02    -0.8547E+02    -0.8556E+02    -0.8565E+02    -0.8575E+02    -0.8584E+02    -0.8593E+02    -0.8602E+02    -0.8611E+02    -0.8619E+02    -0.8628E+02    -0.8636E+02    -0.8645E+02    -0.8653E+02    -0.8660E+02    -0.8668E+02    -0.8674E+02    -0.8681E+02    -0.8686E+02    -0.8691E+02    -0.8694E+02    -0.8696E+02    -0.8696E+02
    -0.8692E+02    -0.8692E+02    -0.8690E+02    -0.8686E+02    -0.8681E+02    -0.8675E+02    -0.8668E+02    -0.8661E+02    -0.8653E+02    -0.8644E+02    -0.8635E+02    -0.8626E+02    -0.8617E+02    -0.8607E+02    -0.8598E+02    -0.8588E+02    -0.8578E+02    -0.8567E+02    -0.8557E+02    -0.8547E+02    -0.8536E+02    -0.8526E+02    -0.8516E+02    -0.8505E+02    -0.8495E+02    -0.8484E+02    -0.8474E+02    -0.8464E+02    -0.8454E+02    -0.8444E+02    -0.8434E+02    -0.8425E+02    -0.8415E+02    -0.8406E+02    -0.8397E+02    -0.8389E+02    -0.8381E+02    -0.8374E+02    -0.8366E+02    -0.8360E+02    -0.8354E+02    -0.8348E+02    -0.8343E+02    -0.8339E+02    -0.8335E+02    -0.8332E+02    -0.8329E+02    -0.8327E+02    -0.8326E+02    -0.8326E+02    -0.8326E+02    -0.8327E+02    -0.8329E+02    -0.8331E+02    -0.8334E+02    -0.8338E+02    -0.8342E+02    -0.8347E+02    -0.8353E+02    -0.8359E+02    -0.8365E+02    -0.8372E+02    -0.8380E+02    -0.8388E+02    -0.8396E+02    -0.8404E+02    -0.8413E+02    -0.8422E+02    -0.8432E+02    -0.8441E+02    -0.8451E+02    -0.8461E+02    -0.8471E+02    -0.8481E+02    -0.8492E+02    -0.8502E+02    -0.8512E+02    -0.8522E+02    -0.8533E+02    -0.8543E+02    -0.8553E+02    -0.8563E+02    -0.8573E+02    -0.8583E+02    -0.8593E+02    -0.8602E+02    -0.8612E+02    -0.8621E+02    -0.8630E+02    -0.8639E+02    -0.8647E+02    -0.8656E+02    -0.8663E+02    -0.8671E+02    -0.8677E+02    -0.8683E+02    -0.8688E+02    -0.8692E+02    -0.8694E+02    -0.8694E+02
    -0.8690E+02    -0.8690E+02    -0.8688E+02    -0.8684E+02    -0.8678E+02    -0.8672E+02    -0.8664E+02    -0.8656E+02    -0.8648E+02    -0.8639E+02    -0.8629E+02    -0.8619E+02    -0.8609E+02    -0.8599E+02    -0.8588E+02    -0.8578E+02    -0.8567E+02    -0.8556E+02    -0.8545E+02    -0.8533E+02    -0.8522E+02    -0.8510E+02    -0.8499E+02    -0.8487E+02    -0.8476E+02    -0.8464E+02    -0.8453E+02    -0.8441E+02    -0.8430E+02    -0.8419E+02    -0.8408E+02    -0.8397E+02    -0.8386E+02    -0.8376E+02    -0.8366E+02    -0.8356E+02    -0.8347E+02    -0.8338E+02    -0.8330E+02    -0.8322E+02    -0.8315E+02    -0.8309E+02    -0.8303E+02    -0.8298E+02    -0.8293E+02    -0.8290E+02    -0.8287E+02    -0.8285E+02    -0.8283E+02    -0.8283E+02    -0.8283E+02    -0.8284E+02    -0.8286E+02    -0.8289E+02    -0.8293E+02    -0.8297E+02    -0.8302E+02    -0.8308E+02    -0.8314E+02    -0.8321E+02    -0.8329E+02    -0.8337E+02    -0.8345E+02    -0.8355E+02    -0.8364E+02    -0.8374E+02    -0.8384E+02    -0.8395E+02    -0.8405E+02    -0.8416E+02    -0.8427E+02    -0.8438E+02    -0.8450E+02    -0.8461E+02    -0.8473E+02    -0.8484E+02    -0.8495E+02    -0.8507E+02    -0.8518E+02    -0.8529E+02    -0.8540E+02    -0.8551E+02    -0.8562E+02    -0.8573E+02    -0.8583E+02    -0.8594E+02    -0.8604E+02    -0.8614E+02    -0.8624E+02    -0.8633E+02    -0.8642E+02    -0.8651E+02    -0.8659E+02    -0.8667E+02    -0.8674E+02    -0.8680E+02    -0.8686E+02    -0.8690E+02    -0.8692E+02    -0.8692E+02
    -0.8688E+02    -0.8688E+02    -0.8685E+02    -0.8681E+02    -0.8675E+02    -0.8668E+02    -0.8661E+02    -0.8652E+02    -0.8643E+02    -0.8633E+02    -0.8623E+02    -0.8613E+02    -0.8602E+02    -0.8591E+02    -0.8579E+02    -0.8568E+02    -0.8556E+02    -0.8544E+02    -0.8532E+02    -0.8519E+02    -0.8507E+02    -0.8494E+02    -0.8482E+02    -0.8469E+02    -0.8456E+02    -0.8443E+02    -0.8430E+02    -0.8417E+02    -0.8404E+02    -0.8392E+02    -0.8379E+02    -0.8367E+02    -0.8354E+02    -0.8343E+02    -0.8331E+02    -0.8320E+02    -0.8309E+02    -0.8299E+02    -0.8290E+02    -0.8281E+02    -0.8272E+02    -0.8265E+02    -0.8258E+02    -0.8252E+02    -0.8247E+02    -0.8242E+02    -0.8239E+02    -0.8237E+02    -0.8235E+02    -0.8234E+02    -0.8235E+02    -0.8236E+02    -0.8239E+02    -0.8242E+02    -0.8246E+02    -0.8251E+02    -0.8257E+02    -0.8264E+02    -0.8271E+02    -0.8280E+02    -0.8288E+02    -0.8298E+02    -0.8308E+02    -0.8318E+02    -0.8329E+02    -0.8341E+02    -0.8352E+02    -0.8364E+02    -0.8377E+02    -0.8389E+02    -0.8402E+02    -0.8414E+02    -0.8427E+02    -0.8440E+02    -0.8453E+02    -0.8465E+02    -0.8478E+02    -0.8491E+02    -0.8503E+02    -0.8515E+02    -0.8528E+02    -0.8540E+02    -0.8551E+02    -0.8563E+02    -0.8574E+02    -0.8586E+02    -0.8597E+02    -0.8607E+02    -0.8618E+02    -0.8628E+02    -0.8637E+02    -0.8647E+02    -0.8656E+02    -0.8664E+02    -0.8671E+02    -0.8678E+02    -0.8683E+02    -0.8687E+02    -0.8690E+02    -0.8690E+02
    -0.8685E+02    -0.8685E+02    -0.8683E+02    -0.8679E+02    -0.8673E+02    -0.8665E+02    -0.8657E+02    -0.8648E+02    -0.8638E+02    -0.8628E+02    -0.8617E+02    -0.8606E+02    -0.8595E+02    -0.8583E+02    -0.8571E+02    -0.8558E+02    -0.8545E+02    -0.8532E+02    -0.8519E+02    -0.8505E+02    -0.8492E+02    -0.8478E+02    -0.8464E+02    -0.8449E+02    -0.8435E+02    -0.8421E+02    -0.8406E+02    -0.8392E+02    -0.8377E+02    -0.8363E+02    -0.8348E+02    -0.8334E+02    -0.8320E+02    -0.8306E+02    -0.8293E+02    -0.8280E+02    -0.8268E+02    -0.8256E+02    -0.8245E+02    -0.8234E+02    -0.8224E+02    -0.8215E+02    -0.8207E+02    -0.8200E+02    -0.8194E+02    -0.8189E+02    -0.8185E+02    -0.8182E+02    -0.8180E+02    -0.8179E+02    -0.8180E+02    -0.8182E+02    -0.8184E+02    -0.8188E+02    -0.8193E+02    -0.8199E+02    -0.8206E+02    -0.8214E+02    -0.8223E+02    -0.8233E+02    -0.8243E+02    -0.8255E+02    -0.8266E+02    -0.8279E+02    -0.8291E+02    -0.8305E+02    -0.8318E+02    -0.8332E+02    -0.8346E+02    -0.8360E+02    -0.8374E+02    -0.8389E+02    -0.8403E+02    -0.8418E+02    -0.8432E+02    -0.8446E+02    -0.8460E+02    -0.8474E+02    -0.8488E+02    -0.8501E+02    -0.8515E+02    -0.8528E+02    -0.8541E+02    -0.8553E+02    -0.8566E+02    -0.8578E+02    -0.8589E+02    -0.8601E+02    -0.8612E+02    -0.8623E+02    -0.8633E+02    -0.8643E+02    -0.8652E+02    -0.8661E+02    -0.8668E+02    -0.8675E+02    -0.8681E+02    -0.8685E+02    -0.8688E+02    -0.8688E+02
    -0.8684E+02    -0.8684E+02    -0.8681E+02    -0.8676E+02    -0.8670E+02    -0.8662E+02    -0.8654E+02    -0.8644E+02    -0.8634E+02    -0.8623E+02    -0.8612E+02    -0.8600E+02    -0.8588E+02    -0.8575E+02    -0.8562E+02    -0.8549E+02    -0.8535E+02    -0.8521E+02    -0.8506E+02    -0.8491E+02    -0.8476E+02    -0.8461E+02    -0.8445E+02    -0.8430E+02    -0.8414E+02    -0.8397E+02    -0.8381E+02    -0.8364E+02    -0.8348E+02    -0.8331E+02    -0.8315E+02    -0.8299E+02    -0.8282E+02    -0.8267E+02    -0.8251E+02    -0.8236E+02    -0.8221E+02    -0.8207E+02    -0.8194E+02    -0.8181E+02    -0.8170E+02    -0.8159E+02    -0.8149E+02    -0.8141E+02    -0.8133E+02    -0.8127E+02    -0.8122E+02    -0.8119E+02    -0.8117E+02    -0.8116E+02    -0.8117E+02    -0.8119E+02    -0.8122E+02    -0.8127E+02    -0.8133E+02    -0.8140E+02    -0.8149E+02    -0.8158E+02    -0.8169E+02    -0.8180E+02    -0.8193E+02    -0.8206E+02    -0.8220E+02    -0.8234E+02    -0.8249E+02    -0.8265E+02    -0.8281E+02    -0.8297E+02    -0.8313E+02    -0.8329E+02    -0.8346E+02    -0.8362E+02    -0.8378E+02    -0.8394E+02    -0.8410E+02    -0.8426E+02    -0.8442E+02    -0.8457E+02    -0.8473E+02    -0.8487E+02    -0.8502E+02    -0.8516E+02    -0.8530E+02    -0.8544E+02    -0.8557E+02    -0.8570E+02    -0.8583E+02    -0.8595E+02    -0.8606E+02    -0.8618E+02    -0.8629E+02    -0.8639E+02    -0.8649E+02    -0.8658E+02    -0.8666E+02    -0.8673E+02    -0.8679E+02    -0.8684E+02    -0.8686E+02    -0.8686E+02
    -0.8682E+02    -0.8682E+02    -0.8679E+02    -0.8674E+02    -0.8668E+02    -0.8660E+02    -0.8651E+02    -0.8641E+02    -0.8630E+02    -0.8619E+02    -0.8607E+02    -0.8595E+02    -0.8582E+02    -0.8568E+02    -0.8554E+02    -0.8540E+02    -0.8525E+02    -0.8510E+02    -0.8494E+02    -0.8478E+02    -0.8461E+02    -0.8444E+02    -0.8427E+02    -0.8409E+02    -0.8391E+02    -0.8373E+02    -0.8355E+02    -0.8336E+02    -0.8317E+02    -0.8298E+02    -0.8279E+02    -0.8260E+02    -0.8241E+02    -0.8223E+02    -0.8204E+02    -0.8186E+02    -0.8169E+02    -0.8152E+02    -0.8136E+02    -0.8121E+02    -0.8107E+02    -0.8094E+02    -0.8082E+02    -0.8072E+02    -0.8063E+02    -0.8055E+02    -0.8049E+02    -0.8045E+02    -0.8042E+02    -0.8042E+02    -0.8042E+02    -0.8045E+02    -0.8049E+02    -0.8055E+02    -0.8062E+02    -0.8071E+02    -0.8082E+02    -0.8093E+02    -0.8106E+02    -0.8120E+02    -0.8135E+02    -0.8151E+02    -0.8168E+02    -0.8185E+02    -0.8203E+02    -0.8221E+02    -0.8239E+02    -0.8258E+02    -0.8277E+02    -0.8296E+02    -0.8315E+02    -0.8333E+02    -0.8352E+02    -0.8370E+02    -0.8388E+02    -0.8406E+02    -0.8424E+02    -0.8441E+02    -0.8457E+02    -0.8474E+02    -0.8490E+02    -0.8505E+02    -0.8520E+02    -0.8535E+02    -0.8549E+02    -0.8563E+02    -0.8576E+02    -0.8589E+02    -0.8602E+02    -0.8614E+02    -0.8625E+02    -0.8636E+02    -0.8646E+02    -0.8655E+02    -0.8664E+02    -0.8671E+02    -0.8678E+02    -0.8682E+02    -0.8685E+02    -0.8685E+02
    -0.8681E+02    -0.8681E+02    -0.8678E+02    -0.8673E+02    -0.8666E+02    -0.8658E+02    -0.8649E+02    -0.8639E+02    -0.8627E+02    -0.8616E+02    -0.8603E+02    -0.8590E+02    -0.8576E+02    -0.8562E+02    -0.8547E+02    -0.8532E+02    -0.8516E+02    -0.8499E+02    -0.8482E+02    -0.8464E+02    -0.8446E+02    -0.8428E+02    -0.8408E+02    -0.8389E+02    -0.8369E+02    -0.8348E+02    -0.8327E+02    -0.8306E+02    -0.8284E+02    -0.8262E+02    -0.8240E+02    -0.8218E+02    -0.8196E+02    -0.8173E+02    -0.8152E+02    -0.8130E+02    -0.8109E+02    -0.8089E+02    -0.8070E+02    -0.8051E+02    -0.8034E+02    -0.8018E+02    -0.8004E+02    -0.7991E+02    -0.7979E+02    -0.7970E+02    -0.7963E+02    -0.7957E+02    -0.7954E+02    -0.7953E+02    -0.7954E+02    -0.7957E+02    -0.7962E+02    -0.7970E+02    -0.7979E+02    -0.7990E+02    -0.8003E+02    -0.8017E+02    -0.8033E+02    -0.8051E+02    -0.8069E+02    -0.8088E+02    -0.8108E+02    -0.8129E+02    -0.8150E+02    -0.8172E+02    -0.8194E+02    -0.8216E+02    -0.8238E+02    -0.8260E+02    -0.8282E+02    -0.8303E+02    -0.8325E+02    -0.8345E+02    -0.8366E+02    -0.8386E+02    -0.8405E+02    -0.8424E+02    -0.8443E+02    -0.8461E+02    -0.8478E+02    -0.8495E+02    -0.8511E+02    -0.8527E+02    -0.8542E+02    -0.8557E+02    -0.8571E+02    -0.8585E+02    -0.8598E+02    -0.8610E+02    -0.8622E+02    -0.8633E+02    -0.8644E+02    -0.8654E+02    -0.8662E+02    -0.8670E+02    -0.8676E+02    -0.8681E+02    -0.8684E+02    -0.8684E+02
    -0.8680E+02    -0.8680E+02    -0.8677E+02    -0.8672E+02    -0.8665E+02    -0.8657E+02    -0.8647E+02    -0.8637E+02    -0.8625E+02    -0.8613E+02    -0.8600E+02    -0.8586E+02    -0.8572E+02    -0.8557E+02    -0.8541E+02    -0.8524E+02    -0.8507E+02    -0.8490E+02    -0.8471E+02    -0.8452E+02    -0.8432E+02    -0.8411E+02    -0.8390E+02    -0.8368E+02    -0.8345E+02    -0.8322E+02    -0.8298E+02    -0.8274E+02    -0.8249E+02    -0.8223E+02    -0.8197E+02    -0.8171E+02    -0.8145E+02    -0.8118E+02    -0.8092E+02    -0.8066E+02    -0.8040E+02    -0.8016E+02    -0.7992E+02    -0.7969E+02    -0.7947E+02    -0.7927E+02    -0.7909E+02    -0.7893E+02    -0.7878E+02    -0.7867E+02    -0.7857E+02    -0.7850E+02    -0.7846E+02    -0.7845E+02    -0.7846E+02    -0.7850E+02    -0.7857E+02    -0.7866E+02    -0.7878E+02    -0.7892E+02    -0.7908E+02    -0.7927E+02    -0.7947E+02    -0.7968E+02    -0.7991E+02    -0.8015E+02    -0.8039E+02    -0.8065E+02    -0.8091E+02    -0.8117E+02    -0.8143E+02    -0.8169E+02    -0.8196E+02    -0.8221E+02    -0.8247E+02    -0.8272E+02    -0.8296E+02    -0.8320E+02    -0.8343E+02    -0.8366E+02    -0.8387E+02    -0.8408E+02    -0.8429E+02    -0.8449E+02    -0.8468E+02    -0.8486E+02    -0.8503E+02    -0.8520E+02    -0.8536E+02    -0.8552E+02    -0.8567E+02    -0.8581E+02    -0.8595E+02    -0.8608E+02    -0.8620E+02    -0.8632E+02    -0.8643E+02    -0.8652E+02    -0.8661E+02    -0.8669E+02    -0.8676E+02    -0.8681E+02    -0.8683E+02    -0.8683E+02
    -0.8680E+02    -0.8680E+02    -0.8677E+02    -0.8672E+02    -0.8665E+02    -0.8656E+02    -0.8647E+02    -0.8636E+02    -0.8624E+02    -0.8612E+02    -0.8598E+02    -0.8584E+02    -0.8569E+02    -0.8553E+02    -0.8536E+02    -0.8519E+02    -0.8501E+02    -0.8482E+02    -0.8462E+02    -0.8441E+02    -0.8419E+02    -0.8396E+02    -0.8373E+02    -0.8348E+02    -0.8322E+02    -0.8296E+02    -0.8268E+02    -0.8240E+02    -0.8211E+02    -0.8181E+02    -0.8150E+02    -0.8119E+02    -0.8087E+02    -0.8055E+02    -0.8023E+02    -0.7991E+02    -0.7959E+02    -0.7928E+02    -0.7898E+02    -0.7869E+02    -0.7842E+02    -0.7816E+02    -0.7792E+02    -0.7771E+02    -0.7753E+02    -0.7737E+02    -0.7725E+02    -0.7716E+02    -0.7711E+02    -0.7709E+02    -0.7711E+02    -0.7716E+02    -0.7725E+02    -0.7737E+02    -0.7753E+02    -0.7771E+02    -0.7792E+02    -0.7816E+02    -0.7841E+02    -0.7868E+02    -0.7897E+02    -0.7927E+02    -0.7958E+02    -0.7990E+02    -0.8022E+02    -0.8054E+02    -0.8086E+02    -0.8117E+02    -0.8149E+02    -0.8179E+02    -0.8209E+02    -0.8238E+02    -0.8267E+02    -0.8294E+02    -0.8320E+02    -0.8346E+02    -0.8370E+02    -0.8394E+02    -0.8416E+02    -0.8438E+02    -0.8458E+02    -0.8478E+02    -0.8497E+02    -0.8515E+02    -0.8532E+02    -0.8549E+02    -0.8564E+02    -0.8579E+02    -0.8593E+02    -0.8607E+02    -0.8619E+02    -0.8631E+02    -0.8642E+02    -0.8652E+02    -0.8661E+02    -0.8669E+02    -0.8676E+02    -0.8681E+02    -0.8683E+02    -0.8683E+02
    -0.8680E+02    -0.8680E+02    -0.8678E+02    -0.8672E+02    -0.8666E+02    -0.8657E+02    -0.8647E+02    -0.8636E+02    -0.8625E+02    -0.8612E+02    -0.8598E+02    -0.8583E+02    -0.8568E+02    -0.8551E+02    -0.8534E+02    -0.8515E+02    -0.8496E+02    -0.8476E+02    -0.8454E+02    -0.8431E+02    -0.8408E+02    -0.8383E+02    -0.8356E+02    -0.8328E+02    -0.8299E+02    -0.8269E+02    -0.8237E+02    -0.8204E+02    -0.8170E+02    -0.8134E+02    -0.8097E+02    -0.8060E+02    -0.8021E+02    -0.7981E+02    -0.7941E+02    -0.7901E+02    -0.7861E+02    -0.7822E+02    -0.7783E+02    -0.7745E+02    -0.7710E+02    -0.7676E+02    -0.7645E+02    -0.7617E+02    -0.7593E+02    -0.7572E+02    -0.7556E+02    -0.7544E+02    -0.7537E+02    -0.7534E+02    -0.7537E+02    -0.7544E+02    -0.7556E+02    -0.7572E+02    -0.7593E+02    -0.7617E+02    -0.7645E+02    -0.7676E+02    -0.7709E+02    -0.7745E+02    -0.7783E+02    -0.7821E+02    -0.7861E+02    -0.7901E+02    -0.7941E+02    -0.7981E+02    -0.8020E+02    -0.8059E+02    -0.8097E+02    -0.8133E+02    -0.8169E+02    -0.8203E+02    -0.8236E+02    -0.8268E+02    -0.8298E+02    -0.8327E+02    -0.8354E+02    -0.8380E+02    -0.8405E+02    -0.8429E+02    -0.8451E+02    -0.8473E+02    -0.8493E+02    -0.8512E+02    -0.8530E+02    -0.8547E+02    -0.8564E+02    -0.8579E+02    -0.8594E+02    -0.8607E+02    -0.8620E+02    -0.8632E+02    -0.8643E+02    -0.8653E+02    -0.8662E+02    -0.8670E+02    -0.8677E+02    -0.8682E+02    -0.8684E+02    -0.8684E+02
    -0.8682E+02    -0.8682E+02    -0.8679E+02    -0.8674E+02    -0.8667E+02    -0.8659E+02    -0.8649E+02    -0.8638E+02    -0.8627E+02    -0.8614E+02    -0.8600E+02    -0.8585E+02    -0.8569E+02    -0.8552E+02    -0.8534E+02    -0.8515E+02    -0.8494E+02    -0.8472E+02    -0.8449E+02    -0.8425E+02    -0.8399E+02    -0.8371E+02    -0.8341E+02    -0.8310E+02    -0.8277E+02    -0.8242E+02    -0.8205E+02    -0.8167E+02    -0.8126E+02    -0.8083E+02    -0.8038E+02    -0.7992E+02    -0.7944E+02    -0.7894E+02    -0.7843E+02    -0.7792E+02    -0.7740E+02    -0.7689E+02    -0.7638E+02    -0.7588E+02    -0.7541E+02    -0.7496E+02    -0.7454E+02    -0.7416E+02    -0.7383E+02    -0.7355E+02    -0.7333E+02    -0.7317E+02    -0.7307E+02    -0.7303E+02    -0.7307E+02    -0.7317E+02    -0.7333E+02    -0.7355E+02    -0.7383E+02    -0.7416E+02    -0.7454E+02    -0.7496E+02    -0.7541E+02    -0.7589E+02    -0.7638E+02    -0.7689E+02    -0.7740E+02    -0.7792E+02    -0.7843E+02    -0.7894E+02    -0.7943E+02    -0.7991E+02    -0.8038E+02    -0.8082E+02    -0.8125E+02    -0.8166E+02    -0.8205E+02    -0.8241E+02    -0.8276E+02    -0.8309E+02    -0.8340E+02    -0.8369E+02    -0.8397E+02    -0.8423E+02    -0.8447E+02    -0.8470E+02    -0.8492E+02    -0.8512E+02    -0.8531E+02    -0.8549E+02    -0.8566E+02    -0.8581E+02    -0.8596E+02    -0.8610E+02    -0.8623E+02    -0.8635E+02    -0.8646E+02    -0.8656E+02    -0.8665E+02    -0.8672E+02    -0.8679E+02    -0.8683E+02    -0.8686E+02    -0.8686E+02
    -0.8685E+02    -0.8685E+02    -0.8682E+02    -0.8677E+02    -0.8670E+02    -0.8662E+02    -0.8653E+02    -0.8642E+02    -0.8631E+02    -0.8618E+02    -0.8604E+02    -0.8589E+02    -0.8573E+02    -0.8556E+02    -0.8537E+02    -0.8517E+02    -0.8495E+02    -0.8472E+02    -0.8448E+02    -0.8421E+02    -0.8393E+02    -0.8362E+02    -0.8329E+02    -0.8294E+02    -0.8256E+02    -0.8216E+02    -0.8173E+02    -0.8127E+02    -0.8077E+02    -0.8025E+02    -0.7970E+02    -0.7913E+02    -0.7852E+02    -0.7789E+02    -0.7724E+02    -0.7657E+02    -0.7589E+02    -0.7520E+02    -0.7452E+02    -0.7385E+02    -0.7321E+02    -0.7259E+02    -0.7202E+02    -0.7150E+02    -0.7104E+02    -0.7066E+02    -0.7035E+02    -0.7012E+02    -0.6998E+02    -0.6994E+02    -0.6998E+02    -0.7012E+02    -0.7035E+02    -0.7066E+02    -0.7105E+02    -0.7151E+02    -0.7203E+02    -0.7260E+02    -0.7321E+02    -0.7386E+02    -0.7453E+02    -0.7521E+02    -0.7589E+02    -0.7657E+02    -0.7724E+02    -0.7789E+02    -0.7852E+02    -0.7913E+02    -0.7971E+02    -0.8026E+02    -0.8078E+02    -0.8126E+02    -0.8172E+02    -0.8215E+02    -0.8256E+02    -0.8293E+02    -0.8328E+02    -0.8361E+02    -0.8392E+02    -0.8420E+02    -0.8446E+02    -0.8471E+02    -0.8494E+02    -0.8515E+02    -0.8535E+02    -0.8553E+02    -0.8570E+02    -0.8586E+02    -0.8601E+02    -0.8615E+02    -0.8628E+02    -0.8639E+02    -0.8650E+02    -0.8660E+02    -0.8668E+02    -0.8676E+02    -0.8682E+02    -0.8686E+02    -0.8689E+02    -0.8689E+02
    -0.8688E+02    -0.8688E+02    -0.8686E+02    -0.8681E+02    -0.8675E+02    -0.8668E+02    -0.8659E+02    -0.8648E+02    -0.8637E+02    -0.8625E+02    -0.8611E+02    -0.8596E+02    -0.8580E+02    -0.8563E+02    -0.8544E+02    -0.8523E+02    -0.8501E+02    -0.8477E+02    -0.8450E+02    -0.8422E+02    -0.8391E+02    -0.8357E+02    -0.8320E+02    -0.8280E+02    -0.8237E+02    -0.8190E+02    -0.8139E+02    -0.8084E+02    -0.8025E+02    -0.7961E+02    -0.7892E+02    -0.7819E+02    -0.7742E+02    -0.7660E+02    -0.7575E+02    -0.7486E+02    -0.7395E+02    -0.7303E+02    -0.7211E+02    -0.7120E+02    -0.7031E+02    -0.6947E+02    -0.6868E+02    -0.6796E+02    -0.6733E+02    -0.6679E+02    -0.6636E+02    -0.6604E+02    -0.6585E+02    -0.6579E+02    -0.6585E+02    -0.6605E+02    -0.6636E+02    -0.6679E+02    -0.6733E+02    -0.6797E+02    -0.6869E+02    -0.6948E+02    -0.7032E+02    -0.7121E+02    -0.7212E+02    -0.7304E+02    -0.7397E+02    -0.7487E+02    -0.7576E+02    -0.7661E+02    -0.7743E+02    -0.7820E+02    -0.7893E+02    -0.7962E+02    -0.8025E+02    -0.8085E+02    -0.8140E+02    -0.8191E+02    -0.8237E+02    -0.8281E+02    -0.8320E+02    -0.8357E+02    -0.8391E+02    -0.8421E+02    -0.8450E+02    -0.8476E+02    -0.8500E+02    -0.8522E+02    -0.8543E+02    -0.8561E+02    -0.8579E+02    -0.8594E+02    -0.8609E+02    -0.8623E+02    -0.8635E+02    -0.8646E+02    -0.8657E+02    -0.8666E+02    -0.8674E+02    -0.8681E+02    -0.8686E+02    -0.8690E+02    -0.8693E+02    -0.8693E+02
    -0.8694E+02    -0.8694E+02    -0.8691E+02    -0.8687E+02    -0.8682E+02    -0.8675E+02    -0.8667E+02    -0.8657E+02    -0.8647E+02    -0.8635E+02    -0.8622E+02    -0.8607E+02    -0.8592E+02    -0.8574E+02    -0.8555E+02    -0.8534E+02    -0.8512E+02    -0.8486E+02    -0.8459E+02    -0.8428E+02    -0.8394E+02    -0.8357E+02    -0.8316E+02    -0.8271E+02    -0.8221E+02    -0.8166E+02    -0.8106E+02    -0.8039E+02    -0.7967E+02    -0.7888E+02    -0.7801E+02    -0.7708E+02    -0.7608E+02    -0.7501E+02    -0.7389E+02    -0.7271E+02    -0.7149E+02    -0.7024E+02    -0.6899E+02    -0.6775E+02    -0.6654E+02    -0.6538E+02    -0.6430E+02    -0.6331E+02    -0.6244E+02    -0.6171E+02    -0.6112E+02    -0.6069E+02    -0.6043E+02    -0.6034E+02    -0.6043E+02    -0.6069E+02    -0.6112E+02    -0.6172E+02    -0.6246E+02    -0.6333E+02    -0.6432E+02    -0.6540E+02    -0.6656E+02    -0.6777E+02    -0.6901E+02    -0.7026E+02    -0.7151E+02    -0.7273E+02    -0.7391E+02    -0.7503E+02    -0.7610E+02    -0.7710E+02    -0.7803E+02    -0.7889E+02    -0.7968E+02    -0.8041E+02    -0.8107E+02    -0.8167E+02    -0.8222E+02    -0.8272E+02    -0.8317E+02    -0.8358E+02    -0.8395E+02    -0.8428E+02    -0.8459E+02    -0.8486E+02    -0.8512E+02    -0.8534E+02    -0.8555E+02    -0.8574E+02    -0.8591E+02    -0.8607E+02    -0.8621E+02    -0.8634E+02    -0.8645E+02    -0.8656E+02    -0.8665E+02    -0.8674E+02    -0.8681E+02    -0.8687E+02    -0.8692E+02    -0.8696E+02    -0.8698E+02    -0.8698E+02
    -0.8700E+02    -0.8700E+02    -0.8699E+02    -0.8695E+02    -0.8690E+02    -0.8684E+02    -0.8677E+02    -0.8669E+02    -0.8659E+02    -0.8648E+02    -0.8636E+02    -0.8623E+02    -0.8608E+02    -0.8591E+02    -0.8572E+02    -0.8551E+02    -0.8528E+02    -0.8502E+02    -0.8473E+02    -0.8441E+02    -0.8404E+02    -0.8364E+02    -0.8318E+02    -0.8267E+02    -0.8209E+02    -0.8145E+02    -0.8073E+02    -0.7993E+02    -0.7904E+02    -0.7805E+02    -0.7696E+02    -0.7577E+02    -0.7447E+02    -0.7307E+02    -0.7158E+02    -0.7001E+02    -0.6838E+02    -0.6671E+02    -0.6503E+02    -0.6336E+02    -0.6173E+02    -0.6018E+02    -0.5872E+02    -0.5740E+02    -0.5624E+02    -0.5525E+02    -0.5446E+02    -0.5389E+02    -0.5354E+02    -0.5343E+02    -0.5355E+02    -0.5390E+02    -0.5447E+02    -0.5526E+02    -0.5625E+02    -0.5742E+02    -0.5874E+02    -0.6020E+02    -0.6176E+02    -0.6339E+02    -0.6506E+02    -0.6674E+02    -0.6841E+02    -0.7004E+02    -0.7161E+02    -0.7310E+02    -0.7450E+02    -0.7580E+02    -0.7699E+02    -0.7808E+02    -0.7907E+02    -0.7996E+02    -0.8076E+02    -0.8147E+02    -0.8211E+02    -0.8269E+02    -0.8320E+02    -0.8365E+02    -0.8406E+02    -0.8442E+02    -0.8474E+02    -0.8503E+02    -0.8529E+02    -0.8552E+02    -0.8573E+02    -0.8591E+02    -0.8608E+02    -0.8623E+02    -0.8636E+02    -0.8648E+02    -0.8659E+02    -0.8668E+02    -0.8677E+02    -0.8684E+02    -0.8690E+02    -0.8696E+02    -0.8700E+02    -0.8703E+02    -0.8705E+02    -0.8705E+02
    -0.8709E+02    -0.8709E+02    -0.8707E+02    -0.8705E+02    -0.8701E+02    -0.8696E+02    -0.8690E+02    -0.8683E+02    -0.8675E+02    -0.8665E+02    -0.8655E+02    -0.8643E+02    -0.8629E+02    -0.8613E+02    -0.8595E+02    -0.8575E+02    -0.8552E+02    -0.8525E+02    -0.8495E+02    -0.8461E+02    -0.8423E+02    -0.8378E+02    -0.8328E+02    -0.8270E+02    -0.8204E+02    -0.8129E+02    -0.8044E+02    -0.7947E+02    -0.7837E+02    -0.7714E+02    -0.7576E+02    -0.7424E+02    -0.7256E+02    -0.7074E+02    -0.6879E+02    -0.6672E+02    -0.6457E+02    -0.6237E+02    -0.6015E+02    -0.5795E+02    -0.5581E+02    -0.5377E+02    -0.5187E+02    -0.5015E+02    -0.4863E+02    -0.4735E+02    -0.4633E+02    -0.4558E+02    -0.4513E+02    -0.4498E+02    -0.4514E+02    -0.4559E+02    -0.4634E+02    -0.4737E+02    -0.4865E+02    -0.5017E+02    -0.5190E+02    -0.5380E+02    -0.5584E+02    -0.5798E+02    -0.6019E+02    -0.6241E+02    -0.6461E+02    -0.6676E+02    -0.6883E+02    -0.7078E+02    -0.7260E+02    -0.7428E+02    -0.7580E+02    -0.7718E+02    -0.7841E+02    -0.7950E+02    -0.8047E+02    -0.8132E+02    -0.8207E+02    -0.8273E+02    -0.8331E+02    -0.8381E+02    -0.8425E+02    -0.8464E+02    -0.8498E+02    -0.8528E+02    -0.8554E+02    -0.8577E+02    -0.8597E+02    -0.8615E+02    -0.8630E+02    -0.8644E+02    -0.8656E+02    -0.8667E+02    -0.8676E+02    -0.8684E+02    -0.8691E+02    -0.8697E+02    -0.8702E+02    -0.8706E+02    -0.8709E+02    -0.8712E+02    -0.8713E+02    -0.8713E+02
    -0.8719E+02    -0.8719E+02    -0.8718E+02    -0.8716E+02    -0.8714E+02    -0.8710E+02    -0.8706E+02    -0.8701E+02    -0.8694E+02    -0.8687E+02    -0.8678E+02    -0.8668E+02    -0.8655E+02    -0.8641E+02    -0.8625E+02    -0.8605E+02    -0.8583E+02    -0.8557E+02    -0.8527E+02    -0.8492E+02    -0.8451E+02    -0.8403E+02    -0.8348E+02    -0.8283E+02    -0.8208E+02    -0.8121E+02    -0.8020E+02    -0.7904E+02    -0.7770E+02    -0.7617E+02    -0.7444E+02    -0.7250E+02    -0.7036E+02    -0.6801E+02    -0.6549E+02    -0.6282E+02    -0.6004E+02    -0.5719E+02    -0.5433E+02    -0.5150E+02    -0.4876E+02    -0.4615E+02    -0.4372E+02    -0.4152E+02    -0.3958E+02    -0.3794E+02    -0.3664E+02    -0.3569E+02    -0.3512E+02    -0.3493E+02    -0.3512E+02    -0.3570E+02    -0.3666E+02    -0.3797E+02    -0.3960E+02    -0.4155E+02    -0.4375E+02    -0.4618E+02    -0.4880E+02    -0.5155E+02    -0.5438E+02    -0.5725E+02    -0.6010E+02    -0.6288E+02    -0.6555E+02    -0.6807E+02    -0.7041E+02    -0.7256E+02    -0.7449E+02    -0.7622E+02    -0.7775E+02    -0.7908E+02    -0.8025E+02    -0.8125E+02    -0.8212E+02    -0.8287E+02    -0.8352E+02    -0.8407E+02    -0.8454E+02    -0.8495E+02    -0.8530E+02    -0.8560E+02    -0.8586E+02    -0.8609E+02    -0.8628E+02    -0.8644E+02    -0.8658E+02    -0.8670E+02    -0.8681E+02    -0.8689E+02    -0.8697E+02    -0.8703E+02    -0.8708E+02    -0.8712E+02    -0.8716E+02    -0.8719E+02    -0.8721E+02    -0.8722E+02    -0.8723E+02    -0.8723E+02
    -0.8731E+02    -0.8731E+02    -0.8731E+02    -0.8730E+02    -0.8729E+02    -0.8727E+02    -0.8725E+02    -0.8722E+02    -0.8718E+02    -0.8712E+02    -0.8706E+02    -0.8698E+02    -0.8688E+02    -0.8676E+02    -0.8662E+02    -0.8644E+02    -0.8623E+02    -0.8598E+02    -0.8569E+02    -0.8533E+02    -0.8491E+02    -0.8440E+02    -0.8380E+02    -0.8309E+02    -0.8225E+02    -0.8125E+02    -0.8006E+02    -0.7868E+02    -0.7706E+02    -0.7519E+02    -0.7304E+02    -0.7061E+02    -0.6791E+02    -0.6494E+02    -0.6174E+02    -0.5835E+02    -0.5483E+02    -0.5122E+02    -0.4760E+02    -0.4403E+02    -0.4056E+02    -0.3726E+02    -0.3420E+02    -0.3141E+02    -0.2897E+02    -0.2690E+02    -0.2525E+02    -0.2406E+02    -0.2333E+02    -0.2309E+02    -0.2334E+02    -0.2407E+02    -0.2527E+02    -0.2692E+02    -0.2900E+02    -0.3145E+02    -0.3424E+02    -0.3731E+02    -0.4061E+02    -0.4408E+02    -0.4766E+02    -0.5128E+02    -0.5489E+02    -0.5842E+02    -0.6181E+02    -0.6501E+02    -0.6798E+02    -0.7068E+02    -0.7310E+02    -0.7525E+02    -0.7712E+02    -0.7873E+02    -0.8012E+02    -0.8130E+02    -0.8230E+02    -0.8314E+02    -0.8385E+02    -0.8445E+02    -0.8495E+02    -0.8538E+02    -0.8573E+02    -0.8603E+02    -0.8628E+02    -0.8648E+02    -0.8666E+02    -0.8680E+02    -0.8692E+02    -0.8702E+02    -0.8710E+02    -0.8716E+02    -0.8721E+02    -0.8725E+02    -0.8728E+02    -0.8731E+02    -0.8732E+02    -0.8733E+02    -0.8734E+02    -0.8734E+02    -0.8734E+02    -0.8734E+02
    -0.8745E+02    -0.8745E+02    -0.8745E+02    -0.8746E+02    -0.8746E+02    -0.8747E+02    -0.8747E+02    -0.8746E+02    -0.8745E+02    -0.8742E+02    -0.8739E+02    -0.8733E+02    -0.8727E+02    -0.8717E+02    -0.8706E+02    -0.8691E+02    -0.8673E+02    -0.8650E+02    -0.8621E+02    -0.8586E+02    -0.8544E+02    -0.8492E+02    -0.8428E+02    -0.8351E+02    -0.8257E+02    -0.8144E+02    -0.8008E+02    -0.7845E+02    -0.7652E+02    -0.7426E+02    -0.7163E+02    -0.6864E+02    -0.6528E+02    -0.6159E+02    -0.5760E+02    -0.5337E+02    -0.4897E+02    -0.4447E+02    -0.3995E+02    -0.3547E+02    -0.3113E+02    -0.2699E+02    -0.2314E+02    -0.1964E+02    -0.1656E+02    -0.1395E+02    -0.1187E+02    -0.1034E+02    -0.9420E+01    -0.9112E+01    -0.9427E+01    -0.1036E+02    -0.1189E+02    -0.1398E+02    -0.1660E+02    -0.1968E+02    -0.2319E+02    -0.2705E+02    -0.3119E+02    -0.3554E+02    -0.4001E+02    -0.4454E+02    -0.4905E+02    -0.5345E+02    -0.5768E+02    -0.6167E+02    -0.6537E+02    -0.6872E+02    -0.7171E+02    -0.7433E+02    -0.7659E+02    -0.7852E+02    -0.8014E+02    -0.8150E+02    -0.8263E+02    -0.8357E+02    -0.8434E+02    -0.8497E+02    -0.8549E+02    -0.8592E+02    -0.8627E+02    -0.8655E+02    -0.8678E+02    -0.8696E+02    -0.8711E+02    -0.8723E+02    -0.8732E+02    -0.8739E+02    -0.8744E+02    -0.8747E+02    -0.8750E+02    -0.8751E+02    -0.8751E+02    -0.8751E+02    -0.8751E+02    -0.8750E+02    -0.8749E+02    -0.8748E+02    -0.8747E+02    -0.8747E+02
    -0.8760E+02    -0.8760E+02    -0.8761E+02    -0.8763E+02    -0.8765E+02    -0.8768E+02    -0.8771E+02    -0.8773E+02    -0.8775E+02    -0.8776E+02    -0.8775E+02    -0.8774E+02    -0.8771E+02    -0.8765E+02    -0.8757E+02    -0.8746E+02    -0.8731E+02    -0.8711E+02    -0.8685E+02    -0.8653E+02    -0.8611E+02    -0.8559E+02    -0.8493E+02    -0.8411E+02    -0.8310E+02    -0.8184E+02    -0.8030E+02    -0.7842E+02    -0.7616E+02    -0.7346E+02    -0.7031E+02    -0.6668E+02    -0.6258E+02    -0.5804E+02    -0.5314E+02    -0.4792E+02    -0.4248E+02    -0.3690E+02    -0.3127E+02    -0.2568E+02    -0.2024E+02    -0.1503E+02    -0.1015E+02    -0.5672E+01    -0.1699E+01     0.1687E+01     0.4408E+01     0.6402E+01     0.7617E+01     0.8023E+01     0.7609E+01     0.6387E+01     0.4386E+01     0.1657E+01    -0.1735E+01    -0.5715E+01    -0.1020E+02    -0.1509E+02    -0.2030E+02    -0.2575E+02    -0.3135E+02    -0.3698E+02    -0.4257E+02    -0.4801E+02    -0.5323E+02    -0.5814E+02    -0.6267E+02    -0.6677E+02    -0.7040E+02    -0.7355E+02    -0.7624E+02    -0.7850E+02    -0.8037E+02    -0.8191E+02    -0.8317E+02    -0.8418E+02    -0.8500E+02    -0.8565E+02    -0.8618E+02    -0.8659E+02    -0.8692E+02    -0.8718E+02    -0.8737E+02    -0.8752E+02    -0.8764E+02    -0.8772E+02    -0.8777E+02    -0.8781E+02    -0.8782E+02    -0.8782E+02    -0.8781E+02    -0.8780E+02    -0.8777E+02    -0.8774E+02    -0.8771E+02    -0.8768E+02    -0.8765E+02    -0.8763E+02    -0.8761E+02    -0.8761E+02
    -0.8776E+02    -0.8776E+02    -0.8778E+02    -0.8782E+02    -0.8786E+02    -0.8792E+02    -0.8797E+02    -0.8803E+02    -0.8808E+02    -0.8812E+02    -0.8816E+02    -0.8818E+02    -0.8819E+02    -0.8818E+02    -0.8815E+02    -0.8808E+02    -0.8797E+02    -0.8782E+02    -0.8761E+02    -0.8732E+02    -0.8693E+02    -0.8642E+02    -0.8577E+02    -0.8492E+02    -0.8385E+02    -0.8249E+02    -0.8078E+02    -0.7865E+02    -0.7605E+02    -0.7290E+02    -0.6916E+02    -0.6481E+02    -0.5987E+02    -0.5437E+02    -0.4839E+02    -0.4200E+02    -0.3530E+02    -0.2838E+02    -0.2135E+02    -0.1432E+02    -0.7404E+01    -0.7017E+00     0.5656E+01     0.1154E+02     0.1680E+02     0.2133E+02     0.2499E+02     0.2768E+02     0.2933E+02     0.2988E+02     0.2932E+02     0.2767E+02     0.2496E+02     0.2130E+02     0.1676E+02     0.1149E+02     0.5601E+01    -0.7634E+00    -0.7472E+01    -0.1440E+02    -0.2143E+02    -0.2847E+02    -0.3539E+02    -0.4210E+02    -0.4849E+02    -0.5448E+02    -0.5997E+02    -0.6491E+02    -0.6926E+02    -0.7299E+02    -0.7614E+02    -0.7874E+02    -0.8086E+02    -0.8257E+02    -0.8393E+02    -0.8500E+02    -0.8584E+02    -0.8650E+02    -0.8700E+02    -0.8739E+02    -0.8768E+02    -0.8789E+02    -0.8805E+02    -0.8815E+02    -0.8822E+02    -0.8826E+02    -0.8827E+02    -0.8826E+02    -0.8824E+02    -0.8820E+02    -0.8816E+02    -0.8811E+02    -0.8805E+02    -0.8799E+02    -0.8793E+02    -0.8787E+02    -0.8782E+02    -0.8779E+02    -0.8776E+02    -0.8776E+02
    -0.8793E+02    -0.8793E+02    -0.8796E+02    -0.8801E+02    -0.8808E+02    -0.8816E+02    -0.8825E+02    -0.8834E+02    -0.8843E+02    -0.8851E+02    -0.8859E+02    -0.8866E+02    -0.8872E+02    -0.8875E+02    -0.8877E+02    -0.8876E+02    -0.8871E+02    -0.8861E+02    -0.8845E+02    -0.8821E+02    -0.8788E+02    -0.8742E+02    -0.8679E+02    -0.8595E+02    -0.8484E+02    -0.8340E+02    -0.8155E+02    -0.7920E+02    -0.7625E+02    -0.7263E+02    -0.6827E+02    -0.6313E+02    -0.5723E+02    -0.5062E+02    -0.4337E+02    -0.3555E+02    -0.2728E+02    -0.1866E+02    -0.9794E+01    -0.7997E+00     0.8188E+01     0.1701E+02     0.2549E+02     0.3342E+02     0.4060E+02     0.4682E+02     0.5190E+02     0.5566E+02     0.5797E+02     0.5874E+02     0.5796E+02     0.5564E+02     0.5187E+02     0.4679E+02     0.4056E+02     0.3337E+02     0.2543E+02     0.1695E+02     0.8115E+01    -0.8803E+00    -0.9881E+01    -0.1875E+02    -0.2738E+02    -0.3566E+02    -0.4347E+02    -0.5073E+02    -0.5735E+02    -0.6324E+02    -0.6838E+02    -0.7274E+02    -0.7635E+02    -0.7929E+02    -0.8164E+02    -0.8349E+02    -0.8492E+02    -0.8603E+02    -0.8686E+02    -0.8749E+02    -0.8796E+02    -0.8829E+02    -0.8853E+02    -0.8869E+02    -0.8879E+02    -0.8884E+02    -0.8885E+02    -0.8884E+02    -0.8881E+02    -0.8875E+02    -0.8868E+02    -0.8861E+02    -0.8852E+02    -0.8843E+02    -0.8834E+02    -0.8825E+02    -0.8816E+02    -0.8808E+02    -0.8801E+02    -0.8795E+02    -0.8792E+02    -0.8792E+02
    -0.8810E+02    -0.8810E+02    -0.8814E+02    -0.8821E+02    -0.8831E+02    -0.8841E+02    -0.8853E+02    -0.8866E+02    -0.8879E+02    -0.8891E+02    -0.8904E+02    -0.8915E+02    -0.8926E+02    -0.8935E+02    -0.8942E+02    -0.8947E+02    -0.8948E+02    -0.8945E+02    -0.8936E+02    -0.8920E+02    -0.8893E+02    -0.8853E+02    -0.8796E+02    -0.8716E+02    -0.8607E+02    -0.8459E+02    -0.8264E+02    -0.8009E+02    -0.7682E+02    -0.7273E+02    -0.6770E+02    -0.6170E+02    -0.5473E+02    -0.4682E+02    -0.3805E+02    -0.2849E+02    -0.1824E+02    -0.7389E+01     0.3956E+01     0.1566E+02     0.2755E+02     0.3941E+02     0.5097E+02     0.6194E+02     0.7201E+02     0.8083E+02     0.8809E+02     0.9351E+02     0.9685E+02     0.9798E+02     0.9684E+02     0.9349E+02     0.8806E+02     0.8079E+02     0.7196E+02     0.6189E+02     0.5091E+02     0.3934E+02     0.2748E+02     0.1558E+02     0.3864E+01    -0.7487E+01    -0.1834E+02    -0.2860E+02    -0.3816E+02    -0.4694E+02    -0.5485E+02    -0.6182E+02    -0.6782E+02    -0.7284E+02    -0.7693E+02    -0.8019E+02    -0.8273E+02    -0.8468E+02    -0.8615E+02    -0.8724E+02    -0.8804E+02    -0.8861E+02    -0.8901E+02    -0.8928E+02    -0.8944E+02    -0.8953E+02    -0.8956E+02    -0.8955E+02    -0.8951E+02    -0.8944E+02    -0.8936E+02    -0.8925E+02    -0.8914E+02    -0.8902E+02    -0.8889E+02    -0.8876E+02    -0.8864E+02    -0.8851E+02    -0.8839E+02    -0.8828E+02    -0.8819E+02    -0.8812E+02    -0.8808E+02    -0.8808E+02
    -0.8827E+02    -0.8827E+02    -0.8832E+02    -0.8841E+02    -0.8853E+02    -0.8866E+02    -0.8882E+02    -0.8898E+02    -0.8914E+02    -0.8931E+02    -0.8948E+02    -0.8964E+02    -0.8980E+02    -0.8994E+02    -0.9007E+02    -0.9018E+02    -0.9026E+02    -0.9030E+02    -0.9029E+02    -0.9021E+02    -0.9004E+02    -0.8973E+02    -0.8925E+02    -0.8853E+02    -0.8749E+02    -0.8602E+02    -0.8401E+02    -0.8132E+02    -0.7777E+02    -0.7322E+02    -0.6752E+02    -0.6059E+02    -0.5241E+02    -0.4301E+02    -0.3242E+02    -0.2072E+02    -0.7958E+01     0.5809E+01     0.2049E+02     0.3592E+02     0.5189E+02     0.6811E+02     0.8422E+02     0.9976E+02     0.1142E+03     0.1271E+03     0.1379E+03     0.1460E+03     0.1510E+03     0.1527E+03     0.1510E+03     0.1460E+03     0.1379E+03     0.1271E+03     0.1142E+03     0.9970E+02     0.8415E+02     0.6804E+02     0.5181E+02     0.3583E+02     0.2039E+02     0.5706E+01    -0.8067E+01    -0.2083E+02    -0.3254E+02    -0.4313E+02    -0.5253E+02    -0.6071E+02    -0.6764E+02    -0.7333E+02    -0.7788E+02    -0.8142E+02    -0.8411E+02    -0.8611E+02    -0.8757E+02    -0.8861E+02    -0.8933E+02    -0.8981E+02    -0.9012E+02    -0.9030E+02    -0.9038E+02    -0.9039E+02    -0.9035E+02    -0.9027E+02    -0.9017E+02    -0.9004E+02    -0.8990E+02    -0.8975E+02    -0.8959E+02    -0.8943E+02    -0.8926E+02    -0.8909E+02    -0.8893E+02    -0.8877E+02    -0.8862E+02    -0.8849E+02    -0.8838E+02    -0.8829E+02    -0.8824E+02    -0.8824E+02
    -0.8843E+02    -0.8843E+02    -0.8849E+02    -0.8860E+02    -0.8874E+02    -0.8890E+02    -0.8908E+02    -0.8928E+02    -0.8948E+02    -0.8969E+02    -0.8990E+02    -0.9011E+02    -0.9031E+02    -0.9051E+02    -0.9070E+02    -0.9087E+02    -0.9102E+02    -0.9114E+02    -0.9121E+02    -0.9122E+02    -0.9115E+02    -0.9095E+02    -0.9058E+02    -0.8997E+02    -0.8903E+02    -0.8763E+02    -0.8563E+02    -0.8285E+02    -0.7908E+02    -0.7411E+02    -0.6774E+02    -0.5983E+02    -0.5034E+02    -0.3924E+02    -0.2654E+02    -0.1224E+02     0.3668E+01     0.2120E+02     0.4028E+02     0.6079E+02     0.8247E+02     0.1050E+03     0.1278E+03     0.1503E+03     0.1717E+03     0.1912E+03     0.2077E+03     0.2203E+03     0.2283E+03     0.2310E+03     0.2282E+03     0.2203E+03     0.2077E+03     0.1912E+03     0.1717E+03     0.1503E+03     0.1277E+03     0.1049E+03     0.8239E+02     0.6070E+02     0.4019E+02     0.2109E+02     0.3557E+01    -0.1236E+02    -0.2666E+02    -0.3937E+02    -0.5047E+02    -0.5996E+02    -0.6786E+02    -0.7422E+02    -0.7919E+02    -0.8295E+02    -0.8572E+02    -0.8772E+02    -0.8911E+02    -0.9005E+02    -0.9066E+02    -0.9103E+02    -0.9123E+02    -0.9130E+02    -0.9129E+02    -0.9122E+02    -0.9111E+02    -0.9096E+02    -0.9080E+02    -0.9062E+02    -0.9042E+02    -0.9022E+02    -0.9002E+02    -0.8982E+02    -0.8961E+02    -0.8941E+02    -0.8921E+02    -0.8902E+02    -0.8884E+02    -0.8869E+02    -0.8855E+02    -0.8845E+02    -0.8839E+02    -0.8839E+02
    -0.8858E+02    -0.8858E+02    -0.8865E+02    -0.8877E+02    -0.8893E+02    -0.8912E+02    -0.8933E+02    -0.8956E+02    -0.8980E+02    -0.9004E+02    -0.9029E+02    -0.9054E+02    -0.9079E+02    -0.9104E+02    -0.9128E+02    -0.9151E+02    -0.9172E+02    -0.9191E+02    -0.9207E+02    -0.9217E+02    -0.9220E+02    -0.9212E+02    -0.9188E+02    -0.9141E+02    -0.9060E+02    -0.8932E+02    -0.8740E+02    -0.8460E+02    -0.8068E+02    -0.7536E+02    -0.6836E+02    -0.5948E+02    -0.4860E+02    -0.3565E+02    -0.2056E+02    -0.3213E+01     0.1652E+02     0.3875E+02     0.6351E+02     0.9076E+02     0.1203E+03     0.1518E+03     0.1846E+03     0.2178E+03     0.2504E+03     0.2807E+03     0.3072E+03     0.3279E+03     0.3411E+03     0.3457E+03     0.3411E+03     0.3278E+03     0.3071E+03     0.2807E+03     0.2503E+03     0.2178E+03     0.1845E+03     0.1517E+03     0.1202E+03     0.9067E+02     0.6341E+02     0.3864E+02     0.1640E+02    -0.3332E+01    -0.2068E+02    -0.3578E+02    -0.4873E+02    -0.5960E+02    -0.6848E+02    -0.7547E+02    -0.8079E+02    -0.8470E+02    -0.8749E+02    -0.8941E+02    -0.9068E+02    -0.9149E+02    -0.9196E+02    -0.9220E+02    -0.9228E+02    -0.9225E+02    -0.9215E+02    -0.9200E+02    -0.9181E+02    -0.9160E+02    -0.9138E+02    -0.9115E+02    -0.9090E+02    -0.9066E+02    -0.9042E+02    -0.9017E+02    -0.8993E+02    -0.8969E+02    -0.8947E+02    -0.8925E+02    -0.8905E+02    -0.8886E+02    -0.8871E+02    -0.8859E+02    -0.8853E+02    -0.8853E+02
    -0.8871E+02    -0.8871E+02    -0.8879E+02    -0.8892E+02    -0.8910E+02    -0.8931E+02    -0.8955E+02    -0.8980E+02    -0.9007E+02    -0.9035E+02    -0.9063E+02    -0.9092E+02    -0.9121E+02    -0.9150E+02    -0.9178E+02    -0.9207E+02    -0.9234E+02    -0.9260E+02    -0.9284E+02    -0.9303E+02    -0.9316E+02    -0.9320E+02    -0.9308E+02    -0.9275E+02    -0.9210E+02    -0.9098E+02    -0.8918E+02    -0.8644E+02    -0.8246E+02    -0.7687E+02    -0.6933E+02    -0.5954E+02    -0.4729E+02    -0.3243E+02    -0.1477E+02     0.5958E+01     0.3007E+02     0.5788E+02     0.8963E+02     0.1255E+03     0.1655E+03     0.2095E+03     0.2569E+03     0.3067E+03     0.3573E+03     0.4063E+03     0.4508E+03     0.4868E+03     0.5107E+03     0.5190E+03     0.5106E+03     0.4868E+03     0.4507E+03     0.4063E+03     0.3572E+03     0.3066E+03     0.2568E+03     0.2094E+03     0.1654E+03     0.1254E+03     0.8953E+02     0.5777E+02     0.2996E+02     0.5839E+01    -0.1489E+02    -0.3256E+02    -0.4742E+02    -0.5966E+02    -0.6945E+02    -0.7698E+02    -0.8256E+02    -0.8653E+02    -0.8926E+02    -0.9106E+02    -0.9218E+02    -0.9283E+02    -0.9316E+02    -0.9327E+02    -0.9324E+02    -0.9311E+02    -0.9292E+02    -0.9269E+02    -0.9244E+02    -0.9217E+02    -0.9189E+02    -0.9161E+02    -0.9133E+02    -0.9104E+02    -0.9076E+02    -0.9048E+02    -0.9021E+02    -0.8995E+02    -0.8969E+02    -0.8945E+02    -0.8922E+02    -0.8902E+02    -0.8885E+02    -0.8872E+02    -0.8865E+02    -0.8865E+02
    -0.8882E+02    -0.8882E+02    -0.8890E+02    -0.8905E+02    -0.8924E+02    -0.8947E+02    -0.8973E+02    -0.9000E+02    -0.9029E+02    -0.9060E+02    -0.9091E+02    -0.9123E+02    -0.9155E+02    -0.9188E+02    -0.9221E+02    -0.9254E+02    -0.9286E+02    -0.9318E+02    -0.9349E+02    -0.9376E+02    -0.9398E+02    -0.9412E+02    -0.9413E+02    -0.9393E+02    -0.9343E+02    -0.9246E+02    -0.9082E+02    -0.8820E+02    -0.8422E+02    -0.7848E+02    -0.7053E+02    -0.5995E+02    -0.4647E+02    -0.2980E+02    -0.9617E+01     0.1455E+02     0.4328E+02     0.7719E+02     0.1169E+03     0.1631E+03     0.2162E+03     0.2767E+03     0.3445E+03     0.4191E+03     0.4988E+03     0.5806E+03     0.6594E+03     0.7275E+03     0.7754E+03     0.7931E+03     0.7754E+03     0.7275E+03     0.6593E+03     0.5806E+03     0.4988E+03     0.4190E+03     0.3444E+03     0.2766E+03     0.2161E+03     0.1630E+03     0.1168E+03     0.7708E+02     0.4317E+02     0.1443E+02    -0.9740E+01    -0.2992E+02    -0.4659E+02    -0.6007E+02    -0.7064E+02    -0.7859E+02    -0.8432E+02    -0.8828E+02    -0.9090E+02    -0.9254E+02    -0.9350E+02    -0.9400E+02    -0.9420E+02    -0.9419E+02    -0.9406E+02    -0.9384E+02    -0.9357E+02    -0.9327E+02    -0.9296E+02    -0.9264E+02    -0.9231E+02    -0.9199E+02    -0.9167E+02    -0.9136E+02    -0.9104E+02    -0.9074E+02    -0.9044E+02    -0.9015E+02    -0.8987E+02    -0.8961E+02    -0.8937E+02    -0.8915E+02    -0.8896E+02    -0.8883E+02    -0.8875E+02    -0.8875E+02
    -0.8890E+02    -0.8890E+02    -0.8899E+02    -0.8914E+02    -0.8935E+02    -0.8959E+02    -0.8986E+02    -0.9015E+02    -0.9046E+02    -0.9078E+02    -0.9112E+02    -0.9146E+02    -0.9181E+02    -0.9216E+02    -0.9252E+02    -0.9289E+02    -0.9326E+02    -0.9363E+02    -0.9399E+02    -0.9432E+02    -0.9462E+02    -0.9484E+02    -0.9495E+02    -0.9486E+02    -0.9448E+02    -0.9366E+02    -0.9216E+02    -0.8967E+02    -0.8576E+02    -0.7996E+02    -0.7173E+02    -0.6057E+02    -0.4610E+02    -0.2794E+02    -0.5595E+01     0.2163E+02     0.5461E+02     0.9434E+02     0.1420E+03     0.1989E+03     0.2666E+03     0.3466E+03     0.4405E+03     0.5496E+03     0.6741E+03     0.8122E+03     0.9582E+03     0.1099E+04     0.1212E+04     0.1261E+04     0.1212E+04     0.1099E+04     0.9581E+03     0.8121E+03     0.6740E+03     0.5495E+03     0.4405E+03     0.3465E+03     0.2665E+03     0.1988E+03     0.1419E+03     0.9423E+02     0.5449E+02     0.2151E+02    -0.5718E+01    -0.2806E+02    -0.4623E+02    -0.6069E+02    -0.7184E+02    -0.8006E+02    -0.8585E+02    -0.8975E+02    -0.9224E+02    -0.9373E+02    -0.9455E+02    -0.9493E+02    -0.9502E+02    -0.9492E+02    -0.9470E+02    -0.9440E+02    -0.9407E+02    -0.9372E+02    -0.9336E+02    -0.9299E+02    -0.9263E+02    -0.9228E+02    -0.9193E+02    -0.9159E+02    -0.9126E+02    -0.9093E+02    -0.9061E+02    -0.9031E+02    -0.9001E+02    -0.8973E+02    -0.8947E+02    -0.8924E+02    -0.8905E+02    -0.8890E+02    -0.8882E+02    -0.8882E+02
    -0.8895E+02    -0.8895E+02    -0.8904E+02    -0.8920E+02    -0.8941E+02    -0.8966E+02    -0.8994E+02    -0.9024E+02    -0.9056E+02    -0.9090E+02    -0.9124E+02    -0.9160E+02    -0.9197E+02    -0.9234E+02    -0.9272E+02    -0.9311E+02    -0.9351E+02    -0.9391E+02    -0.9430E+02    -0.9468E+02    -0.9503E+02    -0.9531E+02    -0.9548E+02    -0.9547E+02    -0.9517E+02    -0.9444E+02    -0.9304E+02    -0.9065E+02    -0.8682E+02    -0.8101E+02    -0.7264E+02    -0.6114E+02    -0.4605E+02    -0.2690E+02    -0.3088E+01     0.2627E+02     0.6230E+02     0.1064E+03     0.1602E+03     0.2259E+03     0.3062E+03     0.4045E+03     0.5251E+03     0.6733E+03     0.8558E+03     0.1079E+04     0.1350E+04     0.1663E+04     0.1987E+04     0.2207E+04     0.1987E+04     0.1663E+04     0.1350E+04     0.1079E+04     0.8557E+03     0.6732E+03     0.5250E+03     0.4044E+03     0.3061E+03     0.2258E+03     0.1601E+03     0.1063E+03     0.6219E+02     0.2615E+02    -0.3211E+01    -0.2702E+02    -0.4617E+02    -0.6126E+02    -0.7275E+02    -0.8111E+02    -0.8691E+02    -0.9074E+02    -0.9312E+02    -0.9451E+02    -0.9524E+02    -0.9554E+02    -0.9555E+02    -0.9538E+02    -0.9511E+02    -0.9476E+02    -0.9439E+02    -0.9400E+02    -0.9360E+02    -0.9321E+02    -0.9283E+02    -0.9246E+02    -0.9209E+02    -0.9173E+02    -0.9139E+02    -0.9105E+02    -0.9072E+02    -0.9040E+02    -0.9010E+02    -0.8981E+02    -0.8954E+02    -0.8930E+02    -0.8910E+02    -0.8895E+02    -0.8886E+02    -0.8886E+02
    -0.8896E+02    -0.8896E+02    -0.8905E+02    -0.8922E+02    -0.8943E+02    -0.8969E+02    -0.8997E+02    -0.9028E+02    -0.9060E+02    -0.9094E+02    -0.9129E+02    -0.9165E+02    -0.9202E+02    -0.9240E+02    -0.9279E+02    -0.9319E+02    -0.9359E+02    -0.9400E+02    -0.9441E+02    -0.9481E+02    -0.9517E+02    -0.9547E+02    -0.9566E+02    -0.9568E+02    -0.9541E+02    -0.9471E+02    -0.9336E+02    -0.9100E+02    -0.8720E+02    -0.8139E+02    -0.7298E+02    -0.6137E+02    -0.4607E+02    -0.2658E+02    -0.2253E+01     0.2787E+02     0.6502E+02     0.1107E+03     0.1669E+03     0.2362E+03     0.3219E+03     0.4286E+03     0.5628E+03     0.7342E+03     0.9580E+03     0.1259E+04     0.1683E+04     0.2313E+04     0.3320E+04     0.5061E+04     0.3320E+04     0.2313E+04     0.1683E+04     0.1259E+04     0.9580E+03     0.7342E+03     0.5627E+03     0.4285E+03     0.3218E+03     0.2361E+03     0.1668E+03     0.1106E+03     0.6490E+02     0.2775E+02    -0.2376E+01    -0.2670E+02    -0.4619E+02    -0.6149E+02    -0.7309E+02    -0.8149E+02    -0.8729E+02    -0.9108E+02    -0.9343E+02    -0.9479E+02    -0.9548E+02    -0.9575E+02    -0.9574E+02    -0.9555E+02    -0.9525E+02    -0.9489E+02    -0.9450E+02    -0.9409E+02    -0.9369E+02    -0.9329E+02    -0.9290E+02    -0.9252E+02    -0.9215E+02    -0.9178E+02    -0.9143E+02    -0.9109E+02    -0.9075E+02    -0.9043E+02    -0.9012E+02    -0.8983E+02    -0.8956E+02    -0.8932E+02    -0.8912E+02    -0.8897E+02    -0.8888E+02    -0.8888E+02
    -0.8895E+02    -0.8895E+02    -0.8904E+02    -0.8920E+02    -0.8941E+02    -0.8966E+02    -0.8994E+02    -0.9024E+02    -0.9056E+02    -0.9090E+02    -0.9124E+02    -0.9160E+02    -0.9197E+02    -0.9234E+02    -0.9272E+02    -0.9311E+02    -0.9351E+02    -0.9391E+02    -0.9430E+02    -0.9468E+02    -0.9503E+02    -0.9531E+02    -0.9548E+02    -0.9547E+02    -0.9517E+02    -0.9444E+02    -0.9304E+02    -0.9065E+02    -0.8682E+02    -0.8101E+02    -0.7263E+02    -0.6114E+02    -0.4604E+02    -0.2690E+02    -0.3087E+01     0.2628E+02     0.6231E+02     0.1064E+03     0.1602E+03     0.2259E+03     0.3062E+03     0.4045E+03     0.5251E+03     0.6733E+03     0.8558E+03     0.1079E+04     0.1350E+04     0.1663E+04     0.1987E+04     0.2207E+04     0.1987E+04     0.1663E+04     0.1350E+04     0.1079E+04     0.8557E+03     0.6733E+03     0.5250E+03     0.4044E+03     0.3061E+03     0.2258E+03     0.1601E+03     0.1063E+03     0.6219E+02     0.2616E+02    -0.3210E+01    -0.2702E+02    -0.4617E+02    -0.6126E+02    -0.7275E+02    -0.8111E+02    -0.8691E+02    -0.9073E+02    -0.9312E+02    -0.9451E+02    -0.9524E+02    -0.9554E+02    -0.9555E+02    -0.9538E+02    -0.9511E+02    -0.9476E+02    -0.9439E+02    -0.9400E+02    -0.9360E+02    -0.9321E+02    -0.9283E+02    -0.9246E+02    -0.9209E+02    -0.9173E+02    -0.9139E+02    -0.9105E+02    -0.9072E+02    -0.9040E+02    -0.9009E+02    -0.8981E+02    -0.8954E+02    -0.8930E+02    -0.8910E+02    -0.8895E+02    -0.8886E+02    -0.8886E+02
    -0.8890E+02    -0.8890E+02    -0.8899E+02    -0.8914E+02    -0.8935E+02    -0.8959E+02    -0.8986E+02    -0.9015E+02    -0.9046E+02    -0.9078E+02    -0.9112E+02    -0.9146E+02    -0.9181E+02    -0.9216E+02    -0.9252E+02    -0.9289E+02    -0.9326E+02    -0.9363E+02    -0.9398E+02    -0.9432E+02    -0.9462E+02    -0.9484E+02    -0.9495E+02    -0.9486E+02    -0.9448E+02    -0.9366E+02    -0.9216E+02    -0.8967E+02    -0.8576E+02    -0.7995E+02    -0.7172E+02    -0.6057E+02    -0.4610E+02    -0.2794E+02    -0.5591E+01     0.2164E+02     0.5461E+02     0.9435E+02     0.1420E+03     0.1989E+03     0.2666E+03     0.3466E+03     0.4406E+03     0.5496E+03     0.6741E+03     0.8122E+03     0.9582E+03     0.1099E+04     0.1212E+04     0.1261E+04     0.1212E+04     0.1099E+04     0.9581E+03     0.8121E+03     0.6740E+03     0.5496E+03     0.4405E+03     0.3465E+03     0.2665E+03     0.1988E+03     0.1419E+03     0.9424E+02     0.5450E+02     0.2152E+02    -0.5714E+01    -0.2806E+02    -0.4622E+02    -0.6069E+02    -0.7184E+02    -0.8006E+02    -0.8585E+02    -0.8975E+02    -0.9223E+02    -0.9373E+02    -0.9455E+02    -0.9493E+02    -0.9502E+02    -0.9492E+02    -0.9469E+02    -0.9440E+02    -0.9407E+02    -0.9372E+02    -0.9335E+02    -0.9299E+02    -0.9263E+02    -0.9228E+02    -0.9193E+02    -0.9159E+02    -0.9126E+02    -0.9093E+02    -0.9061E+02    -0.9031E+02    -0.9001E+02    -0.8973E+02    -0.8947E+02    -0.8924E+02    -0.8905E+02    -0.8890E+02    -0.8882E+02    -0.8882E+02
    -0.8882E+02    -0.8882E+02    -0.8890E+02    -0.8905E+02    -0.8924E+02    -0.8947E+02    -0.8973E+02    -0.9000E+02    -0.9029E+02    -0.9060E+02    -0.9091E+02    -0.9123E+02    -0.9155E+02    -0.9188E+02    -0.9221E+02    -0.9254E+02    -0.9286E+02    -0.9318E+02    -0.9349E+02    -0.9376E+02    -0.9398E+02    -0.9412E+02    -0.9412E+02    -0.9393E+02    -0.9343E+02    -0.9246E+02    -0.9082E+02    -0.8819E+02    -0.8422E+02    -0.7848E+02    -0.7052E+02    -0.5995E+02    -0.4646E+02    -0.2979E+02    -0.9611E+01     0.1456E+02     0.4329E+02     0.7719E+02     0.1169E+03     0.1631E+03     0.2162E+03     0.2767E+03     0.3445E+03     0.4191E+03     0.4988E+03     0.5806E+03     0.6594E+03     0.7275E+03     0.7754E+03     0.7931E+03     0.7754E+03     0.7275E+03     0.6593E+03     0.5806E+03     0.4988E+03     0.4190E+03     0.3444E+03     0.2766E+03     0.2161E+03     0.1630E+03     0.1168E+03     0.7708E+02     0.4317E+02     0.1444E+02    -0.9735E+01    -0.2992E+02    -0.4659E+02    -0.6007E+02    -0.7064E+02    -0.7859E+02    -0.8432E+02    -0.8828E+02    -0.9090E+02    -0.9254E+02    -0.9350E+02    -0.9400E+02    -0.9420E+02    -0.9419E+02    -0.9406E+02    -0.9384E+02    -0.9357E+02    -0.9327E+02    -0.9296E+02    -0.9264E+02    -0.9231E+02    -0.9199E+02    -0.9167E+02    -0.9136E+02    -0.9104E+02    -0.9074E+02    -0.9044E+02    -0.9015E+02    -0.8987E+02    -0.8961E+02    -0.8937E+02    -0.8915E+02    -0.8896E+02    -0.8882E+02    -0.8875E+02    -0.8875E+02
    -0.8871E+02    -0.8871E+02    -0.8879E+02    -0.8892E+02    -0.8910E+02    -0.8931E+02    -0.8955E+02    -0.8980E+02    -0.9007E+02    -0.9035E+02    -0.9063E+02    -0.9092E+02    -0.9120E+02    -0.9150E+02    -0.9178E+02    -0.9207E+02    -0.9234E+02    -0.9260E+02    -0.9284E+02    -0.9303E+02    -0.9316E+02    -0.9319E+02    -0.9308E+02    -0.9275E+02    -0.9210E+02    -0.9098E+02    -0.8918E+02    -0.8644E+02    -0.8245E+02    -0.7687E+02    -0.6933E+02    -0.5953E+02    -0.4728E+02    -0.3242E+02    -0.1476E+02     0.5966E+01     0.3008E+02     0.5788E+02     0.8964E+02     0.1255E+03     0.1655E+03     0.2095E+03     0.2569E+03     0.3067E+03     0.3573E+03     0.4063E+03     0.4508E+03     0.4868E+03     0.5107E+03     0.5190E+03     0.5107E+03     0.4868E+03     0.4507E+03     0.4063E+03     0.3572E+03     0.3066E+03     0.2568E+03     0.2094E+03     0.1655E+03     0.1254E+03     0.8954E+02     0.5778E+02     0.2996E+02     0.5847E+01    -0.1488E+02    -0.3255E+02    -0.4741E+02    -0.5965E+02    -0.6944E+02    -0.7698E+02    -0.8255E+02    -0.8653E+02    -0.8926E+02    -0.9105E+02    -0.9217E+02    -0.9282E+02    -0.9315E+02    -0.9327E+02    -0.9324E+02    -0.9311E+02    -0.9292E+02    -0.9269E+02    -0.9244E+02    -0.9217E+02    -0.9189E+02    -0.9161E+02    -0.9132E+02    -0.9104E+02    -0.9076E+02    -0.9048E+02    -0.9021E+02    -0.8995E+02    -0.8969E+02    -0.8945E+02    -0.8922E+02    -0.8902E+02    -0.8885E+02    -0.8872E+02    -0.8865E+02    -0.8865E+02
    -0.8858E+02    -0.8858E+02    -0.8865E+02    -0.8877E+02    -0.8893E+02    -0.8912E+02    -0.8933E+02    -0.8956E+02    -0.8979E+02    -0.9004E+02    -0.9029E+02    -0.9054E+02    -0.9079E+02    -0.9103E+02    -0.9127E+02    -0.9151E+02    -0.9172E+02    -0.9191E+02    -0.9207E+02    -0.9217E+02    -0.9220E+02    -0.9212E+02    -0.9188E+02    -0.9141E+02    -0.9060E+02    -0.8932E+02    -0.8739E+02    -0.8460E+02    -0.8068E+02    -0.7535E+02    -0.6835E+02    -0.5947E+02    -0.4859E+02    -0.3564E+02    -0.2055E+02    -0.3203E+01     0.1653E+02     0.3876E+02     0.6353E+02     0.9078E+02     0.1203E+03     0.1518E+03     0.1846E+03     0.2179E+03     0.2504E+03     0.2808E+03     0.3072E+03     0.3279E+03     0.3411E+03     0.3457E+03     0.3411E+03     0.3278E+03     0.3072E+03     0.2807E+03     0.2503E+03     0.2178E+03     0.1845E+03     0.1517E+03     0.1202E+03     0.9068E+02     0.6342E+02     0.3865E+02     0.1642E+02    -0.3322E+01    -0.2067E+02    -0.3577E+02    -0.4872E+02    -0.5960E+02    -0.6847E+02    -0.7546E+02    -0.8078E+02    -0.8469E+02    -0.8748E+02    -0.8940E+02    -0.9068E+02    -0.9148E+02    -0.9196E+02    -0.9220E+02    -0.9228E+02    -0.9225E+02    -0.9215E+02    -0.9200E+02    -0.9181E+02    -0.9160E+02    -0.9138E+02    -0.9114E+02    -0.9090E+02    -0.9066E+02    -0.9042E+02    -0.9017E+02    -0.8993E+02    -0.8969E+02    -0.8947E+02    -0.8925E+02    -0.8905E+02    -0.8886E+02    -0.8871E+02    -0.8859E+02    -0.8853E+02    -0.8853E+02
    -0.8843E+02    -0.8843E+02    -0.8849E+02    -0.8860E+02    -0.8874E+02    -0.8890E+02    -0.8908E+02    -0.8928E+02    -0.8948E+02    -0.8969E+02    -0.8990E+02    -0.9011E+02    -0.9031E+02    -0.9051E+02    -0.9070E+02    -0.9087E+02    -0.9102E+02    -0.9113E+02    -0.9121E+02    -0.9122E+02    -0.9115E+02    -0.9095E+02    -0.9058E+02    -0.8997E+02    -0.8903E+02    -0.8763E+02    -0.8563E+02    -0.8285E+02    -0.7908E+02    -0.7410E+02    -0.6773E+02    -0.5982E+02    -0.5033E+02    -0.3923E+02    -0.2653E+02    -0.1223E+02     0.3681E+01     0.2121E+02     0.4030E+02     0.6080E+02     0.8248E+02     0.1050E+03     0.1278E+03     0.1503E+03     0.1718E+03     0.1912E+03     0.2077E+03     0.2203E+03     0.2283E+03     0.2310E+03     0.2283E+03     0.2203E+03     0.2077E+03     0.1912E+03     0.1717E+03     0.1503E+03     0.1278E+03     0.1049E+03     0.8240E+02     0.6071E+02     0.4020E+02     0.2111E+02     0.3570E+01    -0.1235E+02    -0.2665E+02    -0.3935E+02    -0.5045E+02    -0.5995E+02    -0.6785E+02    -0.7421E+02    -0.7918E+02    -0.8294E+02    -0.8572E+02    -0.8771E+02    -0.8911E+02    -0.9005E+02    -0.9066E+02    -0.9103E+02    -0.9123E+02    -0.9130E+02    -0.9129E+02    -0.9122E+02    -0.9111E+02    -0.9096E+02    -0.9080E+02    -0.9062E+02    -0.9042E+02    -0.9022E+02    -0.9002E+02    -0.8981E+02    -0.8961E+02    -0.8941E+02    -0.8921E+02    -0.8902E+02    -0.8884E+02    -0.8868E+02    -0.8855E+02    -0.8845E+02    -0.8839E+02    -0.8839E+02
    -0.8827E+02    -0.8827E+02    -0.8832E+02    -0.8841E+02    -0.8853E+02    -0.8866E+02    -0.8881E+02    -0.8897E+02    -0.8914E+02    -0.8931E+02    -0.8948E+02    -0.8964E+02    -0.8979E+02    -0.8994E+02    -0.9007E+02    -0.9018E+02    -0.9026E+02    -0.9030E+02    -0.9029E+02    -0.9021E+02    -0.9004E+02    -0.8973E+02    -0.8925E+02    -0.8852E+02    -0.8748E+02    -0.8602E+02    -0.8401E+02    -0.8131E+02    -0.7777E+02    -0.7321E+02    -0.6751E+02    -0.6058E+02    -0.5240E+02    -0.4299E+02    -0.3241E+02    -0.2070E+02    -0.7943E+01     0.5825E+01     0.2050E+02     0.3594E+02     0.5191E+02     0.6813E+02     0.8423E+02     0.9978E+02     0.1143E+03     0.1272E+03     0.1379E+03     0.1460E+03     0.1510E+03     0.1527E+03     0.1510E+03     0.1460E+03     0.1379E+03     0.1271E+03     0.1142E+03     0.9972E+02     0.8417E+02     0.6806E+02     0.5183E+02     0.3585E+02     0.2041E+02     0.5723E+01    -0.8051E+01    -0.2082E+02    -0.3253E+02    -0.4311E+02    -0.5252E+02    -0.6070E+02    -0.6762E+02    -0.7332E+02    -0.7787E+02    -0.8141E+02    -0.8410E+02    -0.8610E+02    -0.8756E+02    -0.8861E+02    -0.8933E+02    -0.8981E+02    -0.9012E+02    -0.9029E+02    -0.9038E+02    -0.9039E+02    -0.9035E+02    -0.9027E+02    -0.9017E+02    -0.9004E+02    -0.8990E+02    -0.8975E+02    -0.8959E+02    -0.8942E+02    -0.8926E+02    -0.8909E+02    -0.8893E+02    -0.8877E+02    -0.8862E+02    -0.8849E+02    -0.8838E+02    -0.8829E+02    -0.8824E+02    -0.8824E+02
    -0.8810E+02    -0.8810E+02    -0.8814E+02    -0.8821E+02    -0.8830E+02    -0.8841E+02    -0.8853E+02    -0.8866E+02    -0.8878E+02    -0.8891E+02    -0.8903E+02    -0.8915E+02    -0.8925E+02    -0.8935E+02    -0.8942E+02    -0.8946E+02    -0.8948E+02    -0.8945E+02    -0.8936E+02    -0.8919E+02    -0.8893E+02    -0.8853E+02    -0.8796E+02    -0.8716E+02    -0.8606E+02    -0.8458E+02    -0.8263E+02    -0.8008E+02    -0.7681E+02    -0.7272E+02    -0.6769E+02    -0.6169E+02    -0.5471E+02    -0.4680E+02    -0.3803E+02    -0.2847E+02    -0.1822E+02    -0.7369E+01     0.3976E+01     0.1568E+02     0.2757E+02     0.3943E+02     0.5099E+02     0.6197E+02     0.7203E+02     0.8085E+02     0.8811E+02     0.9353E+02     0.9688E+02     0.9800E+02     0.9687E+02     0.9351E+02     0.8808E+02     0.8081E+02     0.7198E+02     0.6191E+02     0.5093E+02     0.3936E+02     0.2750E+02     0.1560E+02     0.3884E+01    -0.7468E+01    -0.1832E+02    -0.2858E+02    -0.3814E+02    -0.4692E+02    -0.5483E+02    -0.6181E+02    -0.6780E+02    -0.7283E+02    -0.7692E+02    -0.8018E+02    -0.8272E+02    -0.8467E+02    -0.8614E+02    -0.8724E+02    -0.8804E+02    -0.8861E+02    -0.8901E+02    -0.8927E+02    -0.8944E+02    -0.8953E+02    -0.8956E+02    -0.8955E+02    -0.8951E+02    -0.8944E+02    -0.8935E+02    -0.8925E+02    -0.8914E+02    -0.8902E+02    -0.8889E+02    -0.8876E+02    -0.8863E+02    -0.8851E+02    -0.8839E+02    -0.8828E+02    -0.8819E+02    -0.8812E+02    -0.8808E+02    -0.8808E+02
    -0.8793E+02    -0.8793E+02    -0.8796E+02    -0.8801E+02    -0.8808E+02    -0.8816E+02    -0.8825E+02    -0.8834E+02    -0.8843E+02    -0.8851E+02    -0.8859E+02    -0.8866E+02    -0.8871E+02    -0.8875E+02    -0.8877E+02    -0.8875E+02    -0.8870E+02    -0.8861E+02    -0.8845E+02    -0.8821E+02    -0.8787E+02    -0.8741E+02    -0.8678E+02    -0.8594E+02    -0.8483E+02    -0.8339E+02    -0.8154E+02    -0.7919E+02    -0.7624E+02    -0.7262E+02    -0.6825E+02    -0.6311E+02    -0.5721E+02    -0.5060E+02    -0.4334E+02    -0.3553E+02    -0.2726E+02    -0.1863E+02    -0.9770E+01    -0.7762E+00     0.8212E+01     0.1704E+02     0.2551E+02     0.3344E+02     0.4062E+02     0.4685E+02     0.5193E+02     0.5568E+02     0.5799E+02     0.5877E+02     0.5798E+02     0.5567E+02     0.5190E+02     0.4682E+02     0.4058E+02     0.3339E+02     0.2545E+02     0.1697E+02     0.8139E+01    -0.8566E+00    -0.9858E+01    -0.1873E+02    -0.2736E+02    -0.3564E+02    -0.4345E+02    -0.5071E+02    -0.5733E+02    -0.6322E+02    -0.6836E+02    -0.7272E+02    -0.7634E+02    -0.7928E+02    -0.8163E+02    -0.8348E+02    -0.8492E+02    -0.8602E+02    -0.8686E+02    -0.8749E+02    -0.8795E+02    -0.8829E+02    -0.8853E+02    -0.8868E+02    -0.8878E+02    -0.8884E+02    -0.8885E+02    -0.8884E+02    -0.8880E+02    -0.8875E+02    -0.8868E+02    -0.8860E+02    -0.8852E+02    -0.8843E+02    -0.8834E+02    -0.8825E+02    -0.8816E+02    -0.8808E+02    -0.8801E+02    -0.8795E+02    -0.8792E+02    -0.8792E+02
    -0.8776E+02    -0.8776E+02    -0.8778E+02    -0.8781E+02    -0.8786E+02    -0.8791E+02    -0.8797E+02    -0.8802E+02    -0.8808E+02    -0.8812E+02    -0.8816E+02    -0.8818E+02    -0.8819E+02    -0.8818E+02    -0.8814E+02    -0.8808E+02    -0.8797E+02    -0.8782E+02    -0.8760E+02    -0.8731E+02    -0.8692E+02    -0.8642E+02    -0.8576E+02    -0.8492E+02    -0.8384E+02    -0.8248E+02    -0.8077E+02    -0.7864E+02    -0.7603E+02    -0.7288E+02    -0.6914E+02    -0.6479E+02    -0.5985E+02    -0.5435E+02    -0.4836E+02    -0.4198E+02    -0.3527E+02    -0.2835E+02    -0.2132E+02    -0.1430E+02    -0.7376E+01    -0.6738E+00     0.5684E+01     0.1156E+02     0.1683E+02     0.2136E+02     0.2502E+02     0.2771E+02     0.2936E+02     0.2991E+02     0.2935E+02     0.2769E+02     0.2499E+02     0.2132E+02     0.1679E+02     0.1152E+02     0.5630E+01    -0.7353E+00    -0.7445E+01    -0.1437E+02    -0.2141E+02    -0.2844E+02    -0.3536E+02    -0.4207E+02    -0.4847E+02    -0.5445E+02    -0.5995E+02    -0.6489E+02    -0.6924E+02    -0.7298E+02    -0.7612E+02    -0.7873E+02    -0.8085E+02    -0.8256E+02    -0.8392E+02    -0.8499E+02    -0.8583E+02    -0.8649E+02    -0.8700E+02    -0.8738E+02    -0.8767E+02    -0.8789E+02    -0.8804E+02    -0.8815E+02    -0.8822E+02    -0.8826E+02    -0.8827E+02    -0.8826E+02    -0.8824E+02    -0.8820E+02    -0.8816E+02    -0.8810E+02    -0.8805E+02    -0.8799E+02    -0.8793E+02    -0.8787E+02    -0.8782E+02    -0.8779E+02    -0.8776E+02    -0.8776E+02
    -0.8760E+02    -0.8760E+02    -0.8761E+02    -0.8763E+02    -0.8765E+02    -0.8768E+02    -0.8771E+02    -0.8773E+02    -0.8775E+02    -0.8775E+02    -0.8775E+02    -0.8774E+02    -0.8770E+02    -0.8765E+02    -0.8757E+02    -0.8746E+02    -0.8730E+02    -0.8711E+02    -0.8685E+02    -0.8652E+02    -0.8611E+02    -0.8558E+02    -0.8493E+02    -0.8411E+02    -0.8309E+02    -0.8183E+02    -0.8029E+02    -0.7841E+02    -0.7614E+02    -0.7345E+02    -0.7029E+02    -0.6665E+02    -0.6255E+02    -0.5802E+02    -0.5311E+02    -0.4789E+02    -0.4245E+02    -0.3687E+02    -0.3124E+02    -0.2565E+02    -0.2021E+02    -0.1500E+02    -0.1011E+02    -0.5639E+01    -0.1666E+01     0.1720E+01     0.4442E+01     0.6435E+01     0.7650E+01     0.8056E+01     0.7643E+01     0.6420E+01     0.4420E+01     0.1691E+01    -0.1702E+01    -0.5682E+01    -0.1016E+02    -0.1506E+02    -0.2027E+02    -0.2572E+02    -0.3131E+02    -0.3695E+02    -0.4254E+02    -0.4798E+02    -0.5320E+02    -0.5811E+02    -0.6265E+02    -0.6675E+02    -0.7038E+02    -0.7353E+02    -0.7622E+02    -0.7849E+02    -0.8036E+02    -0.8190E+02    -0.8316E+02    -0.8417E+02    -0.8499E+02    -0.8565E+02    -0.8617E+02    -0.8659E+02    -0.8691E+02    -0.8717E+02    -0.8737E+02    -0.8752E+02    -0.8763E+02    -0.8771E+02    -0.8777E+02    -0.8780E+02    -0.8782E+02    -0.8782E+02    -0.8781E+02    -0.8779E+02    -0.8777E+02    -0.8774E+02    -0.8771E+02    -0.8768E+02    -0.8765E+02    -0.8763E+02    -0.8761E+02    -0.8761E+02
    -0.8744E+02    -0.8744E+02    -0.8745E+02    -0.8745E+02    -0.8746E+02    -0.8746E+02    -0.8746E+02    -0.8746E+02    -0.8744E+02    -0.8742E+02    -0.8738E+02    -0.8733E+02    -0.8726E+02    -0.8717E+02    -0.8705E+02    -0.8691E+02    -0.8672E+02    -0.8649E+02    -0.8621E+02    -0.8586E+02    -0.8543E+02    -0.8491E+02    -0.8427E+02    -0.8350E+02    -0.8256E+02    -0.8143E+02    -0.8006E+02    -0.7843E+02    -0.7650E+02    -0.7424E+02    -0.7161E+02    -0.6862E+02    -0.6526E+02    -0.6156E+02    -0.5757E+02    -0.5334E+02    -0.4894E+02    -0.4444E+02    -0.3991E+02    -0.3544E+02    -0.3109E+02    -0.2696E+02    -0.2310E+02    -0.1961E+02    -0.1652E+02    -0.1391E+02    -0.1183E+02    -0.1031E+02    -0.9382E+01    -0.9074E+01    -0.9389E+01    -0.1032E+02    -0.1185E+02    -0.1394E+02    -0.1656E+02    -0.1965E+02    -0.2315E+02    -0.2701E+02    -0.3115E+02    -0.3550E+02    -0.3998E+02    -0.4451E+02    -0.4901E+02    -0.5342E+02    -0.5765E+02    -0.6164E+02    -0.6534E+02    -0.6870E+02    -0.7169E+02    -0.7431E+02    -0.7657E+02    -0.7850E+02    -0.8013E+02    -0.8149E+02    -0.8262E+02    -0.8356E+02    -0.8433E+02    -0.8497E+02    -0.8549E+02    -0.8591E+02    -0.8626E+02    -0.8655E+02    -0.8678E+02    -0.8696E+02    -0.8711E+02    -0.8723E+02    -0.8732E+02    -0.8739E+02    -0.8744E+02    -0.8747E+02    -0.8749E+02    -0.8751E+02    -0.8751E+02    -0.8751E+02    -0.8750E+02    -0.8749E+02    -0.8748E+02    -0.8748E+02    -0.8747E+02    -0.8747E+02
    -0.8731E+02    -0.8731E+02    -0.8731E+02    -0.8730E+02    -0.8729E+02    -0.8727E+02    -0.8725E+02    -0.8721E+02    -0.8717E+02    -0.8712E+02    -0.8706E+02    -0.8698E+02    -0.8688E+02    -0.8676E+02    -0.8661E+02    -0.8644E+02    -0.8623E+02    -0.8598E+02    -0.8568E+02    -0.8532E+02    -0.8490E+02    -0.8439E+02    -0.8379E+02    -0.8308E+02    -0.8223E+02    -0.8123E+02    -0.8005E+02    -0.7866E+02    -0.7704E+02    -0.7517E+02    -0.7302E+02    -0.7059E+02    -0.6788E+02    -0.6491E+02    -0.6171E+02    -0.5832E+02    -0.5479E+02    -0.5118E+02    -0.4756E+02    -0.4399E+02    -0.4052E+02    -0.3722E+02    -0.3415E+02    -0.3137E+02    -0.2892E+02    -0.2686E+02    -0.2521E+02    -0.2401E+02    -0.2329E+02    -0.2304E+02    -0.2329E+02    -0.2402E+02    -0.2523E+02    -0.2688E+02    -0.2895E+02    -0.3141E+02    -0.3420E+02    -0.3727E+02    -0.4057E+02    -0.4404E+02    -0.4762E+02    -0.5125E+02    -0.5486E+02    -0.5839E+02    -0.6178E+02    -0.6498E+02    -0.6795E+02    -0.7065E+02    -0.7308E+02    -0.7523E+02    -0.7710E+02    -0.7872E+02    -0.8010E+02    -0.8128E+02    -0.8229E+02    -0.8313E+02    -0.8384E+02    -0.8444E+02    -0.8494E+02    -0.8537E+02    -0.8572E+02    -0.8602E+02    -0.8627E+02    -0.8648E+02    -0.8665E+02    -0.8680E+02    -0.8692E+02    -0.8702E+02    -0.8710E+02    -0.8716E+02    -0.8721E+02    -0.8725E+02    -0.8728E+02    -0.8730E+02    -0.8732E+02    -0.8733E+02    -0.8734E+02    -0.8734E+02    -0.8734E+02    -0.8734E+02
    -0.8719E+02    -0.8719E+02    -0.8718E+02    -0.8716E+02    -0.8714E+02    -0.8710E+02    -0.8706E+02    -0.8700E+02    -0.8694E+02    -0.8687E+02    -0.8678E+02    -0.8667E+02    -0.8655E+02    -0.8641E+02    -0.8624E+02    -0.8605E+02    -0.8583E+02    -0.8556E+02    -0.8526E+02    -0.8491E+02    -0.8450E+02    -0.8402E+02    -0.8347E+02    -0.8282E+02    -0.8207E+02    -0.8120E+02    -0.8019E+02    -0.7902E+02    -0.7768E+02    -0.7615E+02    -0.7442E+02    -0.7248E+02    -0.7033E+02    -0.6798E+02    -0.6546E+02    -0.6279E+02    -0.6000E+02    -0.5715E+02    -0.5429E+02    -0.5146E+02    -0.4871E+02    -0.4610E+02    -0.4367E+02    -0.4147E+02    -0.3953E+02    -0.3790E+02    -0.3659E+02    -0.3565E+02    -0.3507E+02    -0.3488E+02    -0.3508E+02    -0.3566E+02    -0.3661E+02    -0.3792E+02    -0.3956E+02    -0.4150E+02    -0.4371E+02    -0.4614E+02    -0.4875E+02    -0.5150E+02    -0.5434E+02    -0.5721E+02    -0.6006E+02    -0.6284E+02    -0.6552E+02    -0.6804E+02    -0.7038E+02    -0.7253E+02    -0.7447E+02    -0.7620E+02    -0.7773E+02    -0.7906E+02    -0.8023E+02    -0.8124E+02    -0.8211E+02    -0.8286E+02    -0.8350E+02    -0.8406E+02    -0.8453E+02    -0.8494E+02    -0.8530E+02    -0.8560E+02    -0.8586E+02    -0.8608E+02    -0.8627E+02    -0.8644E+02    -0.8658E+02    -0.8670E+02    -0.8680E+02    -0.8689E+02    -0.8696E+02    -0.8703E+02    -0.8708E+02    -0.8712E+02    -0.8716E+02    -0.8719E+02    -0.8721E+02    -0.8722E+02    -0.8723E+02    -0.8723E+02
    -0.8709E+02    -0.8709E+02    -0.8707E+02    -0.8705E+02    -0.8701E+02    -0.8696E+02    -0.8690E+02    -0.8683E+02    -0.8675E+02    -0.8665E+02    -0.8654E+02    -0.8642E+02    -0.8628E+02    -0.8612E+02    -0.8595E+02    -0.8574E+02    -0.8551E+02    -0.8525E+02    -0.8495E+02    -0.8461E+02    -0.8422E+02    -0.8377E+02    -0.8327E+02    -0.8269E+02    -0.8203E+02    -0.8128E+02    -0.8042E+02    -0.7945E+02    -0.7835E+02    -0.7712E+02    -0.7574E+02    -0.7421E+02    -0.7253E+02    -0.7071E+02    -0.6875E+02    -0.6669E+02    -0.6453E+02    -0.6233E+02    -0.6010E+02    -0.5790E+02    -0.5576E+02    -0.5372E+02    -0.5182E+02    -0.5010E+02    -0.4858E+02    -0.4730E+02    -0.4627E+02    -0.4553E+02    -0.4508E+02    -0.4493E+02    -0.4508E+02    -0.4554E+02    -0.4629E+02    -0.4731E+02    -0.4860E+02    -0.5012E+02    -0.5185E+02    -0.5375E+02    -0.5580E+02    -0.5794E+02    -0.6014E+02    -0.6237E+02    -0.6458E+02    -0.6673E+02    -0.6880E+02    -0.7075E+02    -0.7257E+02    -0.7425E+02    -0.7578E+02    -0.7716E+02    -0.7839E+02    -0.7949E+02    -0.8046E+02    -0.8131E+02    -0.8206E+02    -0.8272E+02    -0.8329E+02    -0.8380E+02    -0.8424E+02    -0.8463E+02    -0.8497E+02    -0.8527E+02    -0.8553E+02    -0.8576E+02    -0.8596E+02    -0.8614E+02    -0.8630E+02    -0.8644E+02    -0.8656E+02    -0.8666E+02    -0.8676E+02    -0.8684E+02    -0.8691E+02    -0.8697E+02    -0.8702E+02    -0.8706E+02    -0.8709E+02    -0.8712E+02    -0.8713E+02    -0.8713E+02
    -0.8700E+02    -0.8700E+02    -0.8698E+02    -0.8695E+02    -0.8690E+02    -0.8684E+02    -0.8677E+02    -0.8668E+02    -0.8659E+02    -0.8648E+02    -0.8636E+02    -0.8622E+02    -0.8607E+02    -0.8590E+02    -0.8572E+02    -0.8551E+02    -0.8527E+02    -0.8501E+02    -0.8472E+02    -0.8440E+02    -0.8403E+02    -0.8362E+02    -0.8317E+02    -0.8265E+02    -0.8208E+02    -0.8144E+02    -0.8072E+02    -0.7991E+02    -0.7902E+02    -0.7803E+02    -0.7694E+02    -0.7574E+02    -0.7444E+02    -0.7304E+02    -0.7155E+02    -0.6998E+02    -0.6835E+02    -0.6667E+02    -0.6499E+02    -0.6331E+02    -0.6168E+02    -0.6013E+02    -0.5867E+02    -0.5735E+02    -0.5618E+02    -0.5520E+02    -0.5441E+02    -0.5384E+02    -0.5349E+02    -0.5337E+02    -0.5349E+02    -0.5384E+02    -0.5442E+02    -0.5521E+02    -0.5620E+02    -0.5737E+02    -0.5869E+02    -0.6015E+02    -0.6171E+02    -0.6334E+02    -0.6502E+02    -0.6670E+02    -0.6838E+02    -0.7001E+02    -0.7158E+02    -0.7307E+02    -0.7447E+02    -0.7577E+02    -0.7696E+02    -0.7806E+02    -0.7905E+02    -0.7994E+02    -0.8074E+02    -0.8146E+02    -0.8210E+02    -0.8267E+02    -0.8319E+02    -0.8364E+02    -0.8405E+02    -0.8441E+02    -0.8473E+02    -0.8502E+02    -0.8528E+02    -0.8551E+02    -0.8572E+02    -0.8591E+02    -0.8607E+02    -0.8622E+02    -0.8636E+02    -0.8648E+02    -0.8658E+02    -0.8668E+02    -0.8676E+02    -0.8684E+02    -0.8690E+02    -0.8696E+02    -0.8700E+02    -0.8703E+02    -0.8705E+02    -0.8705E+02
    -0.8693E+02    -0.8693E+02    -0.8691E+02    -0.8687E+02    -0.8681E+02    -0.8674E+02    -0.8666E+02    -0.8657E+02    -0.8646E+02    -0.8634E+02    -0.8621E+02    -0.8607E+02    -0.8591E+02    -0.8574E+02    -0.8555E+02    -0.8534E+02    -0.8511E+02    -0.8485E+02    -0.8458E+02    -0.8427E+02    -0.8393E+02    -0.8356E+02    -0.8315E+02    -0.8270E+02    -0.8220E+02    -0.8165E+02    -0.8104E+02    -0.8038E+02    -0.7965E+02    -0.7885E+02    -0.7799E+02    -0.7706E+02    -0.7605E+02    -0.7498E+02    -0.7385E+02    -0.7267E+02    -0.7145E+02    -0.7021E+02    -0.6895E+02    -0.6771E+02    -0.6649E+02    -0.6534E+02    -0.6425E+02    -0.6326E+02    -0.6239E+02    -0.6165E+02    -0.6106E+02    -0.6063E+02    -0.6037E+02    -0.6028E+02    -0.6037E+02    -0.6064E+02    -0.6107E+02    -0.6166E+02    -0.6240E+02    -0.6328E+02    -0.6427E+02    -0.6535E+02    -0.6651E+02    -0.6773E+02    -0.6897E+02    -0.7023E+02    -0.7147E+02    -0.7269E+02    -0.7387E+02    -0.7500E+02    -0.7607E+02    -0.7707E+02    -0.7801E+02    -0.7887E+02    -0.7966E+02    -0.8039E+02    -0.8105E+02    -0.8166E+02    -0.8221E+02    -0.8271E+02    -0.8316E+02    -0.8357E+02    -0.8394E+02    -0.8427E+02    -0.8458E+02    -0.8486E+02    -0.8511E+02    -0.8533E+02    -0.8554E+02    -0.8573E+02    -0.8590E+02    -0.8606E+02    -0.8620E+02    -0.8633E+02    -0.8645E+02    -0.8655E+02    -0.8665E+02    -0.8673E+02    -0.8681E+02    -0.8687E+02    -0.8692E+02    -0.8696E+02    -0.8698E+02    -0.8698E+02
    -0.8688E+02    -0.8688E+02    -0.8686E+02    -0.8681E+02    -0.8675E+02    -0.8667E+02    -0.8658E+02    -0.8648E+02    -0.8637E+02    -0.8624E+02    -0.8611E+02    -0.8596E+02    -0.8580E+02    -0.8562E+02    -0.8543E+02    -0.8522E+02    -0.8500E+02    -0.8476E+02    -0.8449E+02    -0.8421E+02    -0.8390E+02    -0.8356E+02    -0.8319E+02    -0.8279E+02    -0.8236E+02    -0.8189E+02    -0.8137E+02    -0.8082E+02    -0.8023E+02    -0.7959E+02    -0.7890E+02    -0.7817E+02    -0.7739E+02    -0.7657E+02    -0.7572E+02    -0.7483E+02    -0.7392E+02    -0.7300E+02    -0.7207E+02    -0.7116E+02    -0.7027E+02    -0.6942E+02    -0.6863E+02    -0.6791E+02    -0.6728E+02    -0.6674E+02    -0.6631E+02    -0.6599E+02    -0.6580E+02    -0.6574E+02    -0.6580E+02    -0.6599E+02    -0.6631E+02    -0.6674E+02    -0.6728E+02    -0.6792E+02    -0.6864E+02    -0.6943E+02    -0.7028E+02    -0.7117E+02    -0.7208E+02    -0.7301E+02    -0.7393E+02    -0.7484E+02    -0.7573E+02    -0.7658E+02    -0.7740E+02    -0.7818E+02    -0.7891E+02    -0.7959E+02    -0.8023E+02    -0.8083E+02    -0.8138E+02    -0.8189E+02    -0.8236E+02    -0.8279E+02    -0.8319E+02    -0.8356E+02    -0.8389E+02    -0.8420E+02    -0.8449E+02    -0.8475E+02    -0.8499E+02    -0.8521E+02    -0.8542E+02    -0.8561E+02    -0.8578E+02    -0.8594E+02    -0.8609E+02    -0.8622E+02    -0.8635E+02    -0.8646E+02    -0.8656E+02    -0.8665E+02    -0.8674E+02    -0.8681E+02    -0.8686E+02    -0.8690E+02    -0.8693E+02    -0.8693E+02
    -0.8684E+02    -0.8684E+02    -0.8682E+02    -0.8677E+02    -0.8670E+02    -0.8662E+02    -0.8653E+02    -0.8642E+02    -0.8630E+02    -0.8617E+02    -0.8603E+02    -0.8588E+02    -0.8572E+02    -0.8555E+02    -0.8536E+02    -0.8516E+02    -0.8495E+02    -0.8471E+02    -0.8447E+02    -0.8420E+02    -0.8391E+02    -0.8361E+02    -0.8328E+02    -0.8292E+02    -0.8255E+02    -0.8214E+02    -0.8171E+02    -0.8125E+02    -0.8075E+02    -0.8023E+02    -0.7968E+02    -0.7910E+02    -0.7849E+02    -0.7786E+02    -0.7721E+02    -0.7654E+02    -0.7585E+02    -0.7517E+02    -0.7448E+02    -0.7381E+02    -0.7317E+02    -0.7255E+02    -0.7198E+02    -0.7146E+02    -0.7100E+02    -0.7061E+02    -0.7030E+02    -0.7007E+02    -0.6993E+02    -0.6989E+02    -0.6994E+02    -0.7007E+02    -0.7030E+02    -0.7061E+02    -0.7100E+02    -0.7146E+02    -0.7198E+02    -0.7256E+02    -0.7317E+02    -0.7382E+02    -0.7449E+02    -0.7517E+02    -0.7586E+02    -0.7654E+02    -0.7721E+02    -0.7786E+02    -0.7850E+02    -0.7910E+02    -0.7968E+02    -0.8023E+02    -0.8075E+02    -0.8124E+02    -0.8171E+02    -0.8214E+02    -0.8254E+02    -0.8292E+02    -0.8327E+02    -0.8360E+02    -0.8390E+02    -0.8419E+02    -0.8445E+02    -0.8470E+02    -0.8493E+02    -0.8514E+02    -0.8534E+02    -0.8552E+02    -0.8570E+02    -0.8586E+02    -0.8600E+02    -0.8614E+02    -0.8627E+02    -0.8639E+02    -0.8650E+02    -0.8659E+02    -0.8668E+02    -0.8676E+02    -0.8682E+02    -0.8686E+02    -0.8689E+02    -0.8689E+02
    -0.8682E+02    -0.8682E+02    -0.8679E+02    -0.8674E+02    -0.8667E+02    -0.8659E+02    -0.8649E+02    -0.8638E+02    -0.8626E+02    -0.8613E+02    -0.8599E+02    -0.8584E+02    -0.8568E+02    -0.8551E+02    -0.8533E+02    -0.8514E+02    -0.8493E+02    -0.8471E+02    -0.8448E+02    -0.8423E+02    -0.8397E+02    -0.8369E+02    -0.8340E+02    -0.8309E+02    -0.8276E+02    -0.8240E+02    -0.8204E+02    -0.8165E+02    -0.8124E+02    -0.8081E+02    -0.8036E+02    -0.7989E+02    -0.7941E+02    -0.7891E+02    -0.7841E+02    -0.7789E+02    -0.7737E+02    -0.7685E+02    -0.7634E+02    -0.7585E+02    -0.7537E+02    -0.7492E+02    -0.7450E+02    -0.7412E+02    -0.7379E+02    -0.7351E+02    -0.7328E+02    -0.7312E+02    -0.7302E+02    -0.7299E+02    -0.7302E+02    -0.7312E+02    -0.7328E+02    -0.7351E+02    -0.7379E+02    -0.7412E+02    -0.7450E+02    -0.7492E+02    -0.7537E+02    -0.7585E+02    -0.7635E+02    -0.7686E+02    -0.7737E+02    -0.7789E+02    -0.7840E+02    -0.7891E+02    -0.7941E+02    -0.7989E+02    -0.8035E+02    -0.8080E+02    -0.8123E+02    -0.8164E+02    -0.8203E+02    -0.8239E+02    -0.8274E+02    -0.8307E+02    -0.8338E+02    -0.8368E+02    -0.8395E+02    -0.8421E+02    -0.8446E+02    -0.8469E+02    -0.8491E+02    -0.8511E+02    -0.8530E+02    -0.8548E+02    -0.8565E+02    -0.8581E+02    -0.8595E+02    -0.8609E+02    -0.8622E+02    -0.8634E+02    -0.8645E+02    -0.8655E+02    -0.8664E+02    -0.8672E+02    -0.8678E+02    -0.8683E+02    -0.8686E+02    -0.8686E+02
    -0.8680E+02    -0.8680E+02    -0.8677E+02    -0.8672E+02    -0.8665E+02    -0.8657E+02    -0.8647E+02    -0.8636E+02    -0.8624E+02    -0.8611E+02    -0.8597E+02    -0.8583E+02    -0.8567E+02    -0.8550E+02    -0.8533E+02    -0.8514E+02    -0.8495E+02    -0.8474E+02    -0.8453E+02    -0.8430E+02    -0.8406E+02    -0.8381E+02    -0.8355E+02    -0.8327E+02    -0.8298E+02    -0.8267E+02    -0.8235E+02    -0.8202E+02    -0.8168E+02    -0.8132E+02    -0.8095E+02    -0.8057E+02    -0.8018E+02    -0.7979E+02    -0.7938E+02    -0.7898E+02    -0.7858E+02    -0.7818E+02    -0.7779E+02    -0.7742E+02    -0.7706E+02    -0.7672E+02    -0.7641E+02    -0.7613E+02    -0.7589E+02    -0.7568E+02    -0.7552E+02    -0.7540E+02    -0.7533E+02    -0.7530E+02    -0.7533E+02    -0.7540E+02    -0.7552E+02    -0.7568E+02    -0.7589E+02    -0.7613E+02    -0.7641E+02    -0.7672E+02    -0.7706E+02    -0.7742E+02    -0.7779E+02    -0.7818E+02    -0.7858E+02    -0.7898E+02    -0.7938E+02    -0.7978E+02    -0.8017E+02    -0.8056E+02    -0.8094E+02    -0.8131E+02    -0.8167E+02    -0.8201E+02    -0.8234E+02    -0.8266E+02    -0.8296E+02    -0.8325E+02    -0.8353E+02    -0.8379E+02    -0.8404E+02    -0.8428E+02    -0.8450E+02    -0.8472E+02    -0.8492E+02    -0.8511E+02    -0.8529E+02    -0.8547E+02    -0.8563E+02    -0.8578E+02    -0.8593E+02    -0.8607E+02    -0.8620E+02    -0.8632E+02    -0.8643E+02    -0.8653E+02    -0.8662E+02    -0.8670E+02    -0.8677E+02    -0.8681E+02    -0.8684E+02    -0.8684E+02
    -0.8680E+02    -0.8680E+02    -0.8677E+02    -0.8671E+02    -0.8665E+02    -0.8656E+02    -0.8646E+02    -0.8635E+02    -0.8624E+02    -0.8611E+02    -0.8597E+02    -0.8583E+02    -0.8568E+02    -0.8552E+02    -0.8535E+02    -0.8518E+02    -0.8500E+02    -0.8480E+02    -0.8460E+02    -0.8439E+02    -0.8418E+02    -0.8395E+02    -0.8371E+02    -0.8346E+02    -0.8320E+02    -0.8294E+02    -0.8266E+02    -0.8238E+02    -0.8208E+02    -0.8178E+02    -0.8147E+02    -0.8116E+02    -0.8084E+02    -0.8052E+02    -0.8020E+02    -0.7988E+02    -0.7956E+02    -0.7925E+02    -0.7895E+02    -0.7866E+02    -0.7838E+02    -0.7812E+02    -0.7789E+02    -0.7767E+02    -0.7749E+02    -0.7734E+02    -0.7721E+02    -0.7712E+02    -0.7707E+02    -0.7705E+02    -0.7707E+02    -0.7712E+02    -0.7721E+02    -0.7733E+02    -0.7749E+02    -0.7767E+02    -0.7788E+02    -0.7812E+02    -0.7838E+02    -0.7865E+02    -0.7894E+02    -0.7924E+02    -0.7955E+02    -0.7987E+02    -0.8019E+02    -0.8051E+02    -0.8083E+02    -0.8115E+02    -0.8146E+02    -0.8177E+02    -0.8207E+02    -0.8236E+02    -0.8264E+02    -0.8292E+02    -0.8318E+02    -0.8344E+02    -0.8368E+02    -0.8392E+02    -0.8415E+02    -0.8436E+02    -0.8457E+02    -0.8477E+02    -0.8496E+02    -0.8514E+02    -0.8531E+02    -0.8548E+02    -0.8563E+02    -0.8578E+02    -0.8593E+02    -0.8606E+02    -0.8619E+02    -0.8631E+02    -0.8642E+02    -0.8652E+02    -0.8661E+02    -0.8669E+02    -0.8676E+02    -0.8680E+02    -0.8683E+02    -0.8683E+02
    -0.8680E+02    -0.8680E+02    -0.8677E+02    -0.8672E+02    -0.8665E+02    -0.8656E+02    -0.8647E+02    -0.8636E+02    -0.8625E+02    -0.8612E+02    -0.8599E+02    -0.8585E+02    -0.8571E+02    -0.8556E+02    -0.8540E+02    -0.8523E+02    -0.8506E+02    -0.8488E+02    -0.8470E+02    -0.8450E+02    -0.8430E+02    -0.8410E+02    -0.8388E+02    -0.8366E+02    -0.8344E+02    -0.8320E+02    -0.8296E+02    -0.8271E+02    -0.8246E+02    -0.8221E+02    -0.8195E+02    -0.8168E+02    -0.8142E+02    -0.8115E+02    -0.8089E+02    -0.8063E+02    -0.8037E+02    -0.8012E+02    -0.7988E+02    -0.7965E+02    -0.7944E+02    -0.7924E+02    -0.7905E+02    -0.7889E+02    -0.7875E+02    -0.7863E+02    -0.7853E+02    -0.7846E+02    -0.7842E+02    -0.7841E+02    -0.7842E+02    -0.7846E+02    -0.7853E+02    -0.7862E+02    -0.7874E+02    -0.7888E+02    -0.7905E+02    -0.7923E+02    -0.7943E+02    -0.7965E+02    -0.7987E+02    -0.8011E+02    -0.8036E+02    -0.8062E+02    -0.8088E+02    -0.8114E+02    -0.8140E+02    -0.8167E+02    -0.8193E+02    -0.8219E+02    -0.8244E+02    -0.8269E+02    -0.8294E+02    -0.8318E+02    -0.8341E+02    -0.8364E+02    -0.8386E+02    -0.8407E+02    -0.8427E+02    -0.8447E+02    -0.8466E+02    -0.8484E+02    -0.8502E+02    -0.8519E+02    -0.8535E+02    -0.8551E+02    -0.8566E+02    -0.8580E+02    -0.8594E+02    -0.8607E+02    -0.8619E+02    -0.8631E+02    -0.8642E+02    -0.8652E+02    -0.8661E+02    -0.8669E+02    -0.8675E+02    -0.8680E+02    -0.8683E+02    -0.8683E+02
    -0.8680E+02    -0.8680E+02    -0.8678E+02    -0.8673E+02    -0.8666E+02    -0.8658E+02    -0.8648E+02    -0.8638E+02    -0.8627E+02    -0.8615E+02    -0.8602E+02    -0.8589E+02    -0.8575E+02    -0.8561E+02    -0.8546E+02    -0.8530E+02    -0.8514E+02    -0.8498E+02    -0.8480E+02    -0.8463E+02    -0.8445E+02    -0.8426E+02    -0.8407E+02    -0.8387E+02    -0.8367E+02    -0.8346E+02    -0.8325E+02    -0.8303E+02    -0.8281E+02    -0.8259E+02    -0.8237E+02    -0.8215E+02    -0.8193E+02    -0.8171E+02    -0.8149E+02    -0.8127E+02    -0.8106E+02    -0.8086E+02    -0.8066E+02    -0.8048E+02    -0.8031E+02    -0.8014E+02    -0.8000E+02    -0.7987E+02    -0.7976E+02    -0.7966E+02    -0.7959E+02    -0.7953E+02    -0.7950E+02    -0.7949E+02    -0.7950E+02    -0.7953E+02    -0.7959E+02    -0.7966E+02    -0.7975E+02    -0.7986E+02    -0.7999E+02    -0.8014E+02    -0.8030E+02    -0.8047E+02    -0.8065E+02    -0.8085E+02    -0.8105E+02    -0.8126E+02    -0.8147E+02    -0.8169E+02    -0.8191E+02    -0.8213E+02    -0.8235E+02    -0.8257E+02    -0.8279E+02    -0.8301E+02    -0.8322E+02    -0.8343E+02    -0.8364E+02    -0.8384E+02    -0.8403E+02    -0.8422E+02    -0.8441E+02    -0.8459E+02    -0.8477E+02    -0.8493E+02    -0.8510E+02    -0.8526E+02    -0.8541E+02    -0.8556E+02    -0.8570E+02    -0.8584E+02    -0.8597E+02    -0.8609E+02    -0.8621E+02    -0.8633E+02    -0.8643E+02    -0.8653E+02    -0.8662E+02    -0.8670E+02    -0.8676E+02    -0.8681E+02    -0.8683E+02    -0.8683E+02
    -0.8682E+02    -0.8682E+02    -0.8679E+02    -0.8674E+02    -0.8667E+02    -0.8660E+02    -0.8650E+02    -0.8641E+02    -0.8630E+02    -0.8618E+02    -0.8606E+02    -0.8594E+02    -0.8581E+02    -0.8567E+02    -0.8553E+02    -0.8538E+02    -0.8523E+02    -0.8508E+02    -0.8492E+02    -0.8476E+02    -0.8459E+02    -0.8442E+02    -0.8425E+02    -0.8407E+02    -0.8389E+02    -0.8371E+02    -0.8352E+02    -0.8333E+02    -0.8314E+02    -0.8295E+02    -0.8276E+02    -0.8257E+02    -0.8238E+02    -0.8220E+02    -0.8201E+02    -0.8183E+02    -0.8166E+02    -0.8149E+02    -0.8133E+02    -0.8118E+02    -0.8104E+02    -0.8090E+02    -0.8079E+02    -0.8068E+02    -0.8059E+02    -0.8052E+02    -0.8046E+02    -0.8041E+02    -0.8039E+02    -0.8038E+02    -0.8039E+02    -0.8041E+02    -0.8045E+02    -0.8051E+02    -0.8059E+02    -0.8068E+02    -0.8078E+02    -0.8090E+02    -0.8103E+02    -0.8117E+02    -0.8132E+02    -0.8148E+02    -0.8164E+02    -0.8182E+02    -0.8200E+02    -0.8218E+02    -0.8236E+02    -0.8255E+02    -0.8274E+02    -0.8293E+02    -0.8312E+02    -0.8331E+02    -0.8350E+02    -0.8368E+02    -0.8386E+02    -0.8404E+02    -0.8422E+02    -0.8439E+02    -0.8456E+02    -0.8472E+02    -0.8488E+02    -0.8504E+02    -0.8519E+02    -0.8534E+02    -0.8548E+02    -0.8562E+02    -0.8575E+02    -0.8588E+02    -0.8601E+02    -0.8613E+02    -0.8624E+02    -0.8635E+02    -0.8645E+02    -0.8655E+02    -0.8663E+02    -0.8671E+02    -0.8677E+02    -0.8682E+02    -0.8684E+02    -0.8684E+02
    -0.8683E+02    -0.8683E+02    -0.8681E+02    -0.8676E+02    -0.8670E+02    -0.8662E+02    -0.8653E+02    -0.8644E+02    -0.8633E+02    -0.8623E+02    -0.8611E+02    -0.8599E+02    -0.8587E+02    -0.8574E+02    -0.8561E+02    -0.8547E+02    -0.8533E+02    -0.8519E+02    -0.8505E+02    -0.8490E+02    -0.8475E+02    -0.8459E+02    -0.8443E+02    -0.8427E+02    -0.8411E+02    -0.8395E+02    -0.8378E+02    -0.8362E+02    -0.8345E+02    -0.8329E+02    -0.8312E+02    -0.8296E+02    -0.8279E+02    -0.8263E+02    -0.8248E+02    -0.8233E+02    -0.8218E+02    -0.8204E+02    -0.8190E+02    -0.8178E+02    -0.8166E+02    -0.8155E+02    -0.8145E+02    -0.8137E+02    -0.8129E+02    -0.8123E+02    -0.8118E+02    -0.8115E+02    -0.8113E+02    -0.8112E+02    -0.8113E+02    -0.8115E+02    -0.8118E+02    -0.8123E+02    -0.8129E+02    -0.8136E+02    -0.8145E+02    -0.8154E+02    -0.8165E+02    -0.8177E+02    -0.8189E+02    -0.8203E+02    -0.8217E+02    -0.8231E+02    -0.8246E+02    -0.8262E+02    -0.8278E+02    -0.8294E+02    -0.8310E+02    -0.8326E+02    -0.8343E+02    -0.8359E+02    -0.8376E+02    -0.8392E+02    -0.8408E+02    -0.8424E+02    -0.8440E+02    -0.8455E+02    -0.8471E+02    -0.8486E+02    -0.8500E+02    -0.8515E+02    -0.8529E+02    -0.8542E+02    -0.8556E+02    -0.8569E+02    -0.8581E+02    -0.8594E+02    -0.8605E+02    -0.8617E+02    -0.8628E+02    -0.8638E+02    -0.8648E+02    -0.8657E+02    -0.8665E+02    -0.8673E+02    -0.8679E+02    -0.8683E+02    -0.8686E+02    -0.8686E+02
    -0.8685E+02    -0.8685E+02    -0.8683E+02    -0.8678E+02    -0.8672E+02    -0.8665E+02    -0.8656E+02    -0.8647E+02    -0.8638E+02    -0.8627E+02    -0.8616E+02    -0.8605E+02    -0.8594E+02    -0.8582E+02    -0.8569E+02    -0.8557E+02    -0.8544E+02    -0.8531E+02    -0.8517E+02    -0.8504E+02    -0.8490E+02    -0.8476E+02    -0.8461E+02    -0.8447E+02    -0.8433E+02    -0.8418E+02    -0.8403E+02    -0.8389E+02    -0.8374E+02    -0.8360E+02    -0.8345E+02    -0.8331E+02    -0.8317E+02    -0.8303E+02    -0.8290E+02    -0.8277E+02    -0.8264E+02    -0.8252E+02    -0.8241E+02    -0.8230E+02    -0.8220E+02    -0.8211E+02    -0.8203E+02    -0.8196E+02    -0.8190E+02    -0.8185E+02    -0.8181E+02    -0.8178E+02    -0.8176E+02    -0.8175E+02    -0.8176E+02    -0.8178E+02    -0.8180E+02    -0.8184E+02    -0.8189E+02    -0.8195E+02    -0.8202E+02    -0.8211E+02    -0.8219E+02    -0.8229E+02    -0.8240E+02    -0.8251E+02    -0.8263E+02    -0.8275E+02    -0.8288E+02    -0.8301E+02    -0.8315E+02    -0.8329E+02    -0.8343E+02    -0.8357E+02    -0.8372E+02    -0.8386E+02    -0.8401E+02    -0.8415E+02    -0.8429E+02    -0.8444E+02    -0.8458E+02    -0.8472E+02    -0.8486E+02    -0.8499E+02    -0.8513E+02    -0.8526E+02    -0.8539E+02    -0.8552E+02    -0.8564E+02    -0.8576E+02    -0.8588E+02    -0.8600E+02    -0.8611E+02    -0.8622E+02    -0.8632E+02    -0.8642E+02    -0.8651E+02    -0.8660E+02    -0.8668E+02    -0.8675E+02    -0.8681E+02    -0.8685E+02    -0.8687E+02    -0.8687E+02
    -0.8687E+02    -0.8687E+02    -0.8685E+02    -0.8681E+02    -0.8675E+02    -0.8668E+02    -0.8660E+02    -0.8651E+02    -0.8642E+02    -0.8632E+02    -0.8622E+02    -0.8612E+02    -0.8601E+02    -0.8589E+02    -0.8578E+02    -0.8566E+02    -0.8554E+02    -0.8542E+02    -0.8530E+02    -0.8517E+02    -0.8505E+02    -0.8492E+02    -0.8479E+02    -0.8466E+02    -0.8453E+02    -0.8440E+02    -0.8427E+02    -0.8414E+02    -0.8401E+02    -0.8388E+02    -0.8376E+02    -0.8363E+02    -0.8351E+02    -0.8339E+02    -0.8328E+02    -0.8316E+02    -0.8306E+02    -0.8295E+02    -0.8286E+02    -0.8277E+02    -0.8268E+02    -0.8261E+02    -0.8254E+02    -0.8248E+02    -0.8243E+02    -0.8238E+02    -0.8235E+02    -0.8232E+02    -0.8231E+02    -0.8230E+02    -0.8231E+02    -0.8232E+02    -0.8234E+02    -0.8238E+02    -0.8242E+02    -0.8247E+02    -0.8253E+02    -0.8260E+02    -0.8267E+02    -0.8276E+02    -0.8285E+02    -0.8294E+02    -0.8304E+02    -0.8315E+02    -0.8326E+02    -0.8337E+02    -0.8349E+02    -0.8361E+02    -0.8373E+02    -0.8386E+02    -0.8399E+02    -0.8411E+02    -0.8424E+02    -0.8437E+02    -0.8450E+02    -0.8463E+02    -0.8476E+02    -0.8488E+02    -0.8501E+02    -0.8513E+02    -0.8526E+02    -0.8538E+02    -0.8550E+02    -0.8561E+02    -0.8573E+02    -0.8584E+02    -0.8595E+02    -0.8606E+02    -0.8617E+02    -0.8627E+02    -0.8637E+02    -0.8646E+02    -0.8655E+02    -0.8663E+02    -0.8671E+02    -0.8677E+02    -0.8683E+02    -0.8687E+02    -0.8689E+02    -0.8689E+02
    -0.8689E+02    -0.8689E+02    -0.8687E+02    -0.8683E+02    -0.8678E+02    -0.8671E+02    -0.8664E+02    -0.8656E+02    -0.8647E+02    -0.8638E+02    -0.8628E+02    -0.8618E+02    -0.8608E+02    -0.8598E+02    -0.8587E+02    -0.8576E+02    -0.8565E+02    -0.8554E+02    -0.8543E+02    -0.8531E+02    -0.8520E+02    -0.8508E+02    -0.8496E+02    -0.8485E+02    -0.8473E+02    -0.8461E+02    -0.8450E+02    -0.8438E+02    -0.8427E+02    -0.8415E+02    -0.8404E+02    -0.8393E+02    -0.8383E+02    -0.8372E+02    -0.8362E+02    -0.8352E+02    -0.8343E+02    -0.8334E+02    -0.8326E+02    -0.8318E+02    -0.8311E+02    -0.8305E+02    -0.8299E+02    -0.8293E+02    -0.8289E+02    -0.8285E+02    -0.8282E+02    -0.8280E+02    -0.8279E+02    -0.8279E+02    -0.8279E+02    -0.8280E+02    -0.8282E+02    -0.8285E+02    -0.8288E+02    -0.8293E+02    -0.8298E+02    -0.8304E+02    -0.8310E+02    -0.8317E+02    -0.8325E+02    -0.8333E+02    -0.8342E+02    -0.8351E+02    -0.8360E+02    -0.8370E+02    -0.8381E+02    -0.8391E+02    -0.8402E+02    -0.8413E+02    -0.8424E+02    -0.8435E+02    -0.8447E+02    -0.8458E+02    -0.8470E+02    -0.8481E+02    -0.8493E+02    -0.8504E+02    -0.8516E+02    -0.8527E+02    -0.8538E+02    -0.8549E+02    -0.8560E+02    -0.8571E+02    -0.8582E+02    -0.8592E+02    -0.8603E+02    -0.8613E+02    -0.8623E+02    -0.8632E+02    -0.8641E+02    -0.8650E+02    -0.8659E+02    -0.8666E+02    -0.8674E+02    -0.8680E+02    -0.8685E+02    -0.8689E+02    -0.8691E+02    -0.8691E+02
    -0.8692E+02    -0.8692E+02    -0.8690E+02    -0.8686E+02    -0.8681E+02    -0.8674E+02    -0.8668E+02    -0.8660E+02    -0.8652E+02    -0.8643E+02    -0.8634E+02    -0.8625E+02    -0.8615E+02    -0.8606E+02    -0.8596E+02    -0.8586E+02    -0.8576E+02    -0.8565E+02    -0.8555E+02    -0.8545E+02    -0.8534E+02    -0.8524E+02    -0.8513E+02    -0.8503E+02    -0.8492E+02    -0.8481E+02    -0.8471E+02    -0.8461E+02    -0.8451E+02    -0.8441E+02    -0.8431E+02    -0.8421E+02    -0.8412E+02    -0.8402E+02    -0.8394E+02    -0.8385E+02    -0.8377E+02    -0.8369E+02    -0.8362E+02    -0.8356E+02    -0.8349E+02    -0.8344E+02    -0.8339E+02    -0.8334E+02    -0.8330E+02    -0.8327E+02    -0.8325E+02    -0.8323E+02    -0.8322E+02    -0.8321E+02    -0.8322E+02    -0.8323E+02    -0.8324E+02    -0.8327E+02    -0.8330E+02    -0.8334E+02    -0.8338E+02    -0.8343E+02    -0.8348E+02    -0.8354E+02    -0.8361E+02    -0.8368E+02    -0.8376E+02    -0.8384E+02    -0.8392E+02    -0.8401E+02    -0.8410E+02    -0.8419E+02    -0.8428E+02    -0.8438E+02    -0.8448E+02    -0.8458E+02    -0.8468E+02    -0.8478E+02    -0.8489E+02    -0.8499E+02    -0.8509E+02    -0.8520E+02    -0.8530E+02    -0.8540E+02    -0.8551E+02    -0.8561E+02    -0.8571E+02    -0.8581E+02    -0.8591E+02    -0.8601E+02    -0.8610E+02    -0.8620E+02    -0.8629E+02    -0.8638E+02    -0.8646E+02    -0.8655E+02    -0.8663E+02    -0.8670E+02    -0.8677E+02    -0.8683E+02    -0.8688E+02    -0.8691E+02    -0.8693E+02    -0.8693E+02
    -0.8694E+02    -0.8694E+02    -0.8692E+02    -0.8689E+02    -0.8684E+02    -0.8678E+02    -0.8671E+02    -0.8664E+02    -0.8657E+02    -0.8649E+02    -0.8640E+02    -0.8632E+02    -0.8623E+02    -0.8614E+02    -0.8605E+02    -0.8595E+02    -0.8586E+02    -0.8577E+02    -0.8567E+02    -0.8558E+02    -0.8548E+02    -0.8539E+02    -0.8529E+02    -0.8519E+02    -0.8510E+02    -0.8501E+02    -0.8491E+02    -0.8482E+02    -0.8473E+02    -0.8464E+02    -0.8455E+02    -0.8447E+02    -0.8438E+02    -0.8430E+02    -0.8423E+02    -0.8415E+02    -0.8408E+02    -0.8401E+02    -0.8395E+02    -0.8389E+02    -0.8384E+02    -0.8379E+02    -0.8375E+02    -0.8371E+02    -0.8368E+02    -0.8365E+02    -0.8363E+02    -0.8361E+02    -0.8360E+02    -0.8360E+02    -0.8360E+02    -0.8361E+02    -0.8362E+02    -0.8364E+02    -0.8367E+02    -0.8370E+02    -0.8374E+02    -0.8378E+02    -0.8383E+02    -0.8388E+02    -0.8394E+02    -0.8400E+02    -0.8407E+02    -0.8414E+02    -0.8421E+02    -0.8428E+02    -0.8436E+02    -0.8445E+02    -0.8453E+02    -0.8462E+02    -0.8470E+02    -0.8479E+02    -0.8488E+02    -0.8498E+02    -0.8507E+02    -0.8516E+02    -0.8525E+02    -0.8535E+02    -0.8544E+02    -0.8554E+02    -0.8563E+02    -0.8572E+02    -0.8582E+02    -0.8591E+02    -0.8600E+02    -0.8609E+02    -0.8618E+02    -0.8627E+02    -0.8635E+02    -0.8643E+02    -0.8651E+02    -0.8659E+02    -0.8667E+02    -0.8674E+02    -0.8680E+02    -0.8685E+02    -0.8690E+02    -0.8694E+02    -0.8696E+02    -0.8696E+02
    -0.8697E+02    -0.8697E+02    -0.8695E+02    -0.8691E+02    -0.8687E+02    -0.8681E+02    -0.8675E+02    -0.8669E+02    -0.8662E+02    -0.8654E+02    -0.8646E+02    -0.8638E+02    -0.8630E+02    -0.8622E+02    -0.8613E+02    -0.8605E+02    -0.8596E+02    -0.8588E+02    -0.8579E+02    -0.8570E+02    -0.8562E+02    -0.8553E+02    -0.8544E+02    -0.8536E+02    -0.8527E+02    -0.8519E+02    -0.8510E+02    -0.8502E+02    -0.8494E+02    -0.8486E+02    -0.8478E+02    -0.8471E+02    -0.8463E+02    -0.8456E+02    -0.8449E+02    -0.8443E+02    -0.8437E+02    -0.8431E+02    -0.8425E+02    -0.8420E+02    -0.8415E+02    -0.8411E+02    -0.8407E+02    -0.8404E+02    -0.8401E+02    -0.8399E+02    -0.8397E+02    -0.8396E+02    -0.8395E+02    -0.8394E+02    -0.8395E+02    -0.8395E+02    -0.8397E+02    -0.8398E+02    -0.8401E+02    -0.8403E+02    -0.8407E+02    -0.8410E+02    -0.8414E+02    -0.8419E+02    -0.8424E+02    -0.8429E+02    -0.8435E+02    -0.8441E+02    -0.8448E+02    -0.8454E+02    -0.8461E+02    -0.8468E+02    -0.8476E+02    -0.8484E+02    -0.8491E+02    -0.8499E+02    -0.8507E+02    -0.8516E+02    -0.8524E+02    -0.8532E+02    -0.8541E+02    -0.8549E+02    -0.8558E+02    -0.8566E+02    -0.8575E+02    -0.8584E+02    -0.8592E+02    -0.8600E+02    -0.8609E+02    -0.8617E+02    -0.8625E+02    -0.8633E+02    -0.8641E+02    -0.8649E+02    -0.8657E+02    -0.8664E+02    -0.8671E+02    -0.8677E+02    -0.8683E+02    -0.8688E+02    -0.8693E+02    -0.8696E+02    -0.8698E+02    -0.8698E+02
    -0.8699E+02    -0.8699E+02    -0.8697E+02    -0.8694E+02    -0.8690E+02    -0.8685E+02    -0.8679E+02    -0.8673E+02    -0.8666E+02    -0.8659E+02    -0.8652E+02    -0.8645E+02    -0.8637E+02    -0.8630E+02    -0.8622E+02    -0.8614E+02    -0.8606E+02    -0.8598E+02    -0.8590E+02    -0.8583E+02    -0.8575E+02    -0.8567E+02    -0.8559E+02    -0.8551E+02    -0.8543E+02    -0.8536E+02    -0.8528E+02    -0.8521E+02    -0.8514E+02    -0.8507E+02    -0.8500E+02    -0.8493E+02    -0.8486E+02    -0.8480E+02    -0.8474E+02    -0.8468E+02    -0.8463E+02    -0.8458E+02    -0.8453E+02    -0.8448E+02    -0.8444E+02    -0.8441E+02    -0.8437E+02    -0.8434E+02    -0.8432E+02    -0.8430E+02    -0.8428E+02    -0.8427E+02    -0.8426E+02    -0.8426E+02    -0.8426E+02    -0.8427E+02    -0.8428E+02    -0.8429E+02    -0.8431E+02    -0.8434E+02    -0.8436E+02    -0.8440E+02    -0.8443E+02    -0.8447E+02    -0.8452E+02    -0.8456E+02    -0.8461E+02    -0.8467E+02    -0.8472E+02    -0.8478E+02    -0.8484E+02    -0.8491E+02    -0.8497E+02    -0.8504E+02    -0.8511E+02    -0.8518E+02    -0.8526E+02    -0.8533E+02    -0.8540E+02    -0.8548E+02    -0.8556E+02    -0.8563E+02    -0.8571E+02    -0.8579E+02    -0.8587E+02    -0.8594E+02    -0.8602E+02    -0.8610E+02    -0.8618E+02    -0.8625E+02    -0.8633E+02    -0.8640E+02    -0.8648E+02    -0.8655E+02    -0.8662E+02    -0.8668E+02    -0.8675E+02    -0.8681E+02    -0.8686E+02    -0.8691E+02    -0.8695E+02    -0.8698E+02    -0.8700E+02    -0.8700E+02
    -0.8701E+02    -0.8701E+02    -0.8700E+02    -0.8697E+02    -0.8693E+02    -0.8688E+02    -0.8683E+02    -0.8677E+02    -0.8671E+02    -0.8665E+02    -0.8658E+02    -0.8651E+02    -0.8644E+02    -0.8637E+02    -0.8630E+02    -0.8623E+02    -0.8616E+02    -0.8609E+02    -0.8602E+02    -0.8594E+02    -0.8587E+02    -0.8580E+02    -0.8573E+02    -0.8566E+02    -0.8559E+02    -0.8552E+02    -0.8545E+02    -0.8539E+02    -0.8532E+02    -0.8526E+02    -0.8520E+02    -0.8514E+02    -0.8508E+02    -0.8502E+02    -0.8497E+02    -0.8492E+02    -0.8487E+02    -0.8483E+02    -0.8478E+02    -0.8474E+02    -0.8471E+02    -0.8467E+02    -0.8465E+02    -0.8462E+02    -0.8460E+02    -0.8458E+02    -0.8457E+02    -0.8456E+02    -0.8455E+02    -0.8455E+02    -0.8455E+02    -0.8455E+02    -0.8456E+02    -0.8458E+02    -0.8459E+02    -0.8461E+02    -0.8464E+02    -0.8467E+02    -0.8470E+02    -0.8473E+02    -0.8477E+02    -0.8481E+02    -0.8486E+02    -0.8490E+02    -0.8495E+02    -0.8501E+02    -0.8506E+02    -0.8512E+02    -0.8518E+02    -0.8524E+02    -0.8530E+02    -0.8536E+02    -0.8543E+02    -0.8549E+02    -0.8556E+02    -0.8563E+02    -0.8570E+02    -0.8577E+02    -0.8584E+02    -0.8591E+02    -0.8598E+02    -0.8605E+02    -0.8612E+02    -0.8619E+02    -0.8626E+02    -0.8633E+02    -0.8640E+02    -0.8647E+02    -0.8654E+02    -0.8660E+02    -0.8667E+02    -0.8673E+02    -0.8679E+02    -0.8684E+02    -0.8690E+02    -0.8694E+02    -0.8698E+02    -0.8701E+02    -0.8702E+02    -0.8702E+02
    -0.8704E+02    -0.8704E+02    -0.8702E+02    -0.8700E+02    -0.8696E+02    -0.8692E+02    -0.8687E+02    -0.8681E+02    -0.8676E+02    -0.8670E+02    -0.8664E+02    -0.8658E+02    -0.8651E+02    -0.8645E+02    -0.8638E+02    -0.8632E+02    -0.8625E+02    -0.8619E+02    -0.8612E+02    -0.8606E+02    -0.8599E+02    -0.8593E+02    -0.8586E+02    -0.8580E+02    -0.8574E+02    -0.8567E+02    -0.8561E+02    -0.8555E+02    -0.8550E+02    -0.8544E+02    -0.8538E+02    -0.8533E+02    -0.8528E+02    -0.8523E+02    -0.8518E+02    -0.8514E+02    -0.8510E+02    -0.8506E+02    -0.8502E+02    -0.8498E+02    -0.8495E+02    -0.8492E+02    -0.8490E+02    -0.8487E+02    -0.8486E+02    -0.8484E+02    -0.8483E+02    -0.8482E+02    -0.8481E+02    -0.8481E+02    -0.8481E+02    -0.8482E+02    -0.8482E+02    -0.8484E+02    -0.8485E+02    -0.8487E+02    -0.8489E+02    -0.8491E+02    -0.8494E+02    -0.8497E+02    -0.8501E+02    -0.8504E+02    -0.8508E+02    -0.8512E+02    -0.8517E+02    -0.8521E+02    -0.8526E+02    -0.8531E+02    -0.8536E+02    -0.8542E+02    -0.8547E+02    -0.8553E+02    -0.8559E+02    -0.8565E+02    -0.8571E+02    -0.8577E+02    -0.8583E+02    -0.8589E+02    -0.8596E+02    -0.8602E+02    -0.8609E+02    -0.8615E+02    -0.8622E+02    -0.8628E+02    -0.8634E+02    -0.8641E+02    -0.8647E+02    -0.8653E+02    -0.8660E+02    -0.8666E+02    -0.8672E+02    -0.8677E+02    -0.8683E+02    -0.8688E+02    -0.8693E+02    -0.8697E+02    -0.8701E+02    -0.8703E+02    -0.8705E+02    -0.8705E+02
    -0.8706E+02    -0.8706E+02    -0.8705E+02    -0.8702E+02    -0.8699E+02    -0.8695E+02    -0.8690E+02    -0.8686E+02    -0.8680E+02    -0.8675E+02    -0.8669E+02    -0.8664E+02    -0.8658E+02    -0.8652E+02    -0.8646E+02    -0.8640E+02    -0.8634E+02    -0.8628E+02    -0.8622E+02    -0.8616E+02    -0.8611E+02    -0.8605E+02    -0.8599E+02    -0.8593E+02    -0.8588E+02    -0.8582E+02    -0.8577E+02    -0.8571E+02    -0.8566E+02    -0.8561E+02    -0.8556E+02    -0.8551E+02    -0.8547E+02    -0.8542E+02    -0.8538E+02    -0.8534E+02    -0.8531E+02    -0.8527E+02    -0.8524E+02    -0.8521E+02    -0.8518E+02    -0.8515E+02    -0.8513E+02    -0.8511E+02    -0.8509E+02    -0.8508E+02    -0.8507E+02    -0.8506E+02    -0.8506E+02    -0.8505E+02    -0.8505E+02    -0.8506E+02    -0.8507E+02    -0.8508E+02    -0.8509E+02    -0.8510E+02    -0.8512E+02    -0.8515E+02    -0.8517E+02    -0.8520E+02    -0.8523E+02    -0.8526E+02    -0.8529E+02    -0.8533E+02    -0.8537E+02    -0.8541E+02    -0.8545E+02    -0.8550E+02    -0.8554E+02    -0.8559E+02    -0.8564E+02    -0.8569E+02    -0.8574E+02    -0.8580E+02    -0.8585E+02    -0.8590E+02    -0.8596E+02    -0.8602E+02    -0.8607E+02    -0.8613E+02    -0.8619E+02    -0.8625E+02    -0.8631E+02    -0.8637E+02    -0.8642E+02    -0.8648E+02    -0.8654E+02    -0.8660E+02    -0.8666E+02    -0.8671E+02    -0.8677E+02    -0.8682E+02    -0.8687E+02    -0.8692E+02    -0.8696E+02    -0.8700E+02    -0.8703E+02    -0.8705E+02    -0.8707E+02    -0.8707E+02
    -0.8708E+02    -0.8708E+02    -0.8707E+02    -0.8705E+02    -0.8702E+02    -0.8698E+02    -0.8694E+02    -0.8690E+02    -0.8685E+02    -0.8680E+02    -0.8675E+02    -0.8670E+02    -0.8664E+02    -0.8659E+02    -0.8654E+02    -0.8648E+02    -0.8643E+02    -0.8637E+02    -0.8632E+02    -0.8627E+02    -0.8621E+02    -0.8616E+02    -0.8611E+02    -0.8606E+02    -0.8601E+02    -0.8596E+02    -0.8591E+02    -0.8586E+02    -0.8582E+02    -0.8577E+02    -0.8573E+02    -0.8569E+02    -0.8565E+02    -0.8561E+02    -0.8557E+02    -0.8553E+02    -0.8550E+02    -0.8547E+02    -0.8544E+02    -0.8541E+02    -0.8539E+02    -0.8537E+02    -0.8535E+02    -0.8533E+02    -0.8531E+02    -0.8530E+02    -0.8529E+02    -0.8529E+02    -0.8528E+02    -0.8528E+02    -0.8528E+02    -0.8528E+02    -0.8529E+02    -0.8530E+02    -0.8531E+02    -0.8532E+02    -0.8534E+02    -0.8536E+02    -0.8538E+02    -0.8540E+02    -0.8543E+02    -0.8546E+02    -0.8549E+02    -0.8552E+02    -0.8556E+02    -0.8559E+02    -0.8563E+02    -0.8567E+02    -0.8571E+02    -0.8575E+02    -0.8580E+02    -0.8584E+02    -0.8589E+02    -0.8594E+02    -0.8598E+02    -0.8603E+02    -0.8608E+02    -0.8613E+02    -0.8619E+02    -0.8624E+02    -0.8629E+02    -0.8634E+02    -0.8640E+02    -0.8645E+02    -0.8650E+02    -0.8656E+02    -0.8661E+02    -0.8666E+02    -0.8671E+02    -0.8676E+02    -0.8681E+02    -0.8686E+02    -0.8691E+02    -0.8695E+02    -0.8699E+02    -0.8703E+02    -0.8706E+02    -0.8708E+02    -0.8709E+02    -0.8709E+02
    -0.8711E+02    -0.8711E+02    -0.8709E+02    -0.8707E+02    -0.8705E+02    -0.8701E+02    -0.8698E+02    -0.8693E+02    -0.8689E+02    -0.8685E+02    -0.8680E+02    -0.8675E+02    -0.8671E+02    -0.8666E+02    -0.8661E+02    -0.8656E+02    -0.8651E+02    -0.8646E+02    -0.8641E+02    -0.8637E+02    -0.8632E+02    -0.8627E+02    -0.8623E+02    -0.8618E+02    -0.8613E+02    -0.8609E+02    -0.8605E+02    -0.8601E+02    -0.8596E+02    -0.8592E+02    -0.8589E+02    -0.8585E+02    -0.8581E+02    -0.8578E+02    -0.8574E+02    -0.8571E+02    -0.8568E+02    -0.8566E+02    -0.8563E+02    -0.8561E+02    -0.8559E+02    -0.8557E+02    -0.8555E+02    -0.8553E+02    -0.8552E+02    -0.8551E+02    -0.8550E+02    -0.8549E+02    -0.8549E+02    -0.8549E+02    -0.8549E+02    -0.8549E+02    -0.8550E+02    -0.8551E+02    -0.8552E+02    -0.8553E+02    -0.8554E+02    -0.8556E+02    -0.8558E+02    -0.8560E+02    -0.8562E+02    -0.8565E+02    -0.8567E+02    -0.8570E+02    -0.8573E+02    -0.8576E+02    -0.8580E+02    -0.8583E+02    -0.8587E+02    -0.8591E+02    -0.8595E+02    -0.8599E+02    -0.8603E+02    -0.8607E+02    -0.8611E+02    -0.8616E+02    -0.8620E+02    -0.8625E+02    -0.8629E+02    -0.8634E+02    -0.8639E+02    -0.8643E+02    -0.8648E+02    -0.8653E+02    -0.8658E+02    -0.8663E+02    -0.8667E+02    -0.8672E+02    -0.8677E+02    -0.8681E+02    -0.8686E+02    -0.8690E+02    -0.8694E+02    -0.8698E+02    -0.8702E+02    -0.8705E+02    -0.8708E+02    -0.8710E+02    -0.8711E+02    -0.8711E+02
    -0.8713E+02    -0.8713E+02    -0.8712E+02    -0.8710E+02    -0.8707E+02    -0.8704E+02    -0.8701E+02    -0.8697E+02    -0.8693E+02    -0.8689E+02    -0.8685E+02    -0.8681E+02    -0.8677E+02    -0.8672E+02    -0.8668E+02    -0.8664E+02    -0.8659E+02    -0.8655E+02    -0.8651E+02    -0.8646E+02    -0.8642E+02    -0.8638E+02    -0.8634E+02    -0.8630E+02    -0.8626E+02    -0.8622E+02    -0.8618E+02    -0.8614E+02    -0.8610E+02    -0.8607E+02    -0.8603E+02    -0.8600E+02    -0.8597E+02    -0.8594E+02    -0.8591E+02    -0.8588E+02    -0.8586E+02    -0.8583E+02    -0.8581E+02    -0.8579E+02    -0.8577E+02    -0.8575E+02    -0.8574E+02    -0.8572E+02    -0.8571E+02    -0.8570E+02    -0.8570E+02    -0.8569E+02    -0.8569E+02    -0.8569E+02    -0.8569E+02    -0.8569E+02    -0.8569E+02    -0.8570E+02    -0.8571E+02    -0.8572E+02    -0.8573E+02    -0.8575E+02    -0.8576E+02    -0.8578E+02    -0.8580E+02    -0.8582E+02    -0.8585E+02    -0.8587E+02    -0.8590E+02    -0.8593E+02    -0.8596E+02    -0.8599E+02    -0.8602E+02    -0.8605E+02    -0.8609E+02    -0.8612E+02    -0.8616E+02    -0.8620E+02    -0.8623E+02    -0.8627E+02    -0.8631E+02    -0.8635E+02    -0.8640E+02    -0.8644E+02    -0.8648E+02    -0.8652E+02    -0.8656E+02    -0.8661E+02    -0.8665E+02    -0.8669E+02    -0.8674E+02    -0.8678E+02    -0.8682E+02    -0.8686E+02    -0.8690E+02    -0.8694E+02    -0.8698E+02    -0.8702E+02    -0.8705E+02    -0.8708E+02    -0.8710E+02    -0.8712E+02    -0.8713E+02    -0.8713E+02
    -0.8715E+02    -0.8715E+02    -0.8714E+02    -0.8712E+02    -0.8710E+02    -0.8707E+02    -0.8704E+02    -0.8701E+02    -0.8697E+02    -0.8694E+02    -0.8690E+02    -0.8686E+02    -0.8682E+02    -0.8679E+02    -0.8675E+02    -0.8671E+02    -0.8667E+02    -0.8663E+02    -0.8659E+02    -0.8655E+02    -0.8652E+02    -0.8648E+02    -0.8644E+02    -0.8641E+02    -0.8637E+02    -0.8634E+02    -0.8630E+02    -0.8627E+02    -0.8624E+02    -0.8621E+02    -0.8618E+02    -0.8615E+02    -0.8612E+02    -0.8609E+02    -0.8607E+02    -0.8604E+02    -0.8602E+02    -0.8600E+02    -0.8598E+02    -0.8596E+02    -0.8594E+02    -0.8593E+02    -0.8592E+02    -0.8590E+02    -0.8589E+02    -0.8589E+02    -0.8588E+02    -0.8587E+02    -0.8587E+02    -0.8587E+02    -0.8587E+02    -0.8587E+02    -0.8588E+02    -0.8588E+02    -0.8589E+02    -0.8590E+02    -0.8591E+02    -0.8592E+02    -0.8594E+02    -0.8595E+02    -0.8597E+02    -0.8599E+02    -0.8601E+02    -0.8603E+02    -0.8606E+02    -0.8608E+02    -0.8611E+02    -0.8613E+02    -0.8616E+02    -0.8619E+02    -0.8622E+02    -0.8625E+02    -0.8628E+02    -0.8632E+02    -0.8635E+02    -0.8639E+02    -0.8642E+02    -0.8646E+02    -0.8649E+02    -0.8653E+02    -0.8657E+02    -0.8661E+02    -0.8664E+02    -0.8668E+02    -0.8672E+02    -0.8676E+02    -0.8680E+02    -0.8684E+02    -0.8687E+02    -0.8691E+02    -0.8695E+02    -0.8698E+02    -0.8702E+02    -0.8705E+02    -0.8708E+02    -0.8710E+02    -0.8713E+02    -0.8714E+02    -0.8715E+02    -0.8715E+02
    -0.8717E+02    -0.8717E+02    -0.8716E+02    -0.8714E+02    -0.8712E+02    -0.8710E+02    -0.8707E+02    -0.8704E+02    -0.8701E+02    -0.8698E+02    -0.8695E+02    -0.8692E+02    -0.8688E+02    -0.8685E+02    -0.8681E+02    -0.8678E+02    -0.8674E+02    -0.8671E+02    -0.8668E+02    -0.8664E+02    -0.8661E+02    -0.8658E+02    -0.8654E+02    -0.8651E+02    -0.8648E+02    -0.8645E+02    -0.8642E+02    -0.8639E+02    -0.8636E+02    -0.8634E+02    -0.8631E+02    -0.8628E+02    -0.8626E+02    -0.8624E+02    -0.8622E+02    -0.8619E+02    -0.8617E+02    -0.8616E+02    -0.8614E+02    -0.8612E+02    -0.8611E+02    -0.8610E+02    -0.8608E+02    -0.8607E+02    -0.8607E+02    -0.8606E+02    -0.8605E+02    -0.8605E+02    -0.8605E+02    -0.8604E+02    -0.8604E+02    -0.8605E+02    -0.8605E+02    -0.8606E+02    -0.8606E+02    -0.8607E+02    -0.8608E+02    -0.8609E+02    -0.8610E+02    -0.8612E+02    -0.8613E+02    -0.8615E+02    -0.8617E+02    -0.8619E+02    -0.8621E+02    -0.8623E+02    -0.8625E+02    -0.8627E+02    -0.8630E+02    -0.8632E+02    -0.8635E+02    -0.8638E+02    -0.8640E+02    -0.8643E+02    -0.8646E+02    -0.8649E+02    -0.8652E+02    -0.8656E+02    -0.8659E+02    -0.8662E+02    -0.8665E+02    -0.8669E+02    -0.8672E+02    -0.8675E+02    -0.8679E+02    -0.8682E+02    -0.8686E+02    -0.8689E+02    -0.8692E+02    -0.8696E+02    -0.8699E+02    -0.8702E+02    -0.8705E+02    -0.8708E+02    -0.8711E+02    -0.8713E+02    -0.8715E+02    -0.8716E+02    -0.8717E+02    -0.8717E+02
    -0.8719E+02    -0.8719E+02    -0.8718E+02    -0.8717E+02    -0.8715E+02    -0.8713E+02    -0.8710E+02    -0.8708E+02    -0.8705E+02    -0.8702E+02    -0.8699E+02    -0.8697E+02    -0.8694E+02    -0.8691E+02    -0.8688E+02    -0.8685E+02    -0.8682E+02    -0.8679E+02    -0.8676E+02    -0.8673E+02    -0.8670E+02    -0.8667E+02    -0.8664E+02    -0.8661E+02    -0.8659E+02    -0.8656E+02    -0.8653E+02    -0.8651E+02    -0.8648E+02    -0.8646E+02    -0.8644E+02    -0.8642E+02    -0.8640E+02    -0.8638E+02    -0.8636E+02    -0.8634E+02    -0.8632E+02    -0.8631E+02    -0.8629E+02    -0.8628E+02    -0.8626E+02    -0.8625E+02    -0.8624E+02    -0.8623E+02    -0.8623E+02    -0.8622E+02    -0.8622E+02    -0.8621E+02    -0.8621E+02    -0.8621E+02    -0.8621E+02    -0.8621E+02    -0.8621E+02    -0.8622E+02    -0.8622E+02    -0.8623E+02    -0.8624E+02    -0.8625E+02    -0.8626E+02    -0.8627E+02    -0.8628E+02    -0.8630E+02    -0.8631E+02    -0.8633E+02    -0.8635E+02    -0.8637E+02    -0.8639E+02    -0.8641E+02    -0.8643E+02    -0.8645E+02    -0.8647E+02    -0.8650E+02    -0.8652E+02    -0.8655E+02    -0.8657E+02    -0.8660E+02    -0.8662E+02    -0.8665E+02    -0.8668E+02    -0.8671E+02    -0.8674E+02    -0.8677E+02    -0.8679E+02    -0.8682E+02    -0.8685E+02    -0.8688E+02    -0.8691E+02    -0.8694E+02    -0.8697E+02    -0.8700E+02    -0.8703E+02    -0.8706E+02    -0.8708E+02    -0.8711E+02    -0.8713E+02    -0.8715E+02    -0.8717E+02    -0.8718E+02    -0.8719E+02    -0.8719E+02
    -0.8721E+02    -0.8721E+02    -0.8720E+02    -0.8719E+02    -0.8717E+02    -0.8715E+02    -0.8713E+02    -0.8711E+02    -0.8709E+02    -0.8706E+02    -0.8704E+02    -0.8701E+02    -0.8699E+02    -0.8696E+02    -0.8694E+02    -0.8691E+02    -0.8688E+02    -0.8686E+02    -0.8683E+02    -0.8681E+02    -0.8678E+02    -0.8676E+02    -0.8673E+02    -0.8671E+02    -0.8669E+02    -0.8667E+02    -0.8664E+02    -0.8662E+02    -0.8660E+02    -0.8658E+02    -0.8656E+02    -0.8654E+02    -0.8652E+02    -0.8651E+02    -0.8649E+02    -0.8648E+02    -0.8646E+02    -0.8645E+02    -0.8644E+02    -0.8642E+02    -0.8641E+02    -0.8640E+02    -0.8640E+02    -0.8639E+02    -0.8638E+02    -0.8638E+02    -0.8637E+02    -0.8637E+02    -0.8637E+02    -0.8637E+02    -0.8637E+02    -0.8637E+02    -0.8637E+02    -0.8637E+02    -0.8638E+02    -0.8638E+02    -0.8639E+02    -0.8640E+02    -0.8641E+02    -0.8642E+02    -0.8643E+02    -0.8644E+02    -0.8645E+02    -0.8647E+02    -0.8648E+02    -0.8650E+02    -0.8652E+02    -0.8653E+02    -0.8655E+02    -0.8657E+02    -0.8659E+02    -0.8661E+02    -0.8663E+02    -0.8665E+02    -0.8667E+02    -0.8670E+02    -0.8672E+02    -0.8674E+02    -0.8677E+02    -0.8679E+02    -0.8682E+02    -0.8684E+02    -0.8687E+02    -0.8689E+02    -0.8692E+02    -0.8694E+02    -0.8697E+02    -0.8699E+02    -0.8702E+02    -0.8705E+02    -0.8707E+02    -0.8709E+02    -0.8712E+02    -0.8714E+02    -0.8716E+02    -0.8718E+02    -0.8719E+02    -0.8720E+02    -0.8721E+02    -0.8721E+02
    -0.8722E+02    -0.8722E+02    -0.8722E+02    -0.8721E+02    -0.8720E+02    -0.8718E+02    -0.8716E+02    -0.8714E+02    -0.8712E+02    -0.8710E+02    -0.8708E+02    -0.8706E+02    -0.8704E+02    -0.8702E+02    -0.8700E+02    -0.8697E+02    -0.8695E+02    -0.8693E+02    -0.8691E+02    -0.8689E+02    -0.8687E+02    -0.8685E+02    -0.8682E+02    -0.8680E+02    -0.8679E+02    -0.8677E+02    -0.8675E+02    -0.8673E+02    -0.8671E+02    -0.8670E+02    -0.8668E+02    -0.8666E+02    -0.8665E+02    -0.8663E+02    -0.8662E+02    -0.8661E+02    -0.8660E+02    -0.8658E+02    -0.8657E+02    -0.8656E+02    -0.8655E+02    -0.8655E+02    -0.8654E+02    -0.8653E+02    -0.8653E+02    -0.8652E+02    -0.8652E+02    -0.8652E+02    -0.8652E+02    -0.8652E+02    -0.8652E+02    -0.8652E+02    -0.8652E+02    -0.8652E+02    -0.8653E+02    -0.8653E+02    -0.8654E+02    -0.8654E+02    -0.8655E+02    -0.8656E+02    -0.8657E+02    -0.8658E+02    -0.8659E+02    -0.8660E+02    -0.8661E+02    -0.8663E+02    -0.8664E+02    -0.8666E+02    -0.8667E+02    -0.8669E+02    -0.8670E+02    -0.8672E+02    -0.8674E+02    -0.8676E+02    -0.8677E+02    -0.8679E+02    -0.8681E+02    -0.8683E+02    -0.8685E+02    -0.8687E+02    -0.8689E+02    -0.8691E+02    -0.8694E+02    -0.8696E+02    -0.8698E+02    -0.8700E+02    -0.8702E+02    -0.8704E+02    -0.8707E+02    -0.8709E+02    -0.8711E+02    -0.8713E+02    -0.8715E+02    -0.8717E+02    -0.8718E+02    -0.8720E+02    -0.8721E+02    -0.8722E+02    -0.8723E+02    -0.8723E+02
    -0.8724E+02    -0.8724E+02    -0.8724E+02    -0.8723E+02    -0.8722E+02    -0.8721E+02    -0.8719E+02    -0.8718E+02    -0.8716E+02    -0.8714E+02    -0.8712E+02    -0.8711E+02    -0.8709E+02    -0.8707E+02    -0.8705E+02    -0.8703E+02    -0.8702E+02    -0.8700E+02    -0.8698E+02    -0.8696E+02    -0.8695E+02    -0.8693E+02    -0.8691E+02    -0.8689E+02    -0.8688E+02    -0.8686E+02    -0.8685E+02    -0.8683E+02    -0.8682E+02    -0.8680E+02    -0.8679E+02    -0.8678E+02    -0.8677E+02    -0.8675E+02    -0.8674E+02    -0.8673E+02    -0.8672E+02    -0.8671E+02    -0.8670E+02    -0.8670E+02    -0.8669E+02    -0.8668E+02    -0.8668E+02    -0.8667E+02    -0.8667E+02    -0.8666E+02    -0.8666E+02    -0.8666E+02    -0.8666E+02    -0.8666E+02    -0.8666E+02    -0.8666E+02    -0.8666E+02    -0.8666E+02    -0.8667E+02    -0.8667E+02    -0.8667E+02    -0.8668E+02    -0.8669E+02    -0.8669E+02    -0.8670E+02    -0.8671E+02    -0.8672E+02    -0.8673E+02    -0.8674E+02    -0.8675E+02    -0.8676E+02    -0.8677E+02    -0.8678E+02    -0.8680E+02    -0.8681E+02    -0.8682E+02    -0.8684E+02    -0.8685E+02    -0.8687E+02    -0.8688E+02    -0.8690E+02    -0.8692E+02    -0.8693E+02    -0.8695E+02    -0.8697E+02    -0.8699E+02    -0.8700E+02    -0.8702E+02    -0.8704E+02    -0.8706E+02    -0.8707E+02    -0.8709E+02    -0.8711E+02    -0.8713E+02    -0.8715E+02    -0.8716E+02    -0.8718E+02    -0.8719E+02    -0.8721E+02    -0.8722E+02    -0.8723E+02    -0.8724E+02    -0.8724E+02    -0.8724E+02
    -0.8726E+02    -0.8726E+02    -0.8725E+02    -0.8725E+02    -0.8724E+02    -0.8723E+02    -0.8722E+02    -0.8721E+02    -0.8719E+02    -0.8718E+02    -0.8716E+02    -0.8715E+02    -0.8714E+02    -0.8712E+02    -0.8711E+02    -0.8709E+02    -0.8708E+02    -0.8706E+02    -0.8705E+02    -0.8703E+02    -0.8702E+02    -0.8701E+02    -0.8699E+02    -0.8698E+02    -0.8697E+02    -0.8695E+02    -0.8694E+02    -0.8693E+02    -0.8692E+02    -0.8691E+02    -0.8690E+02    -0.8689E+02    -0.8688E+02    -0.8687E+02    -0.8686E+02    -0.8685E+02    -0.8684E+02    -0.8684E+02    -0.8683E+02    -0.8682E+02    -0.8682E+02    -0.8681E+02    -0.8681E+02    -0.8680E+02    -0.8680E+02    -0.8680E+02    -0.8679E+02    -0.8679E+02    -0.8679E+02    -0.8679E+02    -0.8679E+02    -0.8679E+02    -0.8679E+02    -0.8680E+02    -0.8680E+02    -0.8680E+02    -0.8680E+02    -0.8681E+02    -0.8681E+02    -0.8682E+02    -0.8683E+02    -0.8683E+02    -0.8684E+02    -0.8685E+02    -0.8685E+02    -0.8686E+02    -0.8687E+02    -0.8688E+02    -0.8689E+02    -0.8690E+02    -0.8691E+02    -0.8692E+02    -0.8694E+02    -0.8695E+02    -0.8696E+02    -0.8697E+02    -0.8699E+02    -0.8700E+02    -0.8701E+02    -0.8703E+02    -0.8704E+02    -0.8705E+02    -0.8707E+02    -0.8708E+02    -0.8710E+02    -0.8711E+02    -0.8712E+02    -0.8714E+02    -0.8715E+02    -0.8717E+02    -0.8718E+02    -0.8719E+02    -0.8721E+02    -0.8722E+02    -0.8723E+02    -0.8724E+02    -0.8725E+02    -0.8726E+02    -0.8726E+02    -0.8726E+02
    -0.8727E+02    -0.8727E+02    -0.8727E+02    -0.8727E+02    -0.8726E+02    -0.8725E+02    -0.8724E+02    -0.8723E+02    -0.8722E+02    -0.8721E+02    -0.8720E+02    -0.8719E+02    -0.8718E+02    -0.8717E+02    -0.8716E+02    -0.8715E+02    -0.8713E+02    -0.8712E+02    -0.8711E+02    -0.8710E+02    -0.8709E+02    -0.8708E+02    -0.8707E+02    -0.8706E+02    -0.8705E+02    -0.8704E+02    -0.8703E+02    -0.8702E+02    -0.8701E+02    -0.8700E+02    -0.8700E+02    -0.8699E+02    -0.8698E+02    -0.8697E+02    -0.8697E+02    -0.8696E+02    -0.8695E+02    -0.8695E+02    -0.8694E+02    -0.8694E+02    -0.8693E+02    -0.8693E+02    -0.8693E+02    -0.8692E+02    -0.8692E+02    -0.8692E+02    -0.8692E+02    -0.8691E+02    -0.8691E+02    -0.8691E+02    -0.8691E+02    -0.8691E+02    -0.8692E+02    -0.8692E+02    -0.8692E+02    -0.8692E+02    -0.8692E+02    -0.8693E+02    -0.8693E+02    -0.8694E+02    -0.8694E+02    -0.8694E+02    -0.8695E+02    -0.8696E+02    -0.8696E+02    -0.8697E+02    -0.8698E+02    -0.8698E+02    -0.8699E+02    -0.8700E+02    -0.8701E+02    -0.8702E+02    -0.8702E+02    -0.8703E+02    -0.8704E+02    -0.8705E+02    -0.8706E+02    -0.8707E+02    -0.8708E+02    -0.8709E+02    -0.8710E+02    -0.8712E+02    -0.8713E+02    -0.8714E+02    -0.8715E+02    -0.8716E+02    -0.8717E+02    -0.8718E+02    -0.8719E+02    -0.8720E+02    -0.8721E+02    -0.8722E+02    -0.8723E+02    -0.8724E+02    -0.8725E+02    -0.8726E+02    -0.8727E+02    -0.8727E+02    -0.8727E+02    -0.8727E+02
    -0.8729E+02    -0.8729E+02    -0.8728E+02    -0.8728E+02    -0.8728E+02    -0.8727E+02    -0.8726E+02    -0.8726E+02    -0.8725E+02    -0.8724E+02    -0.8723E+02    -0.8722E+02    -0.8722E+02    -0.8721E+02    -0.8720E+02    -0.8719E+02    -0.8718E+02    -0.8717E+02    -0.8717E+02    -0.8716E+02    -0.8715E+02    -0.8714E+02    -0.8713E+02    -0.8713E+02    -0.8712E+02    -0.8711E+02    -0.8710E+02    -0.8710E+02    -0.8709E+02    -0.8708E+02    -0.8708E+02    -0.8707E+02    -0.8707E+02    -0.8706E+02    -0.8706E+02    -0.8705E+02    -0.8705E+02    -0.8704E+02    -0.8704E+02    -0.8704E+02    -0.8703E+02    -0.8703E+02    -0.8703E+02    -0.8702E+02    -0.8702E+02    -0.8702E+02    -0.8702E+02    -0.8702E+02    -0.8702E+02    -0.8702E+02    -0.8702E+02    -0.8702E+02    -0.8702E+02    -0.8702E+02    -0.8702E+02    -0.8702E+02    -0.8703E+02    -0.8703E+02    -0.8703E+02    -0.8703E+02    -0.8704E+02    -0.8704E+02    -0.8705E+02    -0.8705E+02    -0.8705E+02    -0.8706E+02    -0.8706E+02    -0.8707E+02    -0.8708E+02    -0.8708E+02    -0.8709E+02    -0.8709E+02    -0.8710E+02    -0.8711E+02    -0.8711E+02    -0.8712E+02    -0.8713E+02    -0.8714E+02    -0.8714E+02    -0.8715E+02    -0.8716E+02    -0.8717E+02    -0.8718E+02    -0.8718E+02    -0.8719E+02    -0.8720E+02    -0.8721E+02    -0.8722E+02    -0.8723E+02    -0.8723E+02    -0.8724E+02    -0.8725E+02    -0.8726E+02    -0.8726E+02    -0.8727E+02    -0.8728E+02    -0.8728E+02    -0.8728E+02    -0.8729E+02    -0.8729E+02
    -0.8729E+02    -0.8729E+02    -0.8729E+02    -0.8729E+02    -0.8729E+02    -0.8728E+02    -0.8728E+02    -0.8727E+02    -0.8727E+02    -0.8726E+02    -0.8725E+02    -0.8725E+02    -0.8724E+02    -0.8723E+02    -0.8723E+02    -0.8722E+02    -0.8722E+02    -0.8721E+02    -0.8720E+02    -0.8720E+02    -0.8719E+02    -0.8718E+02    -0.8718E+02    -0.8717E+02    -0.8717E+02    -0.8716E+02    -0.8716E+02    -0.8715E+02    -0.8714E+02    -0.8714E+02    -0.8713E+02    -0.8713E+02    -0.8713E+02    -0.8712E+02    -0.8712E+02    -0.8711E+02    -0.8711E+02    -0.8711E+02    -0.8710E+02    -0.8710E+02    -0.8710E+02    -0.8710E+02    -0.8709E+02    -0.8709E+02    -0.8709E+02    -0.8709E+02    -0.8709E+02    -0.8709E+02    -0.8709E+02    -0.8709E+02    -0.8709E+02    -0.8709E+02    -0.8709E+02    -0.8709E+02    -0.8709E+02    -0.8709E+02    -0.8709E+02    -0.8710E+02    -0.8710E+02    -0.8710E+02    -0.8710E+02    -0.8711E+02    -0.8711E+02    -0.8711E+02    -0.8712E+02    -0.8712E+02    -0.8712E+02    -0.8713E+02    -0.8713E+02    -0.8714E+02    -0.8714E+02    -0.8715E+02    -0.8715E+02    -0.8716E+02    -0.8716E+02    -0.8717E+02    -0.8717E+02    -0.8718E+02    -0.8719E+02    -0.8719E+02    -0.8720E+02    -0.8720E+02    -0.8721E+02    -0.8722E+02    -0.8722E+02    -0.8723E+02    -0.8724E+02    -0.8724E+02    -0.8725E+02    -0.8725E+02    -0.8726E+02    -0.8727E+02    -0.8727E+02    -0.8728E+02    -0.8728E+02    -0.8729E+02    -0.8729E+02    -0.8729E+02    -0.8729E+02    -0.8729E+02
    -0.8729E+02    -0.8729E+02    -0.8729E+02    -0.8729E+02    -0.8729E+02    -0.8728E+02    -0.8728E+02    -0.8727E+02    -0.8727E+02    -0.8726E+02    -0.8725E+02    -0.8725E+02    -0.8724E+02    -0.8723E+02    -0.8723E+02    -0.8722E+02    -0.8722E+02    -0.8721E+02    -0.8720E+02    -0.8720E+02    -0.8719E+02    -0.8718E+02    -0.8718E+02    -0.8717E+02    -0.8717E+02    -0.8716E+02    -0.8716E+02    -0.8715E+02    -0.8714E+02    -0.8714E+02    -0.8713E+02    -0.8713E+02    -0.8713E+02    -0.8712E+02    -0.8712E+02    -0.8711E+02    -0.8711E+02    -0.8711E+02    -0.8710E+02    -0.8710E+02    -0.8710E+02    -0.8710E+02    -0.8709E+02    -0.8709E+02    -0.8709E+02    -0.8709E+02    -0.8709E+02    -0.8709E+02    -0.8709E+02    -0.8709E+02    -0.8709E+02    -0.8709E+02    -0.8709E+02    -0.8709E+02    -0.8709E+02    -0.8709E+02    -0.8709E+02    -0.8710E+02    -0.8710E+02    -0.8710E+02    -0.8710E+02    -0.8711E+02    -0.8711E+02    -0.8711E+02    -0.8712E+02    -0.8712E+02    -0.8712E+02    -0.8713E+02    -0.8713E+02    -0.8714E+02    -0.8714E+02    -0.8715E+02    -0.8715E+02    -0.8716E+02    -0.8716E+02    -0.8717E+02    -0.8717E+02    -0.8718E+02    -0.8719E+02    -0.8719E+02    -0.8720E+02    -0.8720E+02    -0.8721E+02    -0.8722E+02    -0.8722E+02    -0.8723E+02    -0.8724E+02    -0.8724E+02    -0.8725E+02    -0.8725E+02    -0.8726E+02    -0.8727E+02    -0.8727E+02    -0.8728E+02    -0.8728E+02    -0.8729E+02    -0.8729E+02    -0.8729E+02    -0.8729E+02    -0.8729E+02
