# Supplementary material for: Electrical Pacing of Cardiac Tissue Including Potassium Inward Rectification
Source: PLoS One. 2015 Jun 9;10(6):e0127837. doi: 10.1371/journal.pone.0127837 (PMC4461281; doi:10.1371/journal.pone.0127837)
Supplement: S1 File — (TXT) [file pone.0127837.s002.txt]

program BiDomain

! Stimulus at the centre and Ik1 with w=1.8 and l=1000
  implicit none

	integer(1) :: i=1,j=1     
	integer(8) :: k=0,m=1,l=0,n=0
	integer    :: nout=0

! defining constants

! parameters according to N. G. Sepulveda, B. J. Roth, and J. P. Wikswo Jr., “Current injection
! into a two-dimensional anisotropic bidomain,” Biophys. J., vol. 55, pp.987-999, 1989.
! nominal anisotrophy

	real :: Beta=2000  	! per cm
	real :: gix=2.0   	! mS/cm
	real :: gex=8.0		!mS/cm
	real :: giy=0.2		!mS/cm
	real :: gey=2.0		!mS/cm
	real :: Gm=0.1 		! mS/cm2
	real :: Cm=1    	! 1uF/cm2

	real :: dx=0.01   ! cm   tissue size will be 1cm by 1cm
	real :: dy=0.01   ! cm
	real :: dt=0.001  ! ms

	integer :: ax=100   ! no of nodes in x and y direction
	integer :: ay=100 	
	


	real(16) :: Ve(100,100)  		! array to hold calculated Ve data
	real(16) :: Vm(100,100) 		! array to hold calculated Vm data
	real(16) :: gixNd2Vmx2(100,100)
	real(16) :: giyNd2Vmy2(100,100)
	real(16) :: Istm(100,100)		!array to hold the position of the stimulus
	real(16) :: Veold(100,100)
	real(16) :: Veoldold(100,100)

	
	real(16) :: D1,D2,D3,D4,D5,D6,D7  ! constants used for calculation

	real :: dVe=0           !defining the residual for Ve
  

	real :: w=1.8      				! the overrelaxation parameter. should be more than 1 and less than 2 for fast convergence. Ref. page 857. NR in Fortran 
	real :: absResiVe=0    			! variable to hold the absolute value of Residual Ve
 	real(16) :: tofindMaxVe(10000) 	! array to hold the max residual values for Ve
	real :: maxResiVe=0    			! varialbe to hold the maximum value of the residual Ve
 

	real :: dx2,dy2					!variables to hold square of dx and dy 	
	real :: gx,gy					! gx=gix+gex and gy=giy+gey defined below		
	real(16) :: InvCm, InvBeta	
	real(16) :: Invdx2, Invdy2

	real(16) :: dVmdt				! dv/dt for Vm

	real(16) :: d2Vex2, d2Vey2  	! second derivative of Ve in x direction and y direction

	real :: elapsed(2)
	real :: total					!total time elapsed

	real(16) :: maxVmpoint5ms,minVmpoint5ms,maxVm1ms,minVm1ms,maxVm2ms,minVm2ms,maxVm5ms,minVm5ms
	real(16) :: maxVm10ms,minVm10ms,maxVm20ms,minVm20ms,maxVm50ms,minVm50ms										   ! to hold Vm, max and min vlaue

! variable declaration for Ik1
	real(8) :: alphaK1
	real(8) :: betaK1
	real(8) :: K1infinity
	real(8) :: Ek1
	real(8) :: Gk1
	real(8) :: Ik1
	real :: R,F,T,Kout,Kin
	integer :: a,b

  print *,'Program started'

	alphaK1 = 0.0
	betaK1 = 0.0
	K1infinity = 0.0
	Ik1 = 0.0

	b=1
	R = 8.31446   		! molar gas constant J/k mol
	F = 96485.339404 	! Faraday constant C/mol
	T = 308.0			! Temperature in K for 35 Celcius
	Kout = 5.4 			! in mmol/L
	Kin = 145			! in mmol/L


	Ek1 = ((R*T*log(Kout/Kin))/F)*1000     	! Ek1 in mV 

	Gk1 = 0.75*sqrt(Kout/5.4) 				! mS/uF

	maxVmpoint5ms=Ek1	
	minVmpoint5ms=Ek1
	maxVm1ms=Ek1
	minVm1ms=Ek1
	maxVm2ms=Ek1
	minVm2ms=Ek1
	maxVm5ms=Ek1
	minVm5ms=Ek1
	maxVm10ms=Ek1
	minVm10ms=Ek1
	maxVm20ms=Ek1
	minVm20ms=Ek1
	maxVm50ms=Ek1
	minVm50ms=Ek1
	

	dVmdt = 0

	dx2 = dx**2
	dy2 = dy**2

	Invdx2 = 1.0/dx2
	Invdy2 = 1.0/dy2

	gx = gix + gex
	gy = giy + gey

	InvCm = 1.0/Cm
	InvBeta = 1.0/Beta

	d2Vex2 = 0
	d2Vey2 = 0
	

	D1 = ((2.0*gx)/dx2) + ((2.0*gy)/dy2)
	D2 = gex*InvBeta*InvCm
	D3 = gey*InvBeta*InvCm
	D4 = Gm*InvCm
	D5 = gx*Invdx2
	D6 = gy*Invdy2
	D7 = InvBeta*InvCm


   do i=1,ax                ! initializing the array Ve and Vm to all zeros
     do j =1,ay
        Ve(i,j) = 0
        Vm(i,j) = -87.330017089843750   ! setting the initial membrane potential to resting potential (the Ek1 value)
		gixNd2Vmx2(i,j) = 0
		giyNd2Vmy2(i,j) = 0
		Istm(i,j) = 0
		Veold(i,j) = 0
		Veoldold(i,j) = 0
     end do
   end do

	Istm(50,50) = 40000/(dx*dy)   ! uA/cm3, Io=4A/m, Istm = Io*delta(x)*delta(y)
  

		
	do k=0,50000   ! time loop for  dt=0.001 ms, total time 50ms

		

		do i=2,ax-1
	  	do j=2,ay-1
	
					
			d2Vex2 = (Ve(i+1,j) - (2*Ve(i,j)) + Ve(i-1,j))*Invdx2

			d2Vey2 = (Ve(i,j+1) - (2*Ve(i,j)) + Ve(i,j-1))*Invdy2

			alphaK1 = 1.02/(1+exp(0.2385*(Vm(i,j)-Ek1-59.215)))

			betaK1 = (0.49124*exp(0.08032*(Vm(i,j)-Ek1+5.476))+exp(0.06175*(Vm(i,j)-Ek1-594.31)))/(1+exp(-0.5143*(Vm(i,j)-Ek1+4.753)))

			K1infinity = alphaK1/(alphaK1+betaK1)

			Ik1 = Gk1*K1infinity*(Vm(i,j)-Ek1)

			dVmdt = -((D2*d2Vex2) + (D3*d2Vey2) + (D4*(Vm(i,j)-Ek1)) + (InvCm*Ik1)- (D7*Istm(i,j)))
				
			Vm(i,j) = Vm(i,j) + dt*dVmdt

			end do
		end do


! Boundry conditions for Vm

						
			do n=2,ax
				Vm(n,1) = Vm(n,2)  ! y=1 line
				Vm(1,n) = Vm(2,n)  ! x=1 line
				Vm(ax,n) = Vm(ax-1,n)  ! x=100 line
				Vm(n,ax) = Vm(n,ax-1)  ! y=100 line
			end do
					
			do i=2,ax-1
					do j=2,ay-1
					
						gixNd2Vmx2(i,j) = gix*((Vm(i+1,j) - (2*Vm(i,j)) + Vm(i-1,j))*Invdx2)

						giyNd2Vmy2(i,j) = giy*((Vm(i,j+1) - (2*Vm(i,j)) + Vm(i,j-1))*Invdy2)

					end do
	 		end do
	
			do i=1,ax
				do j=1,ax

					Veoldold(i,j) = Veold(i,j)
					Veold(i,j) = Ve(i,j)
					Ve(i,j) = 2*Veold(i,j) - Veoldold(i,j)

				end do
			end do

			do l=0,1000
					m=1
				do i=2,ax-1
					do j=2,ay-1
						
						dVe= (((Ve(i+1,j)+Ve(i-1,j))*D5) + ((Ve(i,j+1)+Ve(i,j-1))*D6) + gixNd2Vmx2(i,j) + giyNd2Vmy2(i,j) - Istm(i,j) )/D1 - Ve(i,j)
						
						Ve(i,j) = w*dVe + Ve(i,j)  
						
						absResiVe = ABS(dVe)	! finding the absolute value of the residual
		 		
						tofindMaxVe(m) = absResiVe   ! assigning all absolute values of residual to an array 
					
						m=m+1
											
	    		end do
	 			end do	
				
				maxResiVe = MAXVAL(tofindMaxVe)    !to find the MAXVALUE(absResi) note. maxResi depend on w value

				if (maxResiVe < 0.001 ) then	  ! checking if residue is less than a certain tolerance value. (0.001 mV)
					goto 200
				end if
				
			end do

			200 continue 
			

			nout=nout+1
			if (nout.eq.10) then
				
				write(*,*) k,maxResiVe,l
				
				nout = 0
			end if

			if (k==500) then

				do i=20,80
					do j=20,80

							if (Vm(i,j) > maxVmpoint5ms) then
								maxVmpoint5ms = Vm(i,j)
							end if

							if (Vm(i,j) < minVmpoint5ms) then
								minVmpoint5ms = Vm(i,j)
							end if
					end do
				end do

			OPEN(UNIT=10, FILE="Vmpoint5ms.txt", FORM="FORMATTED", ACTION="WRITE", STATUS="REPLACE")  !check if file exist, if so replace, else create new
  			WRITE(UNIT=10, FMT="(100(' ',e15.9))") Vm	!write to the file
  			CLOSE(10)								    ! close the file
			
			OPEN(UNIT=20, FILE="Vepoint5ms.txt", FORM="FORMATTED", ACTION="WRITE", STATUS="REPLACE")  !check if file exist, if so replace, else create new
  			WRITE(UNIT=20, FMT="(100(' ',e15.9))") Ve  !write to the file
  			CLOSE(20)							       ! close the file		
			
			end if


			if (k==1000) then

				do i=20,80
					do j=20,80

							if (Vm(i,j) > maxVm1ms) then
								maxVm1ms = Vm(i,j)
							end if

							if (Vm(i,j) < minVm1ms) then
								minVm1ms = Vm(i,j)
							end if
					end do
				end do

			OPEN(UNIT=30, FILE="Vm1ms.txt", FORM="FORMATTED", ACTION="WRITE", STATUS="REPLACE")  !check if file exist, if so replace, else create new
  			WRITE(UNIT=30, FMT="(100(' ',e15.9))") Vm		!write to the file
  			CLOSE(30)								       	! close the file
			
			OPEN(UNIT=40, FILE="Ve1ms.txt", FORM="FORMATTED", ACTION="WRITE", STATUS="REPLACE")  !check if file exist, if so replace, else create new
  			WRITE(UNIT=40, FMT="(100(' ',e15.9))") Ve	!write to the file
  			CLOSE(40)							       	! close the file		
	       
			end if

			if (k==2000) then

				do i=20,80
					do j=20,80

							if (Vm(i,j) > maxVm2ms) then
								maxVm2ms = Vm(i,j)
							end if

							if (Vm(i,j) < minVm2ms) then
								minVm2ms = Vm(i,j)
							end if
					end do
				end do

			OPEN(UNIT=50, FILE="Vm2ms.txt", FORM="FORMATTED", ACTION="WRITE", STATUS="REPLACE")  !check if file exist, if so replace, else create new
  			WRITE(UNIT=50, FMT="(100(' ',e15.9))") Vm	!write to the file
  			CLOSE(50)								    ! close the file
			
			OPEN(UNIT=60, FILE="Ve2ms.txt", FORM="FORMATTED", ACTION="WRITE", STATUS="REPLACE")  !check if file exist, if so replace, else create new
  			WRITE(UNIT=60, FMT="(100(' ',e15.9))") Ve	!write to the file
  			CLOSE(60)							       	! close the file		
	       
			end if

			if (k==5000) then

				do i=20,80
					do j=20,80

							if (Vm(i,j) > maxVm5ms) then
								maxVm5ms = Vm(i,j)
							end if

							if (Vm(i,j) < minVm5ms) then
								minVm5ms = Vm(i,j)
							end if
					end do
				end do

			OPEN(UNIT=70, FILE="Vm5ms.txt", FORM="FORMATTED", ACTION="WRITE", STATUS="REPLACE")  !check if file exist, if so replace, else create new
  			WRITE(UNIT=70, FMT="(100(' ',e15.9))") Vm	!write to the file
  			CLOSE(70)								   	! close the file
			
			OPEN(UNIT=80, FILE="Ve5ms.txt", FORM="FORMATTED", ACTION="WRITE", STATUS="REPLACE")  !check if file exist, if so replace, else create new
  			WRITE(UNIT=80, FMT="(100(' ',e15.9))") Ve	!write to the file
  			CLOSE(80)							       	! close the file		
	       
			end if

			if (k==10000) then

				do i=20,80
					do j=20,80

							if (Vm(i,j) > maxVm10ms) then
								maxVm10ms = Vm(i,j)
							end if

							if (Vm(i,j) < minVm10ms) then
								minVm10ms = Vm(i,j)
							end if
					end do
				end do

			OPEN(UNIT=90, FILE="Vm10ms.txt", FORM="FORMATTED", ACTION="WRITE", STATUS="REPLACE")  !check if file exist, if so replace, else create new
  			WRITE(UNIT=90, FMT="(100(' ',e15.9))") Vm	!write to the file
  			CLOSE(90)								    ! close the file
			
			OPEN(UNIT=100, FILE="Ve10ms.txt", FORM="FORMATTED", ACTION="WRITE", STATUS="REPLACE")  !check if file exist, if so replace, else create new
  			WRITE(UNIT=100, FMT="(100(' ',e15.9))") Ve	!write to the file
  			CLOSE(100)							       	! close the file					       
			
			end if
		
			if (k==20000) then

				do i=20,80
					do j=20,80

							if (Vm(i,j) > maxVm20ms) then
								maxVm20ms = Vm(i,j)
							end if

							if (Vm(i,j) < minVm20ms) then
								minVm20ms = Vm(i,j)
							end if
					end do
				end do

			OPEN(UNIT=110, FILE="Vm20ms.txt", FORM="FORMATTED", ACTION="WRITE", STATUS="REPLACE")  !check if file exist, if so replace, else create new
  			WRITE(UNIT=110, FMT="(100(' ',e15.9))") Vm	!write to the file
  			CLOSE(110)								    ! close the file
			
			OPEN(UNIT=120, FILE="Ve20ms.txt", FORM="FORMATTED", ACTION="WRITE", STATUS="REPLACE")  !check if file exist, if so replace, else create new
  			WRITE(UNIT=120, FMT="(100(' ',e15.9))") Ve	!write to the file
  			CLOSE(120)							       	! close the file		
	       
			end if

			if (k==50000) then

				do i=20,80
					do j=20,80

							if (Vm(i,j) > maxVm50ms) then
								maxVm50ms = Vm(i,j)
							end if

							if (Vm(i,j) < minVm50ms) then
								minVm50ms = Vm(i,j)
							end if
					end do
				end do

			OPEN(UNIT=130, FILE="Vm50ms.txt", FORM="FORMATTED", ACTION="WRITE", STATUS="REPLACE")  !check if file exist, if so replace, else create new
  			WRITE(UNIT=130, FMT="(100(' ',e15.9))") Vm	!write to the file
  			CLOSE(130)								   	! close the file
			
			OPEN(UNIT=140, FILE="Ve50ms.txt", FORM="FORMATTED", ACTION="WRITE", STATUS="REPLACE")  !check if file exist, if so replace, else create new
  			WRITE(UNIT=140, FMT="(100(' ',e15.9))") Ve	!write to the file
  			CLOSE(140)							       	! close the file		
	       
			end if

		
	end do

		
		write (*,*)
		write (*,*) 'Max value of Vm at 0.5ms= ',maxVmpoint5ms
		write (*,*)
		write (*,*) 'Min value of Vm at 0.5ms= ',minVmpoint5ms
		write (*,*)
		write (*,*) 'Max value of Vm at 1ms= ',maxVm1ms
		write (*,*)
		write (*,*) 'Min value of Vm at 1ms= ',minVm1ms
		write (*,*)
		write (*,*) 'Max value of Vm at 2ms= ',maxVm2ms
		write (*,*)
		write (*,*) 'Min value of Vm at 2ms= ',minVm2ms
		write (*,*)
		write (*,*) 'Max value of Vm at 5ms= ',maxVm5ms
		write (*,*)
		write (*,*) 'Min value of Vm at 5ms= ',minVm5ms
		write (*,*)
		write (*,*) 'Max value of Vm at 10ms= ',maxVm10ms
		write (*,*)
		write (*,*) 'Min value of Vm at 10ms= ',minVm10ms
		write (*,*)
		write (*,*) 'Max value of Vm at 20ms= ',maxVm20ms
		write (*,*)
		write (*,*) 'Min value of Vm at 20ms= ',minVm20ms
		write (*,*)
		write (*,*) 'Max value of Vm at 50ms= ',maxVm50ms
		write (*,*)
		write (*,*) 'Min value of Vm at 50ms= ',minVm50ms
		write (*,*)
		

	total = etime(elapsed)
	print *,'Time elapsed: ',total,'s'
	stop
end program BiDomain
